# Supplementary material for: Analyses of competent and non‐competent subpopulations of Bacillus subtilis reveal yhfW, yhxC and ncRNAs as novel players in competence
Source: Environ Microbiol. 2020 Apr 15;22(6):2312–28. doi: 10.1111/1462-2920.15005 (PMC7317962; doi:10.1111/1462-2920.15005)
Supplement: Supplementary file 1 — Table S1: Supporting information [file EMI-22-2312-s001.xlsx]

## Sheet: A_NaCl_Lowess-normalized
GeneID	control_directly frozen in liquid N2	2M NaCl_1h_ice	2M NaCl_20mM sodium azide_1h_ice	RNAlater_PBS_1h_4C
BSU00010	3115.45	3161.79	3427.69	3297.99
BSU00020	1567.84	1658.27	1497.79	1758.56
BSU00030	6397.9	4383.13	3434.26	2824.27
BSU00040	3201.85	2996.99	3011.48	3625.88
BSU00050	4184.62	3949.64	5528.72	4413.14
BSU00060	5909.41	5521.82	5112.81	5802.62
BSU00070	5765.69	5902.71	6056.37	6216.39
BSU00080	45.3761	55.6124	45.6504	50.5089
BSU00090	10115.1	10901.6	10714.3	9790.82
BSU00100	654.764	755.96	718.526	801.511
BSU00110	5684.27	5782.6	5463.74	5350.38
BSU00120	7348.13	7383.16	7560.98	7463.1
BSU00130	862.949	978.657	906.692	1032.77
BSU00140	535.192	562.038	606.328	532.908
BSU00150	523.005	617.28	622.39	464.898
BSU00160	484.554	597.595	607.183	546.807
BSU00170	887.262	740.132	744.998	1044.73
BSU00180	634.781	574.893	610.468	684.429
BSU00190	1506.45	1672.55	1791.73	1363.87
BSU00200	2460.37	2853.44	3536.44	3481.01
BSU00210	1153.45	1125.59	1246.16	1056.35
BSU00220	285.29	349.656	283.495	250.863
BSU00230	103.576	94.5433	108.776	151.093
BSU00240	209.223	190.144	190.223	262.867
BSU00250	894.853	1054.77	1033.4	966.482
BSU00260	877.299	786.745	880.938	890.715
BSU00270	1180.27	1210.22	1237.73	1216.62
BSU00280	1445.22	1547.11	1500.14	1497.11
BSU00290	3375.95	3125.54	3356.29	3289.83
BSU00300	3151.15	3500.75	3074.21	3544.88
BSU00310	4686.98	5110.17	4845.68	4997.45
BSU00320	10531.5	10204.7	10474.2	9802.09
BSU00330	2653.42	2998.65	2370.61	2698.36
BSU00340	463.025	518.366	486.641	558.882
BSU00350	1113.13	1143.74	1222.44	925.017
BSU00360	933.59	1003.03	1081.78	1002.14
BSU00370	8787.45	9170.43	8385.48	5615.56
BSU00380	3907.14	3659.13	3936.31	3866.45
BSU00390	1129.92	1178.83	1209.15	1212.91
BSU00400	4717.19	4693.56	5761.52	5001.52
BSU00410	796.016	781.783	791.081	1066.47
BSU00420	532.057	565.973	571.459	576.036
BSU00430	44.1478	39.1177	48.7532	52.2156
BSU00440	48494.8	47353.1	40653.3	54252.6
BSU00450	844.659	807.989	665.873	639.453
BSU00460	1592.75	1971.06	2372.32	1570.61
BSU00470	3273.96	3437.47	2110.98	3467.35
BSU00480	4794.55	4979.52	5072.4	5266.51
BSU00490	38897	36591	33444.5	43981.8
BSU00500	2534.95	2858.31	2537.04	2087.3
BSU00510	2546.49	2926.23	2530.32	2717.05
BSU00520	76130	85862.1	83686.8	79063.1
BSU00530	3621.3	4250.67	4170.66	3011.44
BSU00540	5404.67	4170.16	5998.48	5034.41
BSU00550	4101.28	3930.74	4251.26	3731.47
BSU00560	3238.25	3224.73	3253.55	3220.93
BSU00570	605.15	582.136	615.553	600.385
BSU00580	1404.14	1380.11	1436.45	1514.86
BSU00590	2164.21	2519.89	2150.84	2066.94
BSU00600	1705.86	1911.67	1758.66	1727.16
BSU00610	1918.5	2421.36	1686.21	2254.65
BSU00620	4387.08	4724.69	3550.09	2462.89
BSU00630	11613.4	11675.3	9063.45	13133.8
BSU00640	167.891	154.691	137.136	148.408
BSU00650	634.462	601.863	659.875	566.218
BSU00660	479.631	464.972	392.282	333.835
BSU00670	5690.3	6632	7275.25	6268.41
BSU00680	9036.36	11796.6	8548.05	5792.41
BSU00690	29387.1	30198.9	30189	34534.4
BSU00700	965.831	928.184	1064.31	870.494
BSU00710	1055.4	1225.79	1188.81	1246.05
BSU00720	784.398	819.436	846.562	821.803
BSU00730	43126.5	40943.3	46918.4	31644
BSU00740	1786.54	1422.49	1725.74	1961.16
BSU00750	3437.71	4035.12	4034.47	2950.06
BSU00760	1609.84	1933.2	2054.6	1737.13
BSU00770	2034.95	1867.36	2330.08	2025.9
BSU00780	2597.44	2756.31	2646.45	2644.64
BSU00790	1876.9	1909.97	1867.7	1982.2
BSU00800	2179.57	2423.63	2601.16	2084.96
BSU00810	5126.68	4192.06	5024.3	4965.37
BSU00820	3616.71	3715.44	3825.28	3041.24
BSU00830	5651.19	6837.79	5585.32	6937.2
BSU00840	9678.55	11056.9	9337.2	10623.9
BSU00850	17413.3	18078.9	16205.7	15887.2
BSU00860	26740	26362	25741	23316.4
BSU00870	3340.34	3082.32	3086.7	3066.06
BSU00880	3754.66	3614.53	3394.41	3180.88
BSU00890	10890.9	11520.9	9621.42	10169.4
BSU00900	5126.74	10740.8	4881.74	4442.46
BSU00910	1434.79	1535.32	1627.69	1410.76
BSU00920	9720.66	10936.6	11387.2	10985.2
BSU00930	2026.37	2183.16	3024.25	2188.94
BSU00940	2947.26	2967.63	2737.63	2542.68
BSU00950	2048.73	1130.35	2114.61	1453.41
BSU00960	2316.36	2160.85	2496.98	2393.66
BSU00970	2509.42	2507.33	2793.37	2582.3
BSU00980	8056.7	8271.7	6698.18	7994.96
BSU00990	4576.87	4679.82	3907.96	4286.81
BSU01000	2575.3	2999.74	2814.22	2922.87
BSU01010	850.046	1324.37	1158.2	1446.9
BSU01020	17626.2	19917.3	21249.3	20239.3
BSU01030	14187.4	13523.7	13258.3	11042
BSU01040	9003.17	8932.23	7967.21	9085.69
BSU01050	7655.82	7755.98	7018.83	8244.44
BSU01060	257.342	287.224	296.145	314.553
BSU01070	24140.4	28455	23693.8	22135.7
BSU01080	33229.1	31647.9	32278.8	30707.4
BSU01090	18569.2	23657.1	22802.4	20979
BSU01100	42399.4	46894.8	48547.2	42891.7
BSU01110	32333.1	30839.2	34778.9	31388.6
BSU01120	55229.7	59802	54019.8	55760.6
BSU01130	45816.8	45508.6	39516.5	49610.9
BSU01140	498.327	502.054	482.333	443.448
BSU01150	10674.9	7349.5	6331.7	11402.5
BSU01160	18060.8	17043	19752.9	18127.2
BSU01170	14528.8	15263.4	14176.3	15289.3
BSU01180	17894.7	14619.9	19519.5	20167.7
BSU01190	17909.3	15447.4	17886.7	18025.8
BSU01200	11204.5	12191.2	11580.7	11196
BSU01210	9555.69	11161.7	8644.06	10477.1
BSU01220	11721.6	12293.1	12011.4	12476.6
BSU01230	13676.2	12704.9	12203.3	10533.5
BSU01240	6568.18	6405.95	6407.63	8989.53
BSU01250	8575.21	9216.02	7672.12	7192.65
BSU01260	13103.1	13828.3	14216.3	14184.3
BSU01270	9432.49	11055.7	13339.6	10593.3
BSU01280	10192.7	11471.8	9614.96	8711.26
BSU01290	11240.2	9356.56	11324.6	9559.16
BSU01300	11514.8	12913.9	12296.5	11203.7
BSU01310	14806.9	12701.4	10585	13472.7
BSU01320	12420.1	14796.4	17998.6	15641.6
BSU01330	12334.9	13017.8	10675	10805.4
BSU01340	10479.8	11087.5	8552.53	10155.2
BSU01350	16529.5	13715.7	14224.8	14605.5
BSU01360	13451.2	14799.7	14557.8	16121.3
BSU01370	10469.6	11056.3	10858.7	9511.93
BSU01380	14891.4	15265.4	14126.8	13324.4
BSU01389	15892.1	15252.1	15957.4	20825.3
BSU01390	11509.7	12191.9	10578.3	6953.91
BSU01400	7954.44	9271.19	7710.7	5857.57
BSU01410	12745.9	13263	13928.2	15447.8
BSU01420	14782.2	16189.4	13748.7	15687.8
BSU01430	14383.5	16816.6	13264.9	14293.4
BSU01440	10377.2	10849.6	9906.3	10488.1
BSU01450	475.462	502.408	550.669	473.362
BSU01460	909.597	780.268	924.765	879.076
BSU01470	546.71	602.658	570.929	678.164
BSU01480	932.354	1186.64	1203.04	1067.19
BSU01490	21774.7	21697.3	25108.7	23715.8
BSU01500	19664.5	15657.5	13959.8	19579.5
BSU01510	944.176	1078.55	1184.37	972.631
BSU01520	109.951	74.2277	45.952	77.0431
BSU01530	119.113	91.2543	91.9515	78.2403
BSU01540	6198.67	5969.38	6049.53	5989.74
BSU01550	212.41	176.14	138.111	172.027
BSU01560	719.274	713.879	774.504	1019.49
BSU01570	191.021	131.473	76.4953	99.6043
BSU01580	918.666	813.451	985.897	960.652
BSU01590	748.543	850.621	1012.54	838.001
BSU01600	117.83	98.523	123.077	109.083
BSU01610	147.435	135.245	150.905	95.2792
BSU01620	83.8376	81.1494	147.594	131.558
BSU01630	331.178	328.433	307.584	309.785
BSU01640	401.958	400.792	374.072	418.38
BSU01650	266.757	294.031	286.313	288.973
BSU01660	214.372	196.609	243.54	238.561
BSU01670	289.143	240.761	268.845	248.982
BSU01680	175.476	180.101	186.424	206.144
BSU01690	201.479	230.145	257.538	281.439
BSU01700	322.042	395.288	430.102	377.308
BSU01710	146.166	159.767	112.461	111.76
BSU01720	234.243	219.62	288.604	242.066
BSU01730	2241.16	3008.11	2559.4	3082.08
BSU01740	3166.47	3334.65	2995.76	3273.46
BSU01750	2977.34	3435.8	3104.84	3119.23
BSU01760	4362.39	4512.85	4708.8	4427.72
BSU01770	2863.34	3204.99	3077.18	2858.28
BSU01780	15732.7	16022.6	16534.4	18526.5
BSU01800	346.758	448.361	347.966	374.703
BSU01810	93.2774	105.852	70.2806	54.9734
BSU01820	159.812	152.247	172.297	169.033
BSU01830	298.299	219.91	258.999	278.893
BSU01845	290.953	295.385	325.192	265.03
BSU01860	277.159	264.762	272.403	295.419
BSU01870	127.692	146.612	177.547	173.099
BSU01880	153.842	163.271	151.551	147.733
BSU01889	269.746	413.631	303.629	294.781
BSU01890	182.856	173.311	110.588	123.04
BSU01900	101.7	120.564	60.8332	96.7429
BSU01910	329.204	290.668	201.749	315.204
BSU01920	49.8434	47.3596	45.0969	99.8216
BSU01935	181.195	164.095	141.351	149.914
BSU01950	515.497	495.766	500.526	412.201
BSU01960	429.125	407.914	471.28	442.605
BSU01970	276.557	241.43	258.341	321.564
BSU01980	131.333	149.317	148.667	134.849
BSU01990	121.264	105.303	110.441	152.572
BSU02000	199.508	185.54	141.046	141.259
BSU02010	138.035	157.477	135.928	189.371
BSU02019	509.614	452.453	465.489	550.095
BSU02030	140.249	109.35	153.691	135.51
BSU02040	1308.95	1409.07	1607.16	1309.56
BSU02050	1541.31	1568.08	1725.77	1447.96
BSU02060	1718.97	1998.28	1862.9	1821.06
BSU02070	149.16	121.664	56.4079	161.233
BSU02080	96.5253	605.844	56.1136	103.162
BSU02090	308.425	319.116	338.815	295.169
BSU02100	4734.65	4450.1	4716.62	4242.72
BSU02110	36202.4	43692	66705.6	56587.3
BSU02120	13573.1	11620.7	13203.9	11457.9
BSU02130	82.484	149.293	85.5884	108.196
BSU02140	31.8564	53.6727	41.0417	50.4578
BSU02150	318.207	95.9515	134.494	100.587
BSU02160	3560.32	3682.72	4182.29	3379.3
BSU02170	5046.23	4676.23	6051.82	5269.63
BSU02180	57.1217	55.5615	89.3518	106.926
BSU02190	76.2308	107.382	133.853	114.762
BSU02200	242.347	246.291	189.58	240.89
BSU02210	205.828	167.008	182.043	212.767
BSU02220	236.045	238.402	252.135	238.773
BSU02230	1424.19	1380.02	1470.45	1431.75
BSU02240	2986.53	3041.89	3118.98	3321.7
BSU02250	1541.56	1460.73	1267.48	1200.32
BSU02260	688.706	742.473	829.755	709.534
BSU02270	1757.77	1778.29	1872.6	1942.47
BSU02280	2795.31	2516.91	3209.9	2299.88
BSU02290	2545.13	1939.67	2614.79	2557.82
BSU02300	139.269	200.429	57.6473	193.545
BSU02310	414.303	437.044	377.161	358.129
BSU02320	161.926	152.748	188.25	213.155
BSU02330	10480.1	10540.4	10760.2	8667.13
BSU02340	259.295	239.696	265.832	236.666
BSU02350	83.1057	82.5629	109.779	81.5603
BSU02360	103.859	90.7229	90.1774	88.3286
BSU02370	208.89	213.746	251.088	229.32
BSU02380	295.391	201.903	332.645	200.89
BSU02390	1069.57	977.298	1045.91	1010.9
BSU02400	2959.47	2805.19	3335.32	2926.54
BSU02410	482.342	392.496	483.537	403.774
BSU02420	87.0423	63.7062	94.6902	74.0143
BSU02430	51.6476	54.7654	25.6208	45.672
BSU02440	490.313	473	483.846	460.694
BSU02450	596.837	623.763	553.124	659.234
BSU02460	71.3372	51.5068	52.6585	32.6797
BSU02470	68.3809	84.8384	66.5274	54.9608
BSU02480	23.4876	31.6725	52.472	29.0708
BSU02490	93.0121	102.368	95.7324	90.3606
BSU02500	676.426	697.39	681.284	755.765
BSU02510	294.722	323.799	208.173	212.24
BSU02520	2311.49	2068.39	2327.32	2530.42
BSU02530	124.991	106.829	96.626	260.975
BSU02540	80.0508	82.0896	95.9129	108.041
BSU02550	123.825	101.252	168.061	155.92
BSU02560	141.116	153.384	175.28	168.641
BSU02570	251.113	292.201	265.279	222.602
BSU02580	336.266	328.606	325.794	341.065
BSU02590	35980.2	31578.2	34393.4	37701.6
BSU02600	135.16	100.636	97.4257	102.339
BSU02610	471.481	435.223	333.255	516.714
BSU02619	92.4757	87.1411	43.9639	49.0867
BSU02620	49.525	58.79	45.4129	53.4036
BSU02630	67.1452	67.0687	48.6204	45.7964
BSU02640	572.077	493.861	325.038	397.492
BSU02650	738.013	877.822	1028.91	766.044
BSU02660	1070.84	1032.23	1039.71	1068.84
BSU02670	176.132	170.863	245.121	237.01
BSU02680	260.194	195.374	238.181	278.127
BSU02690	142.932	120.475	153.27	156.553
BSU02700	286.67	288.066	212.456	246.458
BSU02710	380.836	322.758	430.155	370.173
BSU02720	732.545	711.212	642.782	663.71
BSU02730	420.688	357.011	383.279	393.676
BSU02740	393.573	364.026	359.122	427.859
BSU02750	266.613	276.931	287.986	285.892
BSU02760	282.445	313.997	310.31	304.833
BSU02770	1269.72	1409.38	1320.51	1485.35
BSU02780	947.525	995.454	998.09	1066.14
BSU02790	523.019	470.267	525.635	526.133
BSU02800	331.132	248.339	272.542	229.175
BSU02810	227.942	217.984	197.034	250.13
BSU02820	2560.32	2751.13	2419.95	2447.9
BSU02830	5534.66	4235.62	4159.63	4852.12
BSU02840	5664.45	6005.46	6521.44	5275.28
BSU02850	16663.6	19714.8	18469	19287.2
BSU02860	1366.44	1195.82	1270.33	852.09
BSU02870	1181.55	1232.15	1284.49	1278
BSU02880	278.482	286.325	361.903	329.677
BSU02890	10994.1	10747.5	9378.4	9558.08
BSU02900	11819.3	10641.8	10674.3	12259.5
BSU02910	13504.6	15419.8	13745.2	15137.6
BSU02920	14169.6	14129.1	16705.9	15583
BSU02930	2031.46	2195.32	2322.92	2323.33
BSU02940	2229.75	2466.22	2356.63	2252.84
BSU02950	1207.8	1120.1	1105.34	1092.18
BSU02960	28.0297	35.2906	20.1849	29.602
BSU02970	476.543	566.012	480.049	737.053
BSU02980	6369.01	5329.72	7263.16	6679.54
BSU02990	10685.8	9497.17	10568.3	9518.76
BSU03000	8587.55	8593.66	7329.74	9270.88
BSU03010	1622.97	1644.06	1817.69	1926.6
BSU03020	608.661	536.121	588.483	546.603
BSU03030	526.694	353.688	448.265	420.549
BSU03040	574.779	586.306	626.767	648.22
BSU03050	184.118	202.637	135.182	116.053
BSU03060	101.072	90.6037	93.4712	133.211
BSU03070	1066.54	1016.68	1066.88	1272.93
BSU03080	607.161	676.416	559.637	641.683
BSU03090	433.93	362.565	324.591	559.032
BSU03100	480.579	431.261	488.071	432.688
BSU03110	77.5368	74.0805	74.8094	64.0671
BSU03120	189.128	204.338	149.099	170.814
BSU03130	19221.9	16575.6	19042.1	19036.8
BSU03140	251.007	245.777	211.219	261.361
BSU03150	638.299	631.429	752.382	720.569
BSU03160	148.961	157.89	167.79	137.105
BSU03170	219.44	184.008	237.994	183.511
BSU03180	690.725	658.757	649.766	671.14
BSU03190	199.867	192.161	240.84	200.701
BSU03200	513.321	540.571	561.558	420.114
BSU03210	978.859	853.272	895.541	984.189
BSU03220	1051.95	939.128	1074.52	1054.21
BSU03230	912.45	851.832	911.671	840.726
BSU03240	264.808	297.088	268.401	288.433
BSU03250	405.845	445.103	433.915	302.666
BSU03260	245.423	260.92	260.938	246.605
BSU03270	1153.94	1110.78	1176.79	1130.83
BSU03280	810.784	743.032	628.315	667.488
BSU03290	409.309	419.803	438.39	472.871
BSU03300	89.6188	81.0465	84.8588	74.9926
BSU03310	68.4704	64.0578	42.7435	53.7841
BSU03320	63.973	59.688	36.2765	42.7797
BSU03330	171.983	127.674	159.462	175.003
BSU03340	1626.54	1740.17	1642.73	1653.31
BSU03350	1478.38	1627.39	1368.84	1359.83
BSU03359	12339.4	13014.4	12012.9	12826.8
BSU03360	32864.4	32661.6	36041.1	31537.8
BSU03370	1048.88	997.07	882.141	967.491
BSU03380	779.203	821.271	892.484	584.641
BSU03390	913.917	921.674	721.815	1031.73
BSU03400	349.97	360.546	456.764	441.066
BSU03410	444.935	411.373	252.441	280.129
BSU03420	1184.44	1172.99	983.107	1189.37
BSU03430	3181.87	2979.35	3269.6	3177.1
BSU03440	1351.28	1018.23	483.014	641.485
BSU03450	1429.43	1272.12	1421.67	1798.89
BSU03460	1173.96	1115.98	1215.73	1115.78
BSU03470	1640.57	1678.13	1188.57	1118.85
BSU03480	88354.6	91119.6	80290	75954.3
BSU03490	81347.7	86069.2	77102	73872.1
BSU03500	60442.8	80048.7	103209	58140.5
BSU03510	79648.2	76840.4	81845.4	70983.5
BSU03520	62252.7	63766	42776.5	62987.5
BSU03530	1465.2	1360.42	1511.41	1473.94
BSU03540	578.493	685.289	478.996	509.987
BSU03550	93.7118	80.4316	117.123	75.2994
BSU03560	189.195	135.409	127.192	167.916
BSU03569	801.371	943.23	957.072	555.328
BSU03570	674.21	633.88	639.458	774.533
BSU03580	600.185	501.874	576.405	525.676
BSU03590	2076.8	1875.2	2113.2	2112.79
BSU03600	1427.69	1582.85	1841.36	1707.71
BSU03610	1926.4	2019.27	2137.15	1996.95
BSU03620	583.462	511.83	453.105	622.202
BSU03630	110.978	112.654	136.954	128.744
BSU03640	139.244	146.128	148.084	135.41
BSU03651	124.105	129.803	115.062	105.344
BSU03652	175.925	171.244	153.612	127.19
BSU03660	715.999	678.654	770.659	764.232
BSU03670	426.113	397.795	403.221	411.287
BSU03680	114.891	119.32	128.488	128.488
BSU03690	38.6957	24.009	43.3076	44.3968
BSU03700	142.133	120.341	134.996	146.769
BSU03710	197.92	191.29	213.399	168.859
BSU03720	261.332	219.506	287.338	254.534
BSU03730	69.5546	62.1898	71.0191	64.487
BSU03740	46.4594	35.8037	40.7374	22.4466
BSU03750	629.962	682.152	642.611	689.26
BSU03760	1793.53	1327.01	1354.51	1308.49
BSU03770	15248.5	14438.9	16180.4	14405.8
BSU03780	19316	20428.3	8502.63	10572
BSU03788	299.615	210.253	133.993	313.459
BSU03789	3468.32	4742.94	2129.99	3052.17
BSU03790	1725.1	1603.54	1941.3	1790.21
BSU03800	1413.32	1302.3	1375.46	1531.2
BSU03810	1339.56	1096.35	1121.91	1184.05
BSU03820	1324.5	1295	1340.1	1225.13
BSU03830	1578.79	1581.83	1775.24	1620.78
BSU03840	608.814	616.946	698.14	708.756
BSU03850	509.687	585.044	634.317	626.019
BSU03860	952.942	1004.21	1077.46	960.979
BSU03870	1018.1	971.313	897.011	1049.79
BSU03880	2754.34	2723.67	2416.73	1727.74
BSU03890	234.2	222.229	255.266	215.512
BSU03900	183.879	184.366	216.293	122.103
BSU03910	8614.07	6595.38	5911.26	7331.35
BSU03920	238.54	277.85	302.272	277.539
BSU03930	341.576	262.07	279.463	305.331
BSU03940	1040.88	921.565	822.339	982.188
BSU03950	877.177	851.565	892.36	980.277
BSU03960	892.3	715.031	821.43	1152.79
BSU03970	1076.54	996.252	1058.5	1125.63
BSU03981	55.5149	63.4276	76.9597	57.682
BSU03982	64.7972	61.6243	79.7044	71.6265
BSU03990	90.3684	101.532	111.557	97.9635
BSU04000	108.035	108.934	97.4564	82.918
BSU04010	136.388	204.339	114.389	105.441
BSU04020	1065.1	1103.59	1011	971.485
BSU04030	1969.48	1801.94	1768.52	1444.08
BSU04039	6357.08	5534.65	8165.59	8810.85
BSU04040	1629.09	1643.46	1516.44	1835.95
BSU04050	61.8137	57.2765	57.419	41.4072
BSU04060	60.1659	53.7149	46.2979	70.0069
BSU04070	129.656	112.043	112.406	115.298
BSU04080	46.8365	47.2922	65.0192	42.8183
BSU04090	128.678	127.032	90.3176	95.3479
BSU04100	44.2509	103.072	85.7378	54.9707
BSU04110	79.6954	90.9329	104.218	128.622
BSU04120	3123.41	2480.86	1314.11	1863.14
BSU04130	3499.1	3635.24	3606.6	3719.24
BSU04140	2264.63	2563.82	2566.53	2572.3
BSU04150	3952.5	4067.55	3899.48	4300.28
BSU04160	321.292	324.865	318.494	263.578
BSU04170	1606.8	1464.23	1577.6	1321.36
BSU04180	2265.9	2628.13	2234.15	2219.84
BSU04190	12390.8	12032.7	12728.4	13024.1
BSU04200	10361.9	10585.7	10575.3	10881.4
BSU04210	5375.89	5200.83	5550.08	5346.7
BSU04220	34365.5	34254.8	34811.2	34805.4
BSU04230	251.781	255.686	237.256	261.654
BSU04240	672.657	673.179	851.013	905.84
BSU04250	889.092	755.884	787.373	625.237
BSU04260	1527.19	1632.13	1622.86	1534.16
BSU04270	480.782	446.173	430.621	451.345
BSU04280	188.72	156.001	128.976	191.009
BSU04290	205.238	181.412	198.949	197.947
BSU04300	209.722	227.417	226.406	215.435
BSU04310	273.689	267.585	321.448	248.011
BSU04320	44.6842	52.6184	70.1706	69.888
BSU04330	70.7193	72.993	90.9411	69.6243
BSU04340	19113.5	19970.9	18757.8	20329.2
BSU04359	4527.37	4309.49	3254.33	6019.7
BSU04360	93440.9	85945.1	88233.3	102173
BSU04370	17799.7	17196	18559.5	22274.6
BSU04380	6629.49	7199.23	5648.12	6623.87
BSU04390	470.306	471.059	571.541	550.014
BSU04400	23573.6	29762.4	51500.2	41636.1
BSU04410	718.832	657.708	706.033	531.009
BSU04420	528.995	565.139	686.709	627.402
BSU04430	10376	8956.52	11128.9	8384.91
BSU04440	223.977	206.483	241.082	251.158
BSU04450	323.303	302.526	310.461	243.396
BSU04460	207.965	227.664	236.77	241.015
BSU04470	924.877	878.473	904.158	834.598
BSU04480	2443.41	2438.64	2605.11	2368.16
BSU04490	491.151	474.954	491.317	580.791
BSU04500	622.291	603.651	632.269	582.691
BSU04510	1627.61	1532.85	1263.56	1941.04
BSU04520	2842.48	3002.47	3614.54	2983.99
BSU04530	207.289	169.49	149.417	160.093
BSU04540	812.53	813.537	769.375	752.333
BSU04550	4319.31	4783.16	4725.15	4686.36
BSU04560	2745.28	2771.98	2636.7	2431.95
BSU04570	433.995	424.746	435.387	421.035
BSU04580	11617.4	12759	11533.8	11495
BSU04590	961.906	859.422	1092.94	994.361
BSU04600	885.1	896.63	865.264	801.671
BSU04610	993.937	932.432	933.6	957.625
BSU04620	587.624	547.995	697.422	508.395
BSU04630	727.181	647.444	746.12	711.339
BSU04640	1396.67	1327.38	1599.89	1356.41
BSU04650	15110.8	13005.9	11542.6	19159.6
BSU04660	6711.54	6464.25	8283.13	6731.11
BSU04670	3866.17	3930.37	3878.5	3924.84
BSU04680	6856.71	6062.07	7100.95	4190.15
BSU04690	6685.8	6165.96	7371.58	8210.51
BSU04700	4321.6	4841.51	4747.28	3971.32
BSU04710	75962.1	80063.6	71425.4	73302.2
BSU04720	81897.6	81620.8	95594.5	69992.3
BSU04730	77316.9	85214.6	74719.9	63808.5
BSU04740	77764.3	79753.2	81950.5	72501.3
BSU04750	304.161	96.5347	184.799	188.772
BSU04760	674.161	523.59	618.021	683.396
BSU04770	487.71	559.206	603.532	621.737
BSU04780	1338.47	1378.05	1297.95	1448.22
BSU04790	508.451	451.883	490.554	559.638
BSU04800	680.029	823.527	673.453	766.795
BSU04810	1014.19	1235.62	970.333	668.588
BSU04820	715.266	856.047	840.438	863.705
BSU04830	592.028	548.38	355.382	138.58
BSU04839	55.3671	66.9253	111.983	57.9847
BSU04840	35.971	32.1427	24.9242	43.2454
BSU04850	128.368	96.0568	105.789	129.744
BSU04860	129.059	164.792	85.106	88.7394
BSU04870	32.7484	37.3217	28.9247	40.3552
BSU04880	45.2798	32.354	15.213	15.7883
BSU04890	116.125	152.509	112.347	151.553
BSU04900	19.1018	32.86	25.5191	42.8391
BSU04910	45.0821	50.6739	62.2045	88.4154
BSU04920	103.428	101.194	53.9751	87.1813
BSU04930	49.7542	55.0867	79.2616	65.0902
BSU04940	44.84	63.3566	30.022	45.0601
BSU04950	31.2433	39.145	16.8986	22.9696
BSU04960	102.161	133.21	50.0331	79.1439
BSU04970	38.0721	42.6478	22.7079	30.6432
BSU04980	21.5922	26.836	20.4392	32.8051
BSU04990	5422.92	5067.98	5100.17	4606.98
BSU05000	522.891	630.867	531.388	554.408
BSU05010	235.69	249.181	249.189	217.906
BSU05020	1407.57	1285.28	1551.07	957.555
BSU05030	92.9497	134.978	119.426	145.595
BSU05040	85.1282	98.7051	110.62	106.477
BSU05050	190.59	233.524	158.893	99.0503
BSU05060	144.678	136.184	122.129	116.156
BSU05070	67.9668	85.7903	96.5411	109.988
BSU05080	71.2672	76.1879	54.4708	61.4311
BSU05090	177.119	164.765	215.277	134.479
BSU05109	391.444	410.219	374.144	404.967
BSU05110	104.078	157.397	100.429	144.631
BSU05120	2785.47	2603.49	1707.08	3898.73
BSU05130	1174.45	1311.29	1127.03	1129.65
BSU05140	340.639	343.685	468.135	578.857
BSU05150	324.767	438.936	379.208	397.351
BSU05160	189.731	162.592	172.588	168.624
BSU05170	132.326	143.613	135.621	104.007
BSU05180	469.531	459.082	415.971	354.949
BSU05190	198.59	173.958	164.713	134.443
BSU05200	614.276	653.926	712.436	685.155
BSU05210	174.98	177.277	200.458	219.502
BSU05220	763.94	686.376	778.536	728.07
BSU05230	318.589	280.126	273.904	398.758
BSU05240	324.678	321.427	332.302	279.974
BSU05250	479.437	600.062	617.105	559.675
BSU05260	1084.39	1003.85	935.037	1309.98
BSU05270	1384.5	1306.34	1044.89	919.949
BSU05280	1642.07	1761.41	1627.89	2165.36
BSU05290	357.541	323.022	374.84	358.776
BSU05300	189.996	185.168	189.823	207.723
BSU05310	31.2185	67.4376	47.9308	36.049
BSU05320	737.097	713.487	775.476	775.518
BSU05329	87.4003	78.2247	84.7085	119.022
BSU05330	96.1956	325.143	271.845	122.962
BSU05340	298.622	266.324	284.365	344.655
BSU05343	52957.5	29538.4	4490.8	5542.04
BSU05344	240.027	229.09	170.401	158.224
BSU05350	167.139	174.485	165.194	170.024
BSU05360	44.8395	34.4714	33.577	33.3369
BSU05370	169.281	217.236	147.989	172.556
BSU05380	61.3231	66.6382	72.0316	70.9488
BSU05390	593.199	503.413	537.485	550.732
BSU05400	1262.99	1099.33	1263.62	1266.09
BSU05408	33.6458	33.5338	23.6706	41.4329
BSU05409	295.046	209.325	147.609	68.2472
BSU05410	294.583	311.198	289.627	335.471
BSU05420	251	225.525	246.951	226.846
BSU05430	34.3011	39.3406	29.1825	45.3362
BSU05440	2041.6	2199.36	2111.45	2545.3
BSU05450	59.6958	69.5148	38.243	56.65
BSU05460	116.913	148.68	117.702	175.752
BSU05470	51.4558	44.119	37.4983	47.9074
BSU05480	164.011	159.273	91.4196	128.631
BSU05490	317.668	311.323	292.559	335.788
BSU05500	311.919	390.976	346.828	452.722
BSU05510	52.4219	52.3419	81.3613	60.0575
BSU05520	52.6004	48.7602	24.5103	16.9693
BSU05529	132.581	121.994	137.651	137.389
BSU05530	57.9437	46.9284	42.0091	33.9763
BSU05540	102.334	76.007	107.314	81.949
BSU05550	35.9816	32.5207	32.9874	27.8422
BSU05560	65.4421	44.5112	39.5111	42.2879
BSU05570	49.9678	26.68	21.9919	32.273
BSU05580	1970.09	1945.58	2422.91	2340.68
BSU05590	1935.81	2133.94	1806.76	2363.09
BSU05600	1022.28	1186.1	1415.26	1024.94
BSU05610	521.605	470.661	507.273	396.622
BSU05620	3830.08	3811.19	4264.51	4047.22
BSU05630	1344.17	815.882	2230.86	1692.76
BSU05640	64.6236	49.3698	79.8767	64.9313
BSU05650	192.879	184.578	175.303	168.014
BSU05660	250.135	318.515	323.057	291.719
BSU05670	289.973	295.348	340.784	295.02
BSU05680	668.238	656.361	739.935	750.087
BSU05690	1066.41	1018.11	875.701	1070.06
BSU05700	813.247	1159.68	756.943	1077.85
BSU05710	99.7906	90.845	87.7501	87.4591
BSU05720	499.041	467.976	530.016	514.584
BSU05730	40.7559	20.8053	26.0129	18.5806
BSU05740	77.2409	78.2651	89.8541	65.1369
BSU05750	464.301	533.102	361.829	477.409
BSU05760	619.88	648.945	600.169	479.096
BSU05770	363.106	346.813	328.468	401.511
BSU05780	435.79	458.573	463.726	556.93
BSU05790	3077.4	2501.55	3107.6	2853.72
BSU05800	23.2962	30.1824	22.7193	34.0968
BSU05810	83.2387	37.2722	51.3616	43.4337
BSU05820	33.8265	63.3275	48.2854	78.9314
BSU05830	40.9936	46.9469	37.1063	36.0466
BSU05840	121.968	90.4767	72.6149	92.724
BSU05850	391.176	408.769	400.302	466.983
BSU05860	741.413	780.251	546.46	563.543
BSU05870	485.728	426.303	421.473	480.278
BSU05880	352.432	405.214	395.45	354.384
BSU05890	89.8712	92.2916	79.8763	110.254
BSU05899	163.861	214.037	173.623	172.032
BSU05900	968.87	989.583	971.893	1091.49
BSU05910	1475.94	1258.7	1252.02	1294
BSU05920	1084.56	976.801	991.809	1069.81
BSU05930	1678.4	1519.08	1732.03	1897.24
BSU05940	931.513	913.576	775.355	1046.77
BSU05950	2041.33	2224.48	2629.19	2404.71
BSU05960	3366.05	3668.68	3479.27	3461.89
BSU05970	3743.99	4042.74	3594.9	4144.72
BSU05980	11724.7	12655.9	14917.3	8672.52
BSU05990	9576.21	11058.3	8948.79	10671.4
BSU06000	2975.62	2863.92	3111.39	3022.64
BSU06010	2082.57	1876.92	2237.31	2281.42
BSU06020	28328.3	32528.4	34614.3	44718.6
BSU06030	27193.7	28164.3	26925.8	36121.8
BSU06033	166.583	119.364	120.962	204.679
BSU06034	71.3133	70.6832	54.6586	31.5654
BSU06036	81.499	69.9881	67.7863	88.5114
BSU06037	137.584	89.5015	61.8479	108.311
BSU06038	180.488	148.63	60.5199	76.062
BSU06040	208.922	260.695	223.522	264.222
BSU06048	256.181	320.18	307.827	245.783
BSU06049	276.56	306.876	244.645	245.776
BSU06060	1993.45	1628.78	2101.69	1777.11
BSU06070	3631.19	3825.08	4009.91	3937.88
BSU06073	555.875	677.974	689.524	1107.45
BSU06074	1964.02	1811.24	2102.05	1855.24
BSU06076	1873.19	1817.8	1773.17	1702.7
BSU06077	1435.58	976.554	1892.81	1652.45
BSU06078	1750.73	1986.15	2366.52	2510.73
BSU06079	1949.87	1782.31	2135.92	1629.71
BSU06083	882.686	959.55	893.892	1021.72
BSU06090	1290.93	1436.46	1110.35	1141.11
BSU06100	1862.82	2212.11	1944.63	1762.51
BSU06110	2194.66	2641.11	1947.69	2092.09
BSU06120	61.8741	47.1502	30.2315	28.9424
BSU06130	83.3472	80.5244	86.9513	82.8052
BSU06140	254.854	262.942	335.088	294.672
BSU06150	120.912	93.0372	133.834	134.219
BSU06160	74.8018	111.301	94.5619	118.844
BSU06170	2762.46	3406.19	3132.87	3148.58
BSU06180	750.06	856.423	509.688	653.888
BSU06190	315.359	288.031	301.908	274.183
BSU06200	400.673	363.533	322.969	425.831
BSU06210	458.755	483.904	446.974	428.948
BSU06220	403.864	357.586	379.075	409.406
BSU06230	61.7522	68.9178	72.6249	64.8846
BSU06240	23331.7	20909.3	23880.9	24851.7
BSU06250	461.324	422.719	418.399	424.239
BSU06260	85.5846	85.9223	86.5136	73.812
BSU06269	176.359	139.623	196.361	196.969
BSU06270	4249.57	4392.8	5002.86	4640.9
BSU06280	623.927	622.307	669.879	744.62
BSU06290	348.674	365.331	410.447	389.045
BSU06300	123.877	135.519	137.038	103.182
BSU06310	3155.07	2726	3182.54	2930.61
BSU06319	17.9482	21.6306	17.4536	19.0077
BSU06320	159.539	172.636	208.443	215.797
BSU06330	1514.51	1379.64	1524.71	1157.94
BSU06340	1357.63	1232.7	1171.79	1306.34
BSU06350	881.257	927.114	952.18	969.658
BSU06360	3511.56	2784.66	3146.73	2279.37
BSU06370	831.575	847.656	826.311	887.594
BSU06380	895.075	867.926	878.092	854.969
BSU06390	402.944	347.316	326.932	400.431
BSU06400	3437.31	3885.14	3654.09	4027.18
BSU06410	4314.88	4752.35	4427.97	4727.2
BSU06420	3099.87	3822.08	3202.25	4901.7
BSU06430	4468.5	4971.65	4486.34	4276.29
BSU06440	3701.55	4334.4	4753.88	3787.51
BSU06450	4202.89	3953.05	4860.6	3772.18
BSU06460	3753.54	4003.72	3849.12	4022.23
BSU06470	5126.24	4452.99	5319.85	4880.22
BSU06480	5554.81	4724.38	5530.32	4416.98
BSU06490	6522.31	6682.07	6359.74	6665
BSU06500	2091.87	2192.94	2174.66	1737.42
BSU06510	1881.8	2019.19	1901.16	1655.06
BSU06520	1984.61	2011.31	2116.83	2347.57
BSU06530	2745.08	2581.78	2563.86	2825.2
BSU06540	453.636	424.306	510.885	447.86
BSU06550	106.215	110.61	106.614	90.1876
BSU06559	286.132	270.703	282.733	276.258
BSU06560	297.284	287.236	229.661	207.127
BSU06570	7624.27	8696.57	8223.32	8152.33
BSU06580	4471.79	4006.44	4248.88	3960.64
BSU06590	8423.14	8024.3	8014.26	9116.01
BSU06600	2897.28	2506.71	2358.97	2649.43
BSU06610	2061.61	2118.8	2358.19	2127.19
BSU06620	2592.41	2622.37	2781.92	2886.71
BSU06630	3159.12	2960.42	3359.06	2699.29
BSU06640	8526.07	8365.84	8613.15	8083.15
BSU06650	1997.56	1759.1	1926.71	2011.59
BSU06660	10366.8	9289.54	10095.6	11213.8
BSU06670	1363.37	1222.69	1341.26	1157.14
BSU06680	1954.35	1962.23	1849.08	2074.98
BSU06690	4610.66	3985.32	4564.76	4915.46
BSU06700	406.025	417.825	444.965	468.166
BSU06710	1841.98	1748.76	1939.69	2636.4
BSU06720	2296.93	2289.32	2201.64	1851.32
BSU06730	487.484	463.618	500.877	540.899
BSU06740	46.3865	54.3502	26.2909	54.1406
BSU06750	89.7093	88.3789	77.5837	101.482
BSU06760	263.216	254.025	295.035	270.065
BSU06770	403.618	504.156	390.048	420.677
BSU06780	387.945	571.367	494.687	445.602
BSU06790	204.746	182.619	104.362	82.1057
BSU06800	174.833	172.473	114.682	123.026
BSU06811	1322.65	1537.31	1303.4	1232.2
BSU06812	1035.48	1088.32	1265.91	1044.24
BSU06820	64.3927	88.4705	71.1411	70.6375
BSU06830	5868.67	5474.73	5269.22	5445.33
BSU06839	4861.3	5747.25	6587.2	6169.6
BSU06840	7275.31	6408.85	6420.06	7774.47
BSU06850	181.786	184.727	195.707	197.338
BSU06860	1111.73	1088.35	1084.14	884.397
BSU06870	100.405	127.856	99.2767	113.8
BSU06880	171.511	158.817	135.428	153.281
BSU06890	49.8949	27.0035	49.7156	82.8158
BSU06900	31.2101	71.2285	37.3503	46.9289
BSU06910	64.5188	44.6989	34.8098	50.8157
BSU06920	982.183	1073.11	1059.34	1198.7
BSU06930	83.4181	54.2389	89.7421	60.4543
BSU06940	55.8367	37.5649	82.3779	42.8868
BSU06950	101.199	77.9833	44.5758	75.4272
BSU06960	243.186	202.224	135.141	117.759
BSU06970	103.64	114.948	50.3128	137.671
BSU06980	58.8704	50.6461	24.4797	26.9846
BSU06990	36.5173	45.3575	39.076	27.4891
BSU07000	237.689	172.972	164.771	173.093
BSU07010	61.377	80.2576	50.3855	54.9741
BSU07020	93.0065	109.315	77.6747	72.4974
BSU07030	79.3695	91.2713	66.6726	73.7649
BSU07040	70.1045	88.3066	55.921	68.7892
BSU07050	88.0842	106.051	65.4932	66.4355
BSU07060	205.091	166.816	161.047	126.928
BSU07070	68.8867	81.9202	98.3384	68.932
BSU07080	69.2419	68.5926	89.3253	56.6904
BSU07090	113.077	74.0253	53.8698	66.4094
BSU07100	68.4407	68.6775	36.9466	46.545
BSU07110	73.057	47.6442	32.6574	50.734
BSU07120	40.6394	44.7511	50.457	45.3539
BSU07130	87.2174	85.0987	88.4522	96.0985
BSU07140	187.142	116.327	157.44	65.8805
BSU07150	1076.31	1011.98	1068.62	1068.43
BSU07160	901.64	815.486	801.966	801.643
BSU07170	1024.7	1062.6	1080.39	942.983
BSU07180	1327.85	1426.07	1408.61	1506.03
BSU07190	474.242	352.686	340.567	537.917
BSU07200	2387.38	2542.18	2315.34	2344.09
BSU07210	247.469	254.48	243.914	218.459
BSU07220	499.28	472.489	447.966	446.629
BSU07230	113.849	99.5882	110.514	105.653
BSU07240	185.025	252.867	202.77	202.447
BSU07250	476.275	422.738	555.844	514.756
BSU07260	3010.94	3115.33	2943.28	2815.09
BSU07270	89.4127	85.3874	54.8371	66.0959
BSU07280	106.583	81.1655	94.6185	88.1889
BSU07290	51.8697	69.47	54.1829	75.0902
BSU07300	148.236	149.005	147.896	56.9264
BSU07310	155.154	196.285	160.061	234.643
BSU07320	3103.94	2984.15	2979.71	3060.97
BSU07330	1800.23	1914.99	1853.32	2236.03
BSU07340	921.668	1062.7	1035.65	1089.51
BSU07350	4380.09	4137.07	4374.57	3955.39
BSU07360	4046.19	4351.21	4395.98	4845.2
BSU07370	2688.55	2716.58	2858.34	1895.76
BSU07380	933.469	932.063	1006.1	877.48
BSU07390	1349.91	1168.56	1199.4	1133.4
BSU07400	507.231	428.778	485.619	463.996
BSU07410	14.3399	11.4165	12.0946	11.379
BSU07420	823.166	770.528	738.726	670.331
BSU07430	1204.07	1126.38	1244.82	948.201
BSU07440	1280.32	1169.23	984.299	1261.24
BSU07450	2643.29	2472.99	2777.05	2722.32
BSU07460	273.675	305.692	279.002	253.867
BSU07480	202.387	254.462	239.536	215.143
BSU07490	2398.84	2188.75	2092.53	2096.56
BSU07500	1382.95	1430.93	1380.48	1776.77
BSU07510	781.552	763.83	768.498	761.611
BSU07520	2529.79	2034.38	2404.32	2546.08
BSU07530	1090.52	1304.17	1284.36	1213.36
BSU07540	94.8319	55.6636	93.5487	67.1663
BSU07550	28982.3	22967.8	34593.3	39862.5
BSU07560	15307.3	16788.9	20703.6	18209.6
BSU07570	1495.07	1369.91	1354.35	1465.7
BSU07580	1107.34	1027.23	1062.29	1157.49
BSU07590	805.391	771.303	782.387	559.497
BSU07600	603.511	554.921	617.197	594.33
BSU07610	119.029	116.528	98.5448	95.5993
BSU07620	171.481	134.207	176.912	179.498
BSU07630	898.353	817.177	769.359	680.741
BSU07640	1390.48	1148.84	848.766	1290.79
BSU07650	865.83	831.58	836.584	753.928
BSU07660	675.318	741.366	871.674	871.215
BSU07670	512.112	700.65	701.398	761.065
BSU07680	3104.06	3154.92	3182.21	2978.9
BSU07690	3094.96	4061.67	3789.11	3250.1
BSU07700	2019.49	1836.29	2152.87	2030.83
BSU07710	2591.44	2609.41	2871.8	2580.79
BSU07720	509.563	456.397	261.159	342.424
BSU07735	1067.07	1024.02	1017.1	871.449
BSU07750	12749.6	10810.9	12726.1	11646.4
BSU07760	3626.31	2812.89	2205.72	2862.12
BSU07770	1322.86	1093.11	655.302	985.259
BSU07780	419.559	270.522	101.224	194.99
BSU07790	72.0435	63.9632	49.7668	74.6478
BSU07800	103.261	100.57	111.173	112.083
BSU07810	88.6282	108.88	70.5949	84.1694
BSU07820	652.47	580.426	593.351	610.294
BSU07830	710.723	658.422	764.557	646.848
BSU07840	2962.21	2740.74	3386.06	2678.65
BSU07850	28343.3	28151.6	27751.9	28653.3
BSU07860	516.457	483.997	603.531	495.946
BSU07870	699.499	614.5	760.99	676.135
BSU07880	11921.2	11210.3	11198	10150.3
BSU07890	13778	13903.3	12316.7	11962.7
BSU07900	9673.26	8122.92	8025.19	9767.44
BSU07910	802.742	713.316	815.553	776.258
BSU07920	5895.41	5889.47	6774.56	6696.09
BSU07930	5238.41	5089.28	5624.65	4106.37
BSU07940	1390.04	1445.21	1292.06	1021.62
BSU07955	1185.24	1254.19	1358.31	1450.96
BSU07970	786.026	656.379	603.544	574.806
BSU07980	122.806	113.606	119.305	121.469
BSU07990	1492.76	1337.77	1497.99	1208.7
BSU08000	627.748	574.752	659.139	680.597
BSU08010	956.707	1346.19	1437.96	1235.71
BSU08020	1829.09	1674.51	1810.39	2001.15
BSU08029	50.8377	54.0417	79.4411	61.7493
BSU08030	264.738	245.23	211.211	296.175
BSU08040	298.646	261.904	272.935	284.293
BSU08050	224.738	291.496	274.013	167.347
BSU08060	48.4331	26.1351	29.3116	39.3009
BSU08070	36.2894	34.5255	24.8484	39.6076
BSU08080	273.304	238.866	162.019	182.319
BSU08090	207.316	190.557	148.475	142.175
BSU08100	193.781	194.27	179.901	168.617
BSU08110	567.218	361.133	234.426	336.542
BSU08120	2019.12	1862.5	2152.51	2011.36
BSU08130	1394.2	1576.22	1570.55	1274.07
BSU08140	826.506	1042	1021.81	1030.35
BSU08150	903.986	914.258	818.651	893.619
BSU08160	1235.88	1185.05	1232.12	1190.77
BSU08170	1224.72	1152.85	1238.81	938.068
BSU08180	297.026	289.06	275.462	261.059
BSU08190	353.887	430.091	373.609	463.662
BSU08200	130.799	89.6144	92.4321	150.511
BSU08210	697.863	637.627	688.934	687.137
BSU08220	1073.95	971.318	1081.17	892.575
BSU08230	53.7673	49.1814	76.3748	42.5093
BSU08240	57.3564	39.5684	40.3735	30.744
BSU08250	69.6287	62.3428	75.087	79.9886
BSU08260	113.032	103.276	96.9578	111.424
BSU08270	72.6365	58.6617	75.6518	72.9874
BSU08280	99.0376	98.0194	79.2522	86.1792
BSU08290	249.156	244.248	264.827	329.426
BSU08300	240.67	167.958	251.866	235.938
BSU08310	101.62	107.848	50.0917	76.1397
BSU08320	54.3139	83.2512	55.7063	32.8321
BSU08330	41.3045	42.1665	58.7579	53.3635
BSU08340	1659.61	1612.65	1717.83	1533.07
BSU08350	198.379	168.738	162.348	229.387
BSU08360	270.91	251.908	274.923	272.421
BSU08370	1418.96	1451.93	1596.41	1417.44
BSU08380	280.336	253.08	311.912	296.36
BSU08390	655.814	549.698	675.056	600.803
BSU08400	104.256	68.2108	67.5823	66.7126
BSU08410	638.719	514.408	582.706	608.996
BSU08425	2499.25	2561.46	2567.92	2391.02
BSU08440	726.479	846.915	718.117	730.004
BSU08450	1189.3	941.811	1102.89	1229.54
BSU08460	1181.58	1144.94	1318.47	1302.64
BSU08470	3729.2	3450.16	3830.1	3594.5
BSU08480	2596.61	2722.43	2499.85	3108.94
BSU08490	1262.19	1289.12	1351.93	1192.79
BSU08500	1897.4	1712.2	1731.1	1668.21
BSU08510	1722.55	1991.92	1977.53	1747.42
BSU08520	1496.75	1559.67	1622.98	1597.81
BSU08530	1260.18	1279.8	1310.16	1337.84
BSU08540	101.295	105.836	146.712	68.684
BSU08550	133.679	355.537	83.4107	79.0078
BSU08560	2771.68	2539.56	2762.66	2691.34
BSU08570	17576.4	19145.8	20195.6	21421.7
BSU08580	5153.33	5854	5691.63	5539.31
BSU08590	4158.81	4080.13	4425.7	5001.08
BSU08600	8226.59	8729.26	8137.98	7569.34
BSU08610	1113.86	1223.07	1524.52	1383.12
BSU08620	4221.47	3949.11	4311.6	4154.78
BSU08630	760.6	756.645	912.25	847.826
BSU08640	114.07	61.6977	55.0738	43.6439
BSU08650	2086.35	1934.1	1977.06	2152.59
BSU08660	3885.43	2596.77	6769.4	6382.06
BSU08670	133.149	251.094	135.412	97.9292
BSU08680	4886.27	5516.69	5633.3	4381.53
BSU08690	931.389	840.177	963.387	991.127
BSU08700	1211.37	1262.61	1289.72	1229.16
BSU08710	2671.99	2880.59	2887.11	2957.35
BSU08720	2479.51	2398.3	2444.46	2169.66
BSU08730	29624.1	32502	34840.5	33733.2
BSU08740	3099.86	3592.63	3366.46	3944.13
BSU08750	993.44	1083.16	1020.81	1139.39
BSU08760	1398.39	1316.28	1375.83	1182.63
BSU08770	131.345	120.28	85.6653	74.9948
BSU08779	120.697	90.6789	135.125	102.725
BSU08780	2179.5	2302.25	2030.71	2422.86
BSU08790	3325.01	3261.95	4115.03	3683.85
BSU08800	62.4601	70.9927	68.5573	59.1614
BSU08810	38.1838	64.3603	27.6718	54.2974
BSU08820	29496.9	30307	30715.1	30891.4
BSU08830	162.898	146.382	163.031	158.209
BSU08840	195.797	193.216	170.764	119.167
BSU08850	216.623	245.482	204.228	263.536
BSU08860	288.458	252.983	303.343	288.312
BSU08870	502.215	506.599	559.533	655.335
BSU08880	8885.92	10332.8	7770.79	10164.8
BSU08890	1538.32	1695.58	1583.31	1542.65
BSU08899	1031.3	569.627	744.85	864.67
BSU08900	571.191	541.49	656.503	636.546
BSU08910	209.33	236.795	266.707	186.977
BSU08920	73.3653	66.7629	99.9333	68.3818
BSU08930	1892.18	1811.09	1853.36	2079.85
BSU08940	239.972	241.387	253.553	213.183
BSU08950	646.687	622.73	506.069	621.502
BSU08960	797.477	727.645	760.522	785.41
BSU08970	45.8398	40.6673	80.3091	51.4808
BSU08980	385.309	373.476	448.886	416.82
BSU08990	1475.19	1453.03	1559.94	1449.79
BSU09000	1515.53	1463.05	1233.03	1783.34
BSU09010	1747.54	1528.57	2111.52	1918.02
BSU09020	2111.56	1381.25	2150.95	1502.61
BSU09030	1218.44	870.822	1070.1	1161.47
BSU09040	21.5603	16.268	16.8298	16.477
BSU09050	373.081	436.243	457.02	473.048
BSU09060	1179.27	1184.78	733.581	1118.16
BSU09070	781.73	794.015	818.394	817.4
BSU09080	753.514	696.355	684.321	697.513
BSU09090	862.075	956.405	792.2	788.855
BSU09100	11918.4	8255.73	9600.57	8905.32
BSU09110	976.32	810.362	993.733	969.453
BSU09120	252.085	142.224	238.836	239.916
BSU09130	3850.83	3857.38	3983.87	3939.36
BSU09140	1786.5	1915.44	1935.1	2411.85
BSU09150	497.422	564.732	576.966	553.69
BSU09165	68.9799	72.1527	65.1124	68.2492
BSU09180	168.34	181.714	238.61	236.451
BSU09190	1363.9	1565.93	1339.27	1695.48
BSU09200	1348.53	1378.05	1472.3	985.181
BSU09210	281.957	235.172	308.065	303.707
BSU09220	69.7286	60.9456	62.3178	73.6277
BSU09230	226.687	188.664	230.486	242.615
BSU09240	2058.64	1863.21	2285.17	1904.17
BSU09250	3835.54	3711.27	4242.77	3939.13
BSU09259	67.6542	72.4254	98.3206	89.7628
BSU09260	2485.78	2786.87	2690.05	2807.72
BSU09270	2683.14	2496.19	2803.86	2474.41
BSU09280	136.542	159.509	154.517	137.835
BSU09290	768.843	692.121	854.356	657.664
BSU09300	1175.23	1297.3	1193.91	1157.21
BSU09310	7046.57	7984.36	6885.68	7714.03
BSU09320	1816.48	1852.87	1963.52	2011.47
BSU09330	1904.24	1863.29	2074.08	1982.19
BSU09340	1336.55	1305.73	1260.76	1775.88
BSU09350	58.0857	42.3283	23.0453	24.9848
BSU09360	224.532	172.339	201.773	215.429
BSU09370	1834.18	1809.73	1848.6	1844.96
BSU09380	6165.53	5811.1	6110.2	4824.1
BSU09390	3416.82	3739.44	3831.29	3843.4
BSU09400	237.982	226.023	163.813	121.888
BSU09410	366.785	444.607	482.184	422.071
BSU09420	897.16	919.392	880.825	722.291
BSU09430	617.233	629.845	832.376	785.02
BSU09440	1024.54	1051.27	996.62	1105.16
BSU09450	4378.62	4560.24	4407.17	3752.96
BSU09460	3719.06	3728.29	3198.78	3902.76
BSU09470	590.41	500.259	477.638	504.522
BSU09480	347.943	352.6	424.829	428.893
BSU09490	376.961	350.56	361.897	429.764
BSU09500	1922.51	1977.58	1700.54	1952.88
BSU09510	2959.16	2887.23	3132.7	2893.02
BSU09520	635.241	710.064	636.943	716.807
BSU09530	15829.5	17617	17685.2	16127.4
BSU09540	1790.09	1670.42	2335.74	1982.15
BSU09550	9174.63	9245.21	9469.81	9975.17
BSU09560	8778.74	9407.12	6731.65	12762
BSU09570	1368.48	1395.31	1451.66	1520.39
BSU09590	20232.1	20586.4	21679.9	19399.8
BSU09600	783.631	808.794	948.077	949.233
BSU09610	761.135	709.433	781.671	597.278
BSU09620	1043.12	1130.35	1276.48	1118.09
BSU09630	8012.71	4023.1	4506.52	5916.21
BSU09640	729.663	684.663	737.47	592.134
BSU09650	1774.4	1648.24	1617.59	2087.32
BSU09660	3304.38	3390.37	3900.01	3343.15
BSU09670	9915.28	10645.4	11089.9	7027.39
BSU09680	3238.11	3241.95	3067.87	3500.47
BSU09690	31295.7	37483	34154	37000.8
BSU09700	3887.77	4132.01	3426.82	2525.4
BSU09710	2153.76	1858.35	2263.42	2097.44
BSU09720	2629.48	3290.91	3153.06	3322.03
BSU09730	928.61	773.175	940.859	867.016
BSU09740	25.9383	29.1085	40.2172	29.5415
BSU09750	1245.73	1326.22	1590.92	1312.57
BSU09760	810.649	961.422	765.461	848.147
BSU09770	64.0814	60.9234	49.6301	83.3812
BSU09780	29.3326	47.6697	32.9576	36.5364
BSU09790	928.625	1031.13	958.84	1071.19
BSU09800	1128.71	1156.51	1113.79	1235.99
BSU09810	789.633	838.949	869.872	952.718
BSU09830	186.957	195.112	209.643	179.588
BSU09840	644.006	551.899	685.935	766.82
BSU09850	2377.93	2295.04	1941.48	1888
BSU09860	1147.69	1874.36	1776.97	1314.74
BSU09870	1280.26	1522.28	1546.74	1581.36
BSU09880	115.129	108.147	135.74	144.558
BSU09889	141.215	113.33	118.528	176.678
BSU09890	242.768	247.514	216.659	271.422
BSU09900	277.011	248.978	274.319	299.19
BSU09910	516.11	523.103	555.994	527.335
BSU09920	726.176	729.07	767.543	805.487
BSU09930	5648.82	5907.15	6222.57	4327.46
BSU09940	1233.72	1242.55	488.068	591.234
BSU09950	11822	12449.4	13725.6	10249.2
BSU09958	31.2589	34.9932	31.986	19.7627
BSU09965	490.148	514.394	529.403	559.841
BSU09980	896.562	712.614	672.351	1019.9
BSU09990	9215.26	9979.96	8698.96	9334.76
BSU10000	6489.02	6364.07	7680.07	5816.3
BSU10009	917.311	720.699	461.689	610.118
BSU10010	13057.3	11098.6	14306.6	13677
BSU10020	4106.75	4434.55	4517.53	4553.71
BSU10030	949.335	1084.29	1281.59	1302.91
BSU10040	2174.16	1961.93	2138.96	2087.55
BSU10050	2377	2185.22	2489.73	2460.22
BSU10060	2244.8	2245.18	1906.11	1903.44
BSU10070	10634	10110.8	11144.9	10294.4
BSU10080	62.4311	56.0712	42.2802	52.6019
BSU10090	73.3096	75.665	95.5104	58.0857
BSU10100	3820.03	4596.1	4462.9	5276.18
BSU10110	643.93	748.874	724.992	831.844
BSU10120	1600.82	1708.36	1906.96	1648.67
BSU10130	3386.18	3235.49	3321.71	3526.95
BSU10140	1787.02	1818.04	1763.49	1893.02
BSU10150	275.9	268.26	290.895	321.51
BSU10160	530.08	541.699	502.269	572.612
BSU10170	29.7879	33.3154	48.0169	34.6989
BSU10180	793.605	686.301	806.73	756.412
BSU10200	3263.63	2958.51	3086.46	3389.57
BSU10210	3939.02	3528.42	2343.33	2926.04
BSU10220	9550.55	9611.43	10281.5	11398.7
BSU10230	265.835	210.328	200.364	317.518
BSU10240	1381.02	1378.65	1334.56	1386.44
BSU10250	2209.8	2175.2	2061.78	2048.77
BSU10260	5289.48	4400.97	4926.29	4682.58
BSU10270	281.793	281.526	253.774	271.892
BSU10280	348.942	366.906	356.222	367.111
BSU10290	610.119	580.095	568.355	605.037
BSU10300	899.073	803.119	784.257	855.435
BSU10310	469.776	409.713	383.959	377.624
BSU10320	3855.32	3712.97	4038.14	4276.1
BSU10330	1097.32	1008.79	1069.72	1117.62
BSU10340	2874.78	2884.58	2665.62	3008.41
BSU10350	1776.83	1567.12	2210.86	1473.66
BSU10360	2225.44	2186.49	2306.38	2187.87
BSU10370	1221.06	1210.94	1197.67	1844.85
BSU10380	2052.25	1972.57	2222.42	1855.31
BSU10390	63.7561	54.0579	69.9466	70.3988
BSU10400	141.321	127.996	107.254	139.911
BSU10410	9534.69	10018.6	9096.22	14244.4
BSU10420	733.315	624.855	730.722	677.295
BSU10430	3580.95	3290.68	3535.77	4202.23
BSU10440	13655.2	11915.5	13222.6	10929.6
BSU10450	2367.71	2244.41	2254.67	3124.37
BSU10460	1893.67	1852.88	2341.49	1972.4
BSU10470	38.4892	45.8477	55.4512	23.8721
BSU10480	2713.82	3259.32	2339.89	2454.85
BSU10490	2105.57	1821.41	1585.88	2001.7
BSU10500	83.1707	84.9266	77.0217	70.4942
BSU10510	463.28	437.23	477.384	382.485
BSU10520	65.1424	103.524	99.931	108.118
BSU10530	160.508	159.267	160.137	196.702
BSU10540	165.387	160.389	152.255	156.612
BSU10550	99.9512	111.888	104.851	115.442
BSU10560	726.559	1037.44	806.382	847.397
BSU10570	1273.98	1315.46	1330.72	1274.87
BSU10580	54.6888	54.7442	40.6567	57.6837
BSU10590	303	310.708	323.185	292.873
BSU10600	42.8272	69.9345	37.467	83.4598
BSU10610	33.8966	28.3813	22.9554	30.6642
BSU10620	2996.03	3126.96	2898.89	3553.76
BSU10630	3917.85	3699.05	3652.22	4048.05
BSU10640	1404.67	1468.89	1496.44	1693.74
BSU10650	2080.99	2059.6	2172.44	1991.67
BSU10660	1705.75	1890.67	1701.41	2429.69
BSU10670	55.5422	35.6303	60.2503	55.0677
BSU10680	48.2091	33.1675	44.2905	49.4077
BSU10690	77.8117	54.1523	59.1103	43.9935
BSU10700	42.0234	56.6595	56.0508	46.2171
BSU10710	55.1731	37.5623	42.5672	50.0377
BSU10720	83.8852	56.1273	61.5435	26.8007
BSU10730	115.2	129.11	117.917	90.6041
BSU10740	46.3756	95.1356	33.6247	52.0108
BSU10750	1717.1	1913.4	2015.95	1796.04
BSU10760	1817.44	1734.85	1730.09	1922.28
BSU10770	2336.86	2367.87	2332.7	2617.67
BSU10780	87.2416	139.755	64.1293	69.9685
BSU10790	53.5114	48.2492	31.0948	55.3024
BSU10800	138.625	139.281	166.705	127.279
BSU10810	837.709	794.922	830.569	908.919
BSU10820	405.494	294.253	238.493	275.876
BSU10830	1331.46	1327.51	1410.93	1503.42
BSU10840	1217.66	1140.35	1283.26	1325.72
BSU10850	114.756	127.297	92.718	101.711
BSU10860	4240.88	4231.42	4269.53	4471.28
BSU10870	160.016	130.059	113.029	94.3846
BSU10880	381.974	379.933	411.231	424.624
BSU10890	579.453	589.85	639.789	548.615
BSU10900	223.748	216.42	168.745	169.626
BSU10910	62.6335	37.4119	34.0393	32.3011
BSU10920	69.4528	59.244	58.0062	50.2347
BSU10930	66.1705	57.0867	31.3371	54.2209
BSU10940	43.8836	86.5725	37.6819	39.1869
BSU10950	29.8407	30.25	43.6404	35.7206
BSU10960	42.5043	30.3652	22.5316	37.8809
BSU10970	160.682	144.126	143.201	168.855
BSU10980	208.007	207.304	252.933	200.33
BSU10990	856.839	884.167	962.948	799.381
BSU11000	806.938	694.578	934.228	908.297
BSU11010	1079.11	819.287	1159.38	966.358
BSU11020	694.853	478.427	717.906	667.487
BSU11030	1678.22	1527.81	1537.3	1466.67
BSU11040	41.0014	57.6149	68.3292	72.7533
BSU11055	28.1994	35.0339	27.5535	35.3265
BSU11070	65.6342	50.4012	18.0942	81.6722
BSU11079	1510.71	1468.69	1410.2	1464.03
BSU11080	1503.76	1327.88	1332.57	1404.07
BSU11090	1540.39	1392.93	1091.46	1525.82
BSU11100	123.04	130.959	109.57	154.618
BSU11110	2346.52	2583.77	2823.31	2605.28
BSU11120	7396.7	7405.88	7142.98	8623.42
BSU11130	4336.18	4181.75	3321.1	3810.13
BSU11139	1778.84	1699.09	1484.37	1916.7
BSU11140	1786.84	1812.49	1749.32	1800.25
BSU11150	954.289	909.617	971.652	763.284
BSU11160	8956.48	8317.62	10080.5	9230.91
BSU11170	334.327	350.72	366.698	340.983
BSU11180	381.57	323.254	307.247	413.793
BSU11190	5413.85	5281.03	6066.2	4718.71
BSU11200	7166.71	7939.11	8818.09	8092.59
BSU11210	8397.43	9201.15	9077.9	9397.92
BSU11220	12130.6	11416.2	11247.5	12416.6
BSU11230	16394.1	16226.6	17063.2	17109.1
BSU11240	19931.1	17809.1	20767.6	19243.7
BSU11250	34700.4	32642.7	33932.1	32458.6
BSU11260	288.739	298.746	230.404	233.882
BSU11270	4233.24	3619.85	3773.32	3996.16
BSU11280	139.453	146.612	167.622	137.531
BSU11290	110.183	101.022	103.816	96.933
BSU11300	2418.44	2429.76	2284.75	1780.71
BSU11310	2382.45	2253.36	2348.37	2388.35
BSU11320	88.0344	66.5825	31.0103	65.7292
BSU11330	1016.72	1055.02	1107.05	1136.13
BSU11340	2280.71	2316.11	2390.65	2481.38
BSU11350	124.549	111.334	103.948	96.6097
BSU11360	4982.85	3556.42	5065.43	4873.19
BSU11370	5136.42	5235.15	5191.75	4676.98
BSU11381	8236.19	8470.72	8061.98	7906.74
BSU11382	5950.39	7187.24	6074.02	6404.36
BSU11390	5161.64	5042.52	4646.83	5623.29
BSU11400	5541.36	5230.1	5454.28	6053.2
BSU11410	206.602	158.821	227.954	178.382
BSU11420	1481.96	1193.51	1348.89	1337.11
BSU11430	8338.91	8964.89	9155.05	8115.94
BSU11440	882.846	1193.95	1160.64	1283.01
BSU11450	997.117	945.907	1122.06	918.971
BSU11460	1812.61	1636.61	1930.57	1790.66
BSU11470	2105.28	1795.28	1972.69	1591.57
BSU11480	627.171	569.004	642.198	638.393
BSU11490	22852.5	22627.5	22324.6	20289.1
BSU11500	28502.8	29488	24814.7	28037.1
BSU11510	85.7664	98.1885	84.3074	100.657
BSU11520	35025.9	31579.2	35212.9	37239.6
BSU11530	286.46	309.298	265.73	280.564
BSU11540	6344.02	6990.64	6767.07	5686.64
BSU11549	184.337	153.98	133.149	164.077
BSU11550	7398.69	7300.63	8331.53	7375.98
BSU11560	8495.13	7734.33	7966.7	8411.29
BSU11570	4586.7	5458.12	5785.81	4993.46
BSU11580	787.943	769.361	828.577	882.828
BSU11590	858.347	1141.76	1249.66	1185.21
BSU11600	2056.36	1994.45	2103.81	2166.37
BSU11610	3017.76	2976.5	3204.37	3427.91
BSU11620	3831.33	3873.6	3602.65	3421.34
BSU11630	368.956	356.322	315.149	394.98
BSU11640	131.018	109.28	113.662	113.32
BSU11650	6053.15	5332.87	7019.92	5317.11
BSU11660	10819	10518.6	10764.9	10296.4
BSU11670	7243.61	7406.87	7622.25	7797.06
BSU11680	6419.44	7396.86	6705.74	8398.32
BSU11690	6569.16	6075.94	6067.67	6499.13
BSU11700	7278.84	6757.41	6791.42	7670.96
BSU11710	5350.26	6086.84	5265.64	5047.81
BSU11720	891.988	948.804	1101.79	912.534
BSU11730	218.722	217.115	121.649	91.7663
BSU11740	44.8	42.6305	30.4754	44.6991
BSU11750	116.195	51.7409	71.0702	66.2846
BSU11760	72.8497	74.9895	105.99	95.842
BSU11770	58.9596	57.0399	75.6606	64.2093
BSU11780	64.7185	45.057	91.8381	64.2172
BSU11790	93.0678	90.4387	130.784	53.0672
BSU11799	117.644	110.199	76.2262	49.0837
BSU11809	40551.9	121557	39417.6	4067.04
BSU11810	73.3875	62.9119	87.897	114.85
BSU11820	160.7	135.59	159.556	220.269
BSU11839	17156.3	17203	16540.8	18987.4
BSU11840	12802	12043.9	12012.5	12629.8
BSU11850	12853.1	14043.8	14494.8	10178
BSU11860	12235.1	13112.3	13829.3	13577.9
BSU11870	4180.64	4335.27	4426.58	4106.13
BSU11880	4308.48	4335.27	3696.21	4935.81
BSU11890	1258.93	1368.01	1335.76	1437.18
BSU11900	1427.03	1394.32	1474.04	1316.96
BSU11910	638.92	658.624	614.203	445.656
BSU11920	1730.79	1292.53	1482.37	1649.79
BSU11928	77.7231	76.1449	99.1572	84.5593
BSU11929	106.184	121.735	77.5449	97.9393
BSU11930	163.606	157.408	208.846	168.011
BSU11940	202.656	252.435	185.63	134.362
BSU11950	490.591	429.286	521.725	627.202
BSU11960	126.448	128.592	122.562	82.4217
BSU11970	535.114	635.719	360.716	491.599
BSU11980	872.016	881.25	990.276	851.865
BSU11990	66.2763	75.3367	77.313	104.327
BSU12000	64.1255	47.5303	50.0149	55.1413
BSU12010	43.1342	56.0495	51.2777	51.4337
BSU12020	51.2674	45.409	43.5832	26.5666
BSU12030	1102.1	1187.82	1510.88	1576.07
BSU12040	970.931	1132.7	1311.53	1262.61
BSU12050	61.2264	62.7106	50.596	50.8957
BSU12060	954.732	860.726	879.78	619.476
BSU12069	375.725	338.807	271.89	309.14
BSU12070	166.489	167.036	141.757	193.503
BSU12080	49.9472	37.202	32.3076	28.7281
BSU12090	226.72	222.448	222.325	180.718
BSU12100	3033.27	3292.86	3483.35	3017.51
BSU12110	306.392	277.467	308.915	315.277
BSU12120	2127.33	2289.32	2888.81	2509.81
BSU12130	84.9223	99.288	71.1846	49.9705
BSU12140	433.852	425.295	374.291	463.384
BSU12150	571.219	595.265	652.48	711.13
BSU12160	6335.06	5993.88	6090.04	6503.96
BSU12170	6070.25	6317.49	6535.05	6109.79
BSU12180	1064.48	1021.72	962.559	1120
BSU12190	626.963	725.465	640.727	556.12
BSU12200	724.654	740.772	945.777	599.395
BSU12210	994.287	974.135	1140.53	1000.98
BSU12220	912.793	859.186	913.695	866.596
BSU12229	348.713	424.985	266.261	336.649
BSU12230	2129.79	1648.8	1808.48	1541.21
BSU12240	212.345	223.127	187.586	319.756
BSU12250	254.987	321.632	271.702	244.356
BSU12260	684.35	677.271	741.167	761.995
BSU12270	5488.1	4902.66	4437.55	4732.87
BSU12280	6911.76	4792	6070.86	4784.27
BSU12290	8909.5	8504.62	8957.76	9572.38
BSU12300	46.9272	27.559	35.3415	41.3952
BSU12310	92.8818	59.5264	60.5678	66.5194
BSU12320	36.4116	36.3921	27.4043	40.3208
BSU12330	92.5323	91.8994	78.8096	55.8581
BSU12340	59.8906	71.7686	42.0035	99.1051
BSU12350	154.826	123.78	65.4205	67.0951
BSU12360	84.5198	67.5237	75.3638	64.6821
BSU12370	442.8	440.306	512.343	555.912
BSU12380	105.505	108.395	102.555	71.7876
BSU12390	105.523	101.183	91.1052	96.3139
BSU12400	4699.08	4566.67	5629.17	5684.66
BSU12410	1630.1	1569.39	1968.61	2073.81
BSU12420	607.352	589.759	550.175	636.034
BSU12430	100962	98427.8	115857	84753.4
BSU12440	105192	107250	120363	100365
BSU12450	1102.76	1040.31	846.767	825.409
BSU12460	348.275	221.802	314.254	324.399
BSU12470	725.223	568.946	841.471	843.169
BSU12480	287.374	302.361	306.378	341.734
BSU12490	670.769	576.578	608.958	934.537
BSU12500	287.565	326.822	374.165	243.924
BSU12510	1776.8	1641.32	2074.21	1805.19
BSU12519	15.7838	11.3748	13.5705	12.2038
BSU12520	46.7143	57.2853	53.2754	45.9415
BSU12530	70.4232	53.4942	57.015	60.2949
BSU12539	22.5888	41.8858	30.1608	40.6448
BSU12540	61.6505	78.7597	48.4893	46.2679
BSU12550	158.835	187.189	51.6998	127.695
BSU12560	43.5146	72.0938	34.9099	30.1694
BSU12570	126.673	109.664	130.295	129.889
BSU12580	155.401	164.832	152.987	150.164
BSU12590	200.02	180.312	225.215	164.408
BSU12600	296.845	217.243	280.22	266.687
BSU12610	150.232	128.819	157.657	167.386
BSU12619	247.937	228.325	265.27	204.554
BSU12620	143.427	155.129	153.855	155.649
BSU12630	315.39	313.396	277.94	192.985
BSU12640	145.726	118.633	193.281	244.274
BSU12649	139.661	68.5421	181.982	77.9494
BSU12650	165.64	177.164	175.741	144.67
BSU12660	117.761	124.768	135.557	125.459
BSU12671	98.3564	121.599	113.168	98.8332
BSU12672	42.818	47.9452	35.1453	24.7878
BSU12680	186.499	187.771	196.601	164.857
BSU12690	222.673	182.503	107.251	178.225
BSU12700	143.267	130.627	144.289	119.203
BSU12710	120.969	167.591	141.393	101.362
BSU12720	351.193	307.448	246.195	220.061
BSU12730	212.223	199.055	243.827	276.767
BSU12740	138.952	97.0062	129.165	113.176
BSU12749	98.9299	100.974	130.994	141.778
BSU12750	132.346	134.115	137.7	116.952
BSU12760	75.053	80.0125	106.101	58.0246
BSU12770	161.627	139.143	182.067	199.208
BSU12780	258.387	238.442	230.109	218.776
BSU12790	160.341	142.396	202.788	114.037
BSU12800	79.8211	80.1552	93.3839	90.7118
BSU12810	155.749	128.742	135.414	168.888
BSU12820	5166.46	4688.3	5499.78	4584.42
BSU12830	1223.32	1496.91	1594.87	1813.71
BSU12840	1444.71	1452.63	1714.95	1450.43
BSU12850	853.1	961.393	889.82	808.149
BSU12860	253.552	289.463	295.937	244.398
BSU12870	588.452	583.913	585.886	656.3
BSU12880	34.3265	44.389	89.3841	48.7728
BSU12890	71.2386	57.4046	65.3667	36.0207
BSU12900	1515.86	1428.05	1457.47	1468.24
BSU12910	829.189	837.039	833.197	860.432
BSU12920	3540.03	3712.03	4083.18	3501.16
BSU12930	4217.56	4037.42	4164.07	3885.43
BSU12940	4936.62	5315.29	5720.74	5548.7
BSU12950	5623.62	5916.66	5368.96	6098.58
BSU12960	5296.67	5160.97	5690.88	5041.79
BSU12970	1323.73	1418.12	1204.79	1156.65
BSU12980	1588.15	1446.52	1536.12	1802.42
BSU12990	1966.9	2123.45	1826.2	2177.59
BSU13000	1871.3	1597.09	2071.48	1594.88
BSU13010	7159.14	7543.68	7774.94	7386.16
BSU13020	2495.18	2238.99	2447.84	2180.02
BSU13030	1241.64	1283.53	1508.24	1188.77
BSU13040	147.757	147.73	160.874	151.148
BSU13050	73.914	52.9874	22.6506	20.8106
BSU13060	59.6657	51.9992	51.428	53.5224
BSU13070	405.67	387.042	452.529	499.732
BSU13080	626.986	563.98	641.254	569.807
BSU13090	105.731	86.8131	131.348	152.189
BSU13100	79.1884	96.5149	94.1428	92.562
BSU13110	4942.21	4767.53	4772.82	4240.12
BSU13120	1530.45	1431.76	1445.8	1205.81
BSU13130	1841.06	1737.42	1836.82	1541.28
BSU13140	169.694	189.19	146.675	152.624
BSU13150	1586.37	1442.57	1473.64	1195.25
BSU13160	40986	46234.1	40100.3	41377.4
BSU13169	4180.64	3437.95	4106.6	5096.32
BSU13170	1090.23	863.946	325.8	554.629
BSU13180	2754.27	2334.32	2519.56	2264.76
BSU13190	938.42	880.72	930.932	933.097
BSU13200	2468.59	2301.4	2580.17	2646
BSU13210	2768.24	2596.52	2882.92	3248.92
BSU13220	2225.33	2484.64	2261.21	1957.69
BSU13230	3922.8	3673.63	4360.35	3738.82
BSU13240	2021.16	2381.06	2232.41	2171.93
BSU13250	164.107	201.353	187.883	194.11
BSU13260	312.313	308.497	359.267	275.392
BSU13270	316.323	342.153	323.986	314.865
BSU13280	566.028	478.24	548.788	632.876
BSU13290	56.3525	46.857	20.7714	31.4249
BSU13299	90.3939	76.8591	48.5758	58.5034
BSU13300	1003.28	1056.96	987.485	968.319
BSU13310	715.969	579.008	689.65	765.718
BSU13320	111.076	108.815	53.4861	174.074
BSU13330	22.8942	32.3792	29.0053	48.539
BSU13340	692.618	575.935	593.198	420.67
BSU13350	42.5952	56.8852	43.5713	42.7393
BSU13360	36.064	19.4244	23.906	25.2913
BSU13370	100.482	78.4516	71.7224	69.797
BSU13380	139.563	182.822	156.851	143.206
BSU13390	190.192	190.166	241.221	164.422
BSU13400	117.254	129.103	142.776	108.69
BSU13410	112.257	109.034	169.33	135.187
BSU13420	258.366	250.365	273.46	253.004
BSU13430	878.44	852.374	805.058	879.304
BSU13440	371.046	310.765	368.998	326.114
BSU13450	377.505	472.99	485.562	336.289
BSU13460	474.968	465.531	447.979	465.755
BSU13470	345.029	406.739	493.65	329.581
BSU13480	751.294	673.92	692.538	613.713
BSU13490	5270.42	5057.16	5554.61	4952.65
BSU13500	436.175	440.723	457.53	451.164
BSU13509	89.9437	83.4841	62.1504	52.7543
BSU13510	13423.4	10187.2	1410.96	1853.53
BSU13520	486.593	398.383	446.321	355.166
BSU13530	790.71	890.915	822.167	1042.89
BSU13540	1613.44	1498.19	1512.11	1650.99
BSU13550	60576	63846.4	60809.6	67064.1
BSU13560	61276.7	67563	65978.6	46783.2
BSU13570	2030.4	2058.29	2059.07	2596.55
BSU13580	3288.96	3490.59	3513.45	3324.32
BSU13590	2567.75	3220.54	3571.52	3817.02
BSU13600	4247	4376.85	4196.76	4106.29
BSU13610	5622.79	6163.25	6862.7	5822.39
BSU13620	3657.28	3812.1	3711.85	4375.5
BSU13630	2975.57	2729.58	3014.9	3452.35
BSU13640	4523.16	5528.17	4051.02	6428.11
BSU13650	461.537	444.169	471.33	468.389
BSU13660	3949.19	4278.24	4439.28	4772.65
BSU13670	3018.52	2663.49	2645.89	2866.95
BSU13680	5842.05	4335.79	6389.3	6148.99
BSU13690	2709.53	3260.3	2744.81	3524.83
BSU13700	786.461	828.304	855.402	821.029
BSU13710	30.3998	92.4083	67.5199	62.2904
BSU13720	2101.56	2100.73	2019.83	1991.58
BSU13730	3068.37	3594.53	2974.11	2983.74
BSU13740	5803.22	5144.87	5163.14	4908.46
BSU13750	2960.24	3240.48	3203.27	2554.26
BSU13760	1469.63	1082.59	1268.17	1036.66
BSU13770	105.771	97.1914	91.3934	86.4293
BSU13780	279.63	388.692	312.93	292.004
BSU13789	208.175	267.275	202.443	305.413
BSU13790	206.78	359.121	226.402	277.752
BSU13799	268.396	295.556	359.797	288.863
BSU13800	305.878	274.29	298.611	249.264
BSU13810	608.021	627.383	641.747	995.858
BSU13819	146.863	130.912	133.017	141.115
BSU13820	128.423	100.444	109.253	62.7832
BSU13830	50.1646	43.3093	46.5714	52.1403
BSU13840	138.874	150.281	78.3459	103.005
BSU13850	2906.79	2653.71	2950.17	2807.94
BSU13860	2204.94	2012.6	2092.27	2106.44
BSU13870	289.716	273.1	329.683	276.033
BSU13880	399.614	466.852	396.926	300.362
BSU13890	1004.96	1031.98	1080.19	1069.81
BSU13900	14387.5	14344.2	15456.8	13304.3
BSU13910	14033.4	13214.4	15022.5	12848.4
BSU13920	181.998	188.854	215.05	181.414
BSU13930	278.351	272.973	261.463	253.422
BSU13940	443.472	513.153	562.024	490.122
BSU13950	2698.91	2599.16	3306.13	3225.77
BSU13960	8293.91	7383.72	7152.22	7081.81
BSU13970	238.774	273.357	339.662	228.924
BSU13980	2639.75	3363.83	3567.33	3109.75
BSU13990	784.298	1005.9	837.256	936.773
BSU14000	8189.67	8878.05	8857.33	9859.96
BSU14009	317.018	361.346	316.688	477.296
BSU14010	1670.66	1634.52	1553.7	1795.6
BSU14020	3427.23	3545.88	4246.57	3426.94
BSU14030	1192.82	1104.46	1443.46	1340.28
BSU14040	394.137	415.252	501.352	413.383
BSU14050	356.051	353.526	382.288	397.442
BSU14060	868.109	762.675	858.624	789.873
BSU14071	1065.97	1098.7	1044.49	942.873
BSU14072	512.461	482.875	609.249	301.873
BSU14080	609.698	851.296	754.713	737.814
BSU14090	2240.8	2167.28	2141.28	2110.8
BSU14100	3273.93	3604.1	3238.18	2424.4
BSU14110	3580.81	2976.48	3662.94	3432.53
BSU14120	2438.79	2419.26	2014.98	2782.83
BSU14130	671.953	698.367	646.482	781.828
BSU14140	1031.86	891.055	924.39	886.497
BSU14150	92.0582	114.209	88.1187	83.3036
BSU14160	75.1611	44.027	74.3784	70.2489
BSU14170	137.848	104.023	106.853	52.0899
BSU14180	3751.32	4090.05	4316.66	4358.6
BSU14190	928.872	895.471	922.704	976.666
BSU14200	1608.1	1301.57	1805.31	1524.39
BSU14210	1788.42	1693.13	1590.43	1653.39
BSU14220	1578.48	1560.76	1574.05	1621.12
BSU14230	1736.73	1448.6	1510.24	1849
BSU14240	4142.04	4285.49	3680.88	3252.12
BSU14250	72.4674	72.0382	41.9135	44.3991
BSU14260	707.757	731.019	677.958	635.724
BSU14270	875.904	980.795	977.027	989.48
BSU14280	1977.49	1732.43	1733.9	1884.34
BSU14290	1864.73	2227.65	2256.33	1391.5
BSU14300	2174.34	1948.49	2190.59	2397.64
BSU14310	967.934	1275.07	885.66	919.578
BSU14320	597.554	687.133	658.654	668.978
BSU14330	678.943	627.692	688.198	762.217
BSU14340	1889.32	1860.66	1806.04	1737.22
BSU14350	610.961	518.186	638.937	488.659
BSU14360	665.426	662.233	673.781	627.855
BSU14370	595.404	630.323	624.231	457.674
BSU14380	489.829	438.893	528.158	577.6
BSU14390	838.66	1013.48	980.249	820.378
BSU14400	1295.58	1161.64	1300.23	1303.04
BSU14410	3857.01	3529.09	3646.83	3522.38
BSU14420	985.934	806.863	1095.93	1034.68
BSU14430	5007.97	5424.9	5312.88	5752.02
BSU14440	1144.88	1106.99	1223.9	1213.09
BSU14450	1270.01	1081.54	1082.27	1272.35
BSU14460	82.1236	74.6269	95.2341	123.374
BSU14470	127.739	128.952	116.281	103.702
BSU14480	733.491	825.226	505.01	853.619
BSU14490	1114.34	1183.04	1283.42	1159.83
BSU14500	993.191	1089.79	1167.91	1191.42
BSU14510	4100.27	3901.53	4141.42	3938.05
BSU14520	1331.67	1170.4	1177.64	1258.56
BSU14530	12750.3	13635.6	11630.4	11991.7
BSU14540	5131.27	6231.12	4764.36	4798.19
BSU14550	1834.59	1647.29	1905.74	1463.13
BSU14560	1837.33	1739.29	1725.67	1722.11
BSU14569	591.291	786.007	310.272	167.874
BSU14570	535.401	534.018	550.939	568.727
BSU14580	7677.53	7022.17	7319.31	5647.17
BSU14590	7834.59	8542.11	7654	7110.94
BSU14600	19117.6	18479.6	20717.6	19434.5
BSU14610	16393.3	18029.2	15008.4	17798.8
BSU14620	263.343	299.967	227.348	115.445
BSU14629	36.4359	34.2166	33.7371	26.6939
BSU14630	219.035	237.828	251.225	263.346
BSU14640	668.988	952.983	621.099	483.41
BSU14650	1219.7	1286.03	1470.03	1484.85
BSU14660	10546.7	10664	10380.6	9028.23
BSU14670	2910.66	3107.74	3241.35	3345.98
BSU14680	2245.39	2338.06	2514.01	2302.28
BSU14690	203.312	214.143	270.855	250.13
BSU14700	1333.95	1495.03	1712.45	1517.19
BSU14710	50.0083	63.5316	38.5575	59.6562
BSU14720	41.3519	54.9005	23.9031	48.5401
BSU14730	216.126	221.364	200.564	203.542
BSU14740	125.825	93.5814	62.5374	169.476
BSU14750	75.4985	77.7238	82.9302	50.6395
BSU14760	3438.84	2884.62	1677.47	1946.09
BSU14770	2833.63	3390.28	2914.57	3147.92
BSU14780	4937.97	4614.29	5095.15	5240.16
BSU14790	1092.64	923.18	1166.11	1068.12
BSU14800	191.982	247.697	224.815	217.39
BSU14810	156.771	169.724	86.1624	111.296
BSU14820	2755.84	2642.9	2636.76	2731.41
BSU14830	277.917	293.347	232.476	191.439
BSU14840	7142.12	7982.13	8765.19	9620.8
BSU14850	3427.12	3546.84	3514.09	3043.86
BSU14860	10120.2	10643.1	10190.9	10097.4
BSU14870	648.639	627.353	640.295	567.047
BSU14880	3800.9	3503.23	3305.62	3631.39
BSU14890	240.044	284.667	254.085	250.623
BSU14900	404.228	369.489	474.512	362.952
BSU14910	307.215	334.595	329.85	288.045
BSU14920	332.537	342.478	348.063	391.937
BSU14930	367.881	327.486	352.934	405.643
BSU14940	4439.64	4226.05	4510.78	4267.69
BSU14950	564.232	519.021	543.413	515.587
BSU14960	2173.21	1964.94	1915.21	2108.52
BSU14970	56.4445	65.8912	63.4152	99.833
BSU14980	36.6325	66.2837	28.8307	24.9593
BSU14990	9691.11	7858.3	7458.04	8624.6
BSU15000	2581.81	2731.06	2612.28	2650.55
BSU15010	907.571	837.663	1063.19	1011.64
BSU15020	1328.57	1044.01	1240.63	733.531
BSU15030	44.7907	38.6918	40.5752	50.8346
BSU15040	691.352	716.034	707.585	796.164
BSU15050	1064.5	1072.81	981.198	1019.98
BSU15060	723.158	678.784	848.468	835.388
BSU15069	237.926	223.032	136.999	206.12
BSU15070	9636.28	9628.85	9702.03	8646.15
BSU15080	10041.1	11432.4	11045.9	13387.4
BSU15090	294.427	310.007	236.034	213.947
BSU15100	1736.59	1995.35	1777.54	1727.3
BSU15110	950.028	1032.16	1089.07	1208.97
BSU15120	1479.55	1441.62	1403.5	1343.88
BSU15130	5054.17	4849.88	4629.42	5543.27
BSU15140	4628.95	5316.33	7212.02	5350.22
BSU15150	6244.17	5037.47	6240.26	6032.99
BSU15160	2017.38	2050.67	2131.85	1904.15
BSU15170	90.189	84.608	114.026	71.8043
BSU15180	564.228	546.74	580.286	553.681
BSU15190	830.582	779.359	651.92	846.49
BSU15200	827.813	747.074	844.488	848.756
BSU15210	1362.24	1430.69	1361.83	1502.59
BSU15220	1656.73	1570.8	1317.14	1333.27
BSU15230	1659.09	1581.01	1670.38	1504.29
BSU15240	1070.32	1067.89	1045.11	979.791
BSU15250	1490.77	1537.12	1495.04	1540.93
BSU15260	1036.42	1206.85	1242.68	1002.6
BSU15270	1382.25	879.809	667.59	490.769
BSU15280	9752.87	9149.99	9985.74	8361.1
BSU15290	16716.1	17675.7	14808.6	14239.1
BSU15300	1251.08	1251.99	1197.67	1051.37
BSU15310	72.7799	63.0583	92.9703	61.9402
BSU15320	87.4808	83.8241	97.1402	85.4167
BSU15330	538.269	562.134	587.035	488.755
BSU15340	1329.08	1419.35	1345.77	1289.87
BSU15350	1155.87	1174.91	1256.32	1284.79
BSU15360	1414.6	1576.52	1329.16	1577.34
BSU15370	5346.19	5918.94	5018.05	5796.71
BSU15380	5967.04	7271.61	6657.67	6550.1
BSU15390	13765.5	14855.4	13742.8	14492.5
BSU15400	15454	17507.4	18173.2	18418.2
BSU15410	2049.96	1868.42	1671.89	2177.48
BSU15420	4678.58	4747.56	3258.94	4301.07
BSU15430	3856.28	4106.32	4647.5	3458.11
BSU15440	68.9595	50.6793	28.6311	43.1263
BSU15450	969.415	1041.45	1061.93	746.769
BSU15460	1597.19	1377.85	1556.78	1471.8
BSU15470	3645.37	4558.86	4967.8	4919.19
BSU15480	1371.22	1290.21	1159.29	1569.25
BSU15490	424.271	386.384	420.451	380.517
BSU15500	622.624	702.331	625.865	589.003
BSU15510	550.618	563.528	633.858	568.291
BSU15520	806.459	841.053	819.356	838.484
BSU15530	869.47	899.749	876.92	688.391
BSU15540	861.668	926.363	950.855	933.068
BSU15550	947.614	830.949	938.382	705.449
BSU15560	673.779	694.693	618.721	691.255
BSU15570	72390.2	59831.8	64332.4	66805
BSU15580	93249.5	75121.6	69282.3	89320.1
BSU15590	90535.7	87255	76242.9	78319.9
BSU15600	105592	102433	86456	41423.3
BSU15610	92730.3	88382.5	78802.8	54917.5
BSU15620	90917.9	91581.6	88077.6	99711.4
BSU15630	90890.6	100003	107479	96368.9
BSU15640	1339.16	1367.93	1384.48	1348.94
BSU15650	111.599	114.974	102.234	107.148
BSU15660	6205.52	5991.41	6748.83	5692.23
BSU15670	5507.24	10038.5	9896.18	9362.28
BSU15680	6731.66	6705.4	7740.05	6527.66
BSU15690	8875.91	8670.81	7614.9	8142.34
BSU15700	642.128	657.18	653.815	716.019
BSU15710	722.125	651.716	665.721	606.962
BSU15720	1853.03	1849.22	1319.03	1814.96
BSU15730	2244.2	2819.58	2317.03	2478.4
BSU15740	2356.73	2464.59	2349.26	2514.18
BSU15750	2933.24	2938.19	3007.41	2879.05
BSU15760	1900.98	1773.88	1977.5	1815.92
BSU15770	1450.53	1470.5	1590.64	1608.88
BSU15780	1837.01	2057.25	2122.58	2210.47
BSU15790	1850.23	1554.73	1871.47	1570.37
BSU15800	306.839	224.701	325.729	279.437
BSU15810	254.065	287.492	317.612	310.823
BSU15820	4628.79	4367	3877.04	4432.92
BSU15830	2148.73	2484.42	2064.22	2464
BSU15840	4872.07	5359.55	4880.46	5252.51
BSU15850	1057.16	1169.9	975.652	1014.86
BSU15860	2286.56	2039.6	2405.34	2220.76
BSU15870	1098.45	1125.5	1124.13	1156.63
BSU15880	1368.65	1408.9	1181.72	1300.45
BSU15890	1150.49	1343.79	1237.46	1072.23
BSU15900	1167.32	1155.58	1047.46	1060.65
BSU15910	1607.22	1584.06	1456.04	1506.16
BSU15920	5764.98	5710.85	4420.66	5238.3
BSU15930	877.945	798.249	919.617	1052.8
BSU15940	1078.3	1018.98	1251.58	1156.86
BSU15950	1392.26	1348.24	1362.18	1434.18
BSU15960	4576.01	4413.51	5020.6	4446.29
BSU15970	8291.91	8797.29	7805.34	6926.43
BSU15980	21723.4	19229.1	24486.1	23815.4
BSU15990	11825.4	13219.6	12204.6	13661.5
BSU16000	4839.92	4944.65	4719.51	3686.4
BSU16010	476.131	866.545	946.422	704.701
BSU16020	1733.3	1578.25	1451.87	1369.76
BSU16030	3815.28	3950.22	3784.44	4039.78
BSU16040	46028.4	41426.6	61103.8	40264.3
BSU16050	937.546	967.587	993.615	1151.61
BSU16060	1419.21	1316.39	1443.02	1024.37
BSU16070	1248.71	1207.51	1394.08	1304.74
BSU16080	115.732	171.902	135.968	157.038
BSU16090	13265	13116.3	13301.1	12002.6
BSU16100	17928.1	16689.2	19215.8	15933
BSU16110	801.917	800.524	854.2	777.768
BSU16120	2561.74	2684.18	2714.2	3085.38
BSU16130	391.659	411.401	482.92	499.525
BSU16140	1977.06	1872.61	1542.82	1879.34
BSU16150	4752.24	4236.42	4013.22	4213.75
BSU16160	4255.02	4570.25	5151.71	4393.58
BSU16170	3632.1	3909.81	3506.56	2679.13
BSU16180	2840.24	3302.74	2650.43	2861.32
BSU16190	4381.31	5047.07	5299.43	5177.52
BSU16200	2169.03	3505.52	3755.23	3927.3
BSU16210	6759.51	6166.04	7310.12	5570.7
BSU16220	5649.02	6407.09	6568.36	6746.02
BSU16230	7115.35	7019.62	6233.91	6592.12
BSU16240	9025.95	8478.69	9283.32	7912.23
BSU16250	3135.84	3772.03	3547.63	3642.49
BSU16260	5751.32	6211.42	6091.79	5530.76
BSU16270	5786.37	6085.32	6036.9	5875.47
BSU16280	5552.17	4426.41	6375.15	5865.26
BSU16290	5878.38	6392.38	5524.32	6496.18
BSU16299	3349.71	4627.17	4570.52	4678.56
BSU16300	3304.67	3901.85	3792.7	3444.03
BSU16310	4282.92	4100.51	4164.21	4057.37
BSU16320	4734.14	4653.48	4624.72	4232.65
BSU16330	3150.46	3476.86	3031.26	2766.47
BSU16340	2673.36	2742.27	2853.58	2283.47
BSU16350	1906.37	1941.16	2080.06	2089.65
BSU16360	2327.21	2380.14	2753.6	1723.44
BSU16370	2164.06	1908.69	2121.31	2496.37
BSU16380	2018.31	1821.46	2036.8	1962.74
BSU16390	2122.06	2110.88	2154.18	1884.13
BSU16400	1455.32	1583.21	1649.2	1462.86
BSU16410	1567.05	1769.56	2054.19	2236.04
BSU16420	1341.55	1327.52	1401.24	1424.78
BSU16430	1821.14	1680.73	1640.45	1746.25
BSU16440	1601.86	2037.67	2259.97	2123.16
BSU16450	1960.02	2040.19	2097.9	1850.37
BSU16460	2662.87	2671.26	2610.73	2250.89
BSU16470	2914.59	3148.54	3130.06	2925.78
BSU16480	3181.99	3476.86	3211.11	2761.94
BSU16490	10584.5	10409.6	12436.4	11620.9
BSU16500	3825.41	3815.1	4023.2	3914.4
BSU16510	1479.26	1415.71	1476.37	1290.34
BSU16520	1392.6	1181.32	1118.37	1365.84
BSU16530	1149.32	1055.01	1219.99	1164.81
BSU16540	896.372	1030.38	983.091	1135.99
BSU16550	1761.51	1572.12	1458.06	1756.82
BSU16560	4242.37	3959.25	3978.99	4255.94
BSU16570	6394.62	6739.2	6331.26	6390.79
BSU16580	1060.4	1159.12	1257.02	1280.81
BSU16590	1536.5	1940.21	1018.69	1525.65
BSU16600	2575.21	3051.13	2882.03	2753.96
BSU16610	4290.22	5050.04	4849.76	3640.75
BSU16620	5480.26	5830.99	5878.77	6550.52
BSU16630	4026.01	4393.15	4368.61	4345.44
BSU16640	22746.3	23241.7	20890.1	23463.5
BSU16650	6356.65	5172.82	5907.75	5917.47
BSU16660	444.336	495.84	458.124	404.142
BSU16670	4205.06	3472.31	3689.78	2495.14
BSU16680	15293.8	15878.9	9739.46	16868
BSU16690	3017.12	2788.4	3177.3	3089.91
BSU16700	243.752	231.763	239.559	239.078
BSU16710	246.974	258.783	304.068	294.628
BSU16720	61.7298	44.237	54.709	46.306
BSU16730	47.1517	40.0777	26.5685	18.8156
BSU16740	87.8832	107.48	73.7881	93.3194
BSU16750	9837.36	9673.94	9703.23	8842.85
BSU16760	4722.56	4517.06	4591.46	5311.73
BSU16770	5705.39	5458.47	5444.87	6599.84
BSU16780	7371.04	7889.93	9692.31	8700.14
BSU16790	133.863	137.446	136.996	117.626
BSU16799	143.169	129.937	140.588	136.478
BSU16800	1170.57	1251.51	1169.17	1310.4
BSU16810	1851.06	1842.14	1872.42	2050.51
BSU16825	296.616	210.367	311.122	252.167
BSU16845	2627.3	2685.9	2563.07	2569.99
BSU16860	4482.32	5053.69	4569.81	5328.29
BSU16870	266.933	261.577	280.083	228.05
BSU16880	1382.19	1098.98	1284.1	1178.25
BSU16890	3171.47	3549.94	3357.74	4803.89
BSU16900	3749.67	3195.02	4175.87	3565.39
BSU16910	4037.08	3766.72	5574.82	4436.57
BSU16920	1217.22	1360.11	971.071	735.356
BSU16930	3621.41	3578.07	3864.78	3974.15
BSU16940	17873.2	17512	16301.8	13379.8
BSU16950	69.8468	83.5291	79.7219	99.0945
BSU16960	79560	75043	65038.5	64894.4
BSU16970	1810.78	1493.78	1961.06	1668.14
BSU16980	13264.1	11259.9	12964.8	11405.3
BSU16990	624.182	657.422	424.663	526.791
BSU17000	197.027	223.438	221.539	209.374
BSU17010	13461.6	12433.7	14503.8	15363.8
BSU17020	10073.9	8564.81	15536.3	13533.1
BSU17030	161.345	154.256	201.781	131.309
BSU17040	1034.37	889.789	1247.79	1010.35
BSU17050	1735.91	1744.66	1883.33	1824.58
BSU17060	678.424	758.691	678.004	857.677
BSU17070	44.6869	28.5811	99.9758	57.0322
BSU17080	1248.21	1098.19	959.915	898.309
BSU17090	591.028	614.412	481.679	584.945
BSU17100	1136.58	1254.53	1443.91	1429.34
BSU17110	711.192	726.042	816.697	844.508
BSU17120	912.593	742.495	787.393	597.262
BSU17130	390.886	366.516	308.845	341.25
BSU17140	541.485	533.883	609.169	549.355
BSU17150	466.512	462.592	505.727	485.884
BSU17160	291.618	298.974	374.106	301.63
BSU17170	198.572	216.403	235.422	325.054
BSU17180	566.883	634.541	687.015	541.06
BSU17190	479.032	477.025	486.926	426.902
BSU17200	385.396	379.318	372.128	316.204
BSU17210	898.321	910.264	853.943	1051.86
BSU17220	905.087	718.803	905.335	963.627
BSU17230	547.212	664.352	730.503	689.782
BSU17240	1479.64	1436.54	1538.33	1353.56
BSU17250	587.233	607.318	485.534	648.321
BSU17260	230.84	243.48	236.612	225.746
BSU17267	123.392	108.284	122.2	111.611
BSU17270	129.227	125.247	109.253	86.0289
BSU17280	421.807	315.921	414.843	445.531
BSU17290	270.742	257.767	284.203	290.916
BSU17300	139.349	155.348	184.354	250.188
BSU17310	74.9478	52.7841	32.5019	22.3213
BSU17320	60.8614	67.0944	55.2194	51.9985
BSU17330	637.835	580.28	670.501	701.408
BSU17340	4873.4	4601.54	4223.29	3485.88
BSU17350	253.027	267.315	237.152	281.398
BSU17360	1014.92	906.305	1040.9	1129.8
BSU17370	1169.75	1158.01	1151	1482.13
BSU17380	2504.33	2558.72	2667.96	2572.4
BSU17390	2468.59	2509.31	2462.4	2565.36
BSU17400	755.992	872.373	945.648	923.774
BSU17410	181.209	155.228	231.609	178.4
BSU17420	94.6719	88.3287	88.2628	76.4692
BSU17430	890.946	918.204	990.834	941.081
BSU17440	1393.62	1223.77	1312.63	1300.62
BSU17450	1476.09	989.017	1585.24	1662.13
BSU17460	3667.91	3499.7	4029.5	3525.66
BSU17470	189.515	141.409	156.53	237.345
BSU17480	397.927	693.266	462.103	579.207
BSU17490	216.724	276.424	186.79	162.175
BSU17500	954.544	885.22	937.723	914.552
BSU17510	816.768	860.456	1207.83	911.901
BSU17520	50.4133	46.3515	76.4589	53.4284
BSU17530	285.688	292.247	186.668	191.72
BSU17540	97.1159	157.433	96.1858	115.619
BSU17550	238.676	278.707	281.39	346.213
BSU17559	511.536	532.57	412.72	448.513
BSU17560	137.76	146.67	71.8005	119.557
BSU17570	53.452	53.0081	50.5989	58.2929
BSU17580	91.84	117.148	65.4747	115.033
BSU17590	340.528	345.817	350.316	431.14
BSU17600	127.777	132.183	171.527	147.924
BSU17610	241.527	259.947	209.484	237.537
BSU17620	177.971	188.141	167.917	180.993
BSU17630	404.629	416.169	377.346	383.359
BSU17640	121.58	194.157	142.958	140.948
BSU17650	105.126	144.216	141.068	184.846
BSU17660	318.686	333.787	294.719	340.7
BSU17670	47.5674	42.4719	33.9744	19.9187
BSU17678	175.536	172.838	146.74	210.051
BSU17680	396.731	429.203	439.566	391.465
BSU17690	4994.55	5390.91	5203.54	4924.18
BSU17699	22.5619	16.787	18.2202	18.749
BSU17700	22.9077	20.8066	49.0933	32.6137
BSU17710	624.522	674.769	719.458	1052.06
BSU17720	193.166	164.359	92.0977	132.422
BSU17730	3263.65	3061.31	3289.5	3061.16
BSU17740	230.54	210.611	225.214	184.272
BSU17750	115.229	109.156	112.095	93.2277
BSU17760	71.4442	85.5812	104.624	86.5008
BSU17770	144.374	131.853	116.001	57.0848
BSU17780	420.172	376.448	403.443	384.15
BSU17790	229.733	212.618	198.053	279.014
BSU17800	375.028	322.323	360.089	311.613
BSU17810	259.293	258.049	279.211	230.992
BSU17820	78.1247	58.1973	84.4402	63.7309
BSU17830	25.7156	46.7802	29.3048	27.7646
BSU17840	217.9	171.151	195.063	216.543
BSU17850	6875.15	7118.64	7270.44	6423.35
BSU17860	231.621	228.402	229.483	254.006
BSU17870	891.362	895.985	709.106	778.212
BSU17880	683.953	718.225	687.118	701.602
BSU17890	14074.4	14649.5	13837.9	15274.1
BSU17900	164.484	175.164	126.184	124.016
BSU17910	5980.41	5022.35	5729.27	5023.73
BSU17920	638.803	734.142	668.047	552.816
BSU17930	603.69	745.099	528.849	696.944
BSU17940	1562.15	1621.14	1330.47	1622.84
BSU17950	3335.22	3139.06	2999.98	3423.36
BSU17960	865.614	897.675	1004.76	1081.85
BSU17970	38.7958	45.7002	58.6227	50.0338
BSU17980	158.818	170.199	152.65	138.645
BSU17990	86.8129	76.6096	107.912	74.3185
BSU18000	25883.7	27864.4	26632.3	30996.2
BSU18010	1045.32	1182.94	1132.26	1244.61
BSU18019	74.1317	93.479	104.738	130.775
BSU18020	416.562	314.972	348.758	356.862
BSU18030	158.118	206.638	211.444	240.244
BSU18040	1035.47	950.367	1050.02	1179.15
BSU18050	2297.82	2180.79	1787.88	1757.68
BSU18060	9346.88	8233.75	9611.92	8007.66
BSU18070	1278.84	1264.05	1253.18	1364.01
BSU18080	2627.18	2768.95	2557.75	2342.7
BSU18090	1314.09	1202.41	1330.74	1245.24
BSU18100	2059.93	2101.81	2104.68	1874.67
BSU18110	10685.5	11572.4	9717.69	10589.6
BSU18120	191.714	147.839	199.194	239.179
BSU18130	249.304	286.154	291.081	319.562
BSU18140	25.9185	31.8759	63.4801	36.5147
BSU18150	1298.9	1202.39	1262.89	1255.28
BSU18160	1231.62	1216.78	1226.06	1282.89
BSU18170	62.1245	45.1567	37.6706	42.9744
BSU18180	269.889	175.209	211.631	316.448
BSU18190	2685.69	3184.11	3344.58	3795.84
BSU18200	149.725	159.423	137.976	172.37
BSU18210	125.814	94.19	146.643	101.776
BSU18220	71.0945	83.2102	53.392	73.1721
BSU18230	114.322	70.0278	64.9566	50.263
BSU18239	196.098	210.947	95.2707	56.5966
BSU18240	51.5032	65.9841	60.2952	42.6808
BSU18250	38.3274	46.6944	40.8407	24.5646
BSU18260	64.7729	62.3867	70.3965	62.41
BSU18270	30.521	40.7972	27.7664	41.8774
BSU18280	86.0443	81.9195	60.5572	66.924
BSU18290	17.3734	28.513	31.435	52.4391
BSU18300	267.677	265.355	307.215	251.706
BSU18310	389.113	394.336	416.315	325.35
BSU18320	406.742	338.463	321.667	310.319
BSU18330	315.277	368.588	323.065	312.868
BSU18340	478.842	509.787	513.779	583.104
BSU18350	1501.19	1496.62	1542.3	1760.21
BSU18360	1140.44	1230.92	1242.4	1206.33
BSU18370	3191.91	2927.13	3882.59	3400.42
BSU18380	30883.9	27508.8	34268	28788.7
BSU18390	390.305	390.413	427.151	438.325
BSU18400	336.049	327.416	308.545	338.174
BSU18410	329.418	300.821	355.921	309.623
BSU18420	922.501	718.26	819.2	646.597
BSU18430	365.257	295.93	258.648	179.838
BSU18440	8773.91	5942.54	9202.5	8056.24
BSU18450	7077.3	7574.32	7485.62	6959.79
BSU18460	1169.05	1146.81	1230.24	1125.59
BSU18470	180.319	178.019	190.961	178.285
BSU18480	144.18	157.322	197.835	195.657
BSU18490	369.54	300.038	467.584	478.698
BSU18500	491.217	409.398	447.242	571.924
BSU18510	9555.78	10177.1	10301.6	9398.51
BSU18520	1983.94	1784.19	2033.37	2299.29
BSU18530	2509.91	2387.45	2247.55	2879.36
BSU18540	367.641	333.351	332.143	326.343
BSU18550	501.265	454.083	488.264	532.762
BSU18560	533.258	616.311	555.433	613.691
BSU18570	3202.44	3105.63	3248.77	3380.27
BSU18580	1632.79	2341.97	2698.84	1533.03
BSU18590	30.8734	41.0918	34.2597	32.0835
BSU18600	194.577	140.379	201.943	155.605
BSU18610	278.003	307.665	263.27	256.1
BSU18620	59.9618	62.1385	61.0041	69.289
BSU18630	683.955	948.559	955.574	726.28
BSU18640	618.555	598.127	676.822	812.836
BSU18650	291.576	238.26	208.852	278.269
BSU18660	86.1079	69.4814	57.9558	79.4723
BSU18669	505.567	516.592	314.204	347.925
BSU18670	57.2953	57.3674	33.481	39.4298
BSU18680	622.171	767.124	338.341	155.466
BSU18690	111.403	124.464	134.996	159.921
BSU18700	41.1693	22.4656	33.5865	52.7739
BSU18709	11.8099	17.5607	22.4037	30.0233
BSU18710	69.6438	62.0428	81.6314	45.5092
BSU18720	82.4498	87.254	77.2327	87.2759
BSU18730	135.101	128.555	163.603	69.8718
BSU18740	257.608	290.107	281.688	229.674
BSU18750	166.246	188.951	188.667	204.005
BSU18760	41.6404	35.3937	81.6997	49.1096
BSU18770	95.0109	119.579	94.6171	86.0961
BSU18780	525.135	522.384	512.186	561.013
BSU18790	315.047	359.624	302.137	279.149
BSU18800	1253.4	1289.63	1306.95	1285.32
BSU18810	46.5815	60.9283	57.0272	64.2237
BSU18819	159.1	133.747	161.468	124.006
BSU18820	59.4709	44.1104	92.2634	56.0759
BSU18830	225.706	195.883	183.801	226.1
BSU18840	588.566	610.946	483.777	566.99
BSU18849	233.944	252.633	205.987	219.929
BSU18850	136.646	152.443	137.575	162.722
BSU18860	105.718	111.681	108.084	104.974
BSU18870	220.159	148.97	163.47	209.043
BSU18890	550.176	564.575	687.022	899.878
BSU18898	213.334	534.609	100.664	107.01
BSU18899	43.9039	57.8683	38.9655	40.4078
BSU18900	88.3959	63.4002	68.1785	65.8324
BSU18908	1409.07	1678.84	2001	1755.63
BSU18909	15.0315	12.6363	14.0814	14.1623
BSU18910	850.287	1177.35	848.937	945.655
BSU18920	2161.62	1602.54	2324.31	1864.96
BSU18960	115.146	98.3124	90.3352	75.9861
BSU18970	707.102	650.683	757.303	593.385
BSU18979	516.738	623.761	471.438	439.861
BSU18980	159.5	209.768	201.47	142.754
BSU18990	808.004	865.047	831.701	807.232
BSU19000	517.732	585.484	471.416	476.45
BSU19020	70.4267	56.9828	41.0113	33.2965
BSU19030	179.725	160.862	176.799	162.588
BSU19040	986.275	878.376	960.509	1086.41
BSU19050	574.926	607.082	603.345	600.563
BSU19060	627.735	512.127	688.813	604.596
BSU19070	120.267	116.638	125.62	186.861
BSU19080	169.032	178.192	184.834	148.111
BSU19090	81.1388	83.2172	30.0439	86.1972
BSU19100	247.097	242.693	301.774	223.429
BSU19110	52.3545	32.9445	28.8825	44.1175
BSU19120	416.797	549.603	503.751	612.556
BSU19130	3447.9	3454.41	3802.33	4595.25
BSU19140	2458.45	2494.53	2418.12	2473.93
BSU19150	6007.15	5842.5	5621.24	5484.07
BSU19160	45.2573	32.8738	44.5614	52.9042
BSU19170	1133.87	1336.12	1242.97	1323.91
BSU19180	113.427	96.3103	110.483	120.543
BSU19190	743.253	854.72	803.99	947.03
BSU19200	1013.63	892.54	1123.14	678.165
BSU19210	3366.1	3363.27	4386.3	3776.62
BSU19220	694.347	754.758	754.995	641.261
BSU19230	368.451	366.997	403.372	421.972
BSU19240	13823.7	13210	13786.3	13936.8
BSU19250	105.373	95.7366	69.5444	65.3082
BSU19259	167.882	168.933	148.602	229.47
BSU19260	104.466	106.922	95.1218	78.7543
BSU19270	102.412	81.9801	89.1377	105.642
BSU19280	122.093	125.268	124.409	661.32
BSU19290	774.695	798.335	695.918	752.445
BSU19300	1007.52	915.256	786.545	962.128
BSU19310	8817.78	8824.58	9253.08	9366.26
BSU19320	59.9355	59.4447	51.8465	50.5798
BSU19330	73.1686	63.5629	55.886	48.4067
[truncated: 2,285 more rows]

## Sheet: B_Ratios-against-pool
Gene ID	control_directly frozen in liquid N2	2M NaCl_1h_ice	2M NaCl_20mM sodium azide_1h_ice	RNAlater_PBS_1h_4C
BSU00010	0.942854	0.94177	0.940312	0.961213
BSU00020	0.957853	0.966511	0.93162	0.903139
BSU00030	1.02163	1.04583	1.04449	1.14466
BSU00040	0.925534	0.997679	0.977908	0.972695
BSU00050	0.964131	1.0354	0.981532	0.971154
BSU00060	1.00797	1.05881	0.98835	0.994718
BSU00070	0.958434	1.07647	1.0057	1.02135
BSU00080	1.0915	0.949508	0.932768	0.950313
BSU00090	0.94416	1.00838	0.994186	0.906011
BSU00100	0.978317	0.972714	0.949542	0.929666
BSU00110	0.906362	0.894287	0.874627	0.825352
BSU00120	0.903946	0.899266	0.84773	0.778031
BSU00130	1.01662	0.967257	0.92075	0.884084
BSU00140	0.837975	0.977366	0.962845	0.852923
BSU00150	0.98396	0.959723	1.0085	0.977474
BSU00160	0.978773	0.95898	1.04362	0.965073
BSU00170	1.04383	0.994591	1.06283	1.07983
BSU00180	1.01108	1.04191	0.930204	0.932474
BSU00190	1.09027	0.966184	0.952915	0.944426
BSU00200	1.19095	1.0835	1.13195	1.03796
BSU00210	0.859466	0.921036	0.927189	0.891877
BSU00220	1.10829	1.14809	1.08813	1.00992
BSU00230	0.93257	0.948998	1.0646	1.01775
BSU00240	1.12621	1.22344	1.12103	1.02984
BSU00250	0.967782	0.89197	0.890442	0.90696
BSU00260	1.01656	0.922606	0.910444	0.991905
BSU00270	0.936732	0.850417	0.862102	0.891148
BSU00280	0.955891	0.962216	0.898324	0.905536
BSU00290	0.986086	1.07848	0.94574	0.928904
BSU00300	1.06065	1.07638	1.01621	0.971889
BSU00310	1.00104	1.00724	0.964909	0.991458
BSU00320	0.88528	0.957061	0.92011	0.896398
BSU00330	1.24119	1.27709	1.33502	1.14886
BSU00340	0.957583	0.98397	0.877937	0.885012
BSU00350	1.18515	1.0682	1.09852	1.02269
BSU00360	1.06394	0.968307	0.978045	0.938506
BSU00370	1.20093	1.01585	1.11162	0.931385
BSU00380	0.999085	0.937648	0.934671	0.905231
BSU00390	0.931151	0.957098	0.929593	0.95127
BSU00400	1.11511	0.953968	1.02846	0.956902
BSU00410	0.956008	0.972907	0.988291	0.990811
BSU00420	0.911553	0.974619	0.905556	0.863926
BSU00430	1.25178	1.02446	1.04633	1.078
BSU00440	1.14688	1.22922	1.2684	0.999778
BSU00450	0.819326	1.02404	1.04226	1.08186
BSU00460	0.993972	0.96874	0.905649	0.931048
BSU00470	1.02306	0.999237	0.945876	0.881874
BSU00480	1.01634	0.983519	1.06067	0.921084
BSU00490	1.14109	0.963243	1.00887	0.882668
BSU00500	0.917532	0.933129	0.844849	0.90328
BSU00510	1.02018	0.974562	0.911894	0.895693
BSU00520	0.870792	1.03354	1.10614	1.01965
BSU00530	0.889799	1.00408	0.966615	1.0014
BSU00540	0.968481	1.06838	0.911924	0.863554
BSU00550	0.911719	0.912335	0.852714	0.919547
BSU00560	0.875879	0.899009	0.857746	0.838429
BSU00570	0.902813	0.937665	0.870575	0.946187
BSU00580	0.951205	0.959674	0.880157	0.880636
BSU00590	0.975102	0.825857	0.963076	1.01136
BSU00600	1.0213	0.824235	0.927778	0.907192
BSU00610	0.917482	0.983925	0.940604	0.916817
BSU00620	1.13152	1.09721	1.06762	0.994927
BSU00630	1.35506	1.00012	1.13602	1.05448
BSU00640	0.958076	0.978543	0.919421	1.10389
BSU00650	0.967407	0.939651	0.948781	0.903764
BSU00660	1.06973	1.00623	1.05507	0.972792
BSU00670	0.985211	0.994986	0.953859	0.973502
BSU00680	1.1446	1.1634	1.26712	1.08515
BSU00690	0.998703	1.07045	1.01365	1.06183
BSU00700	0.953854	0.959773	1.01353	1.00608
BSU00710	0.943327	0.944571	0.996877	0.918111
BSU00720	0.941919	0.89361	0.897103	0.855373
BSU00730	1.02823	0.908898	0.892311	0.901513
BSU00740	0.927319	0.962032	0.985173	0.965097
BSU00750	0.895115	0.896417	0.941042	0.942856
BSU00760	0.890905	1.05185	0.988495	0.993767
BSU00770	0.90784	0.973245	0.95347	0.954538
BSU00780	0.930389	1.00798	0.964408	0.919187
BSU00790	0.90695	0.959231	0.900785	0.85379
BSU00800	1.00258	0.93984	0.916457	0.939031
BSU00810	0.900316	0.881927	0.949971	0.928239
BSU00820	1.10817	1.03377	0.996767	0.955193
BSU00830	1.09331	1.1009	1.09405	1.01219
BSU00840	0.898409	0.979513	0.886356	0.838279
BSU00850	0.902592	0.989039	1.0209	0.919128
BSU00860	1.11157	1.04787	1.01241	1.01299
BSU00870	0.904786	0.979234	0.919849	0.964875
BSU00880	0.874687	0.976059	0.956567	0.968058
BSU00890	0.955385	1.05555	0.991029	0.995787
BSU00900	0.92205	0.975223	0.970786	1.02195
BSU00910	1.00588	0.98683	1.09577	1.1229
BSU00920	1.01655	1.11829	1.07549	1.02795
BSU00930	0.909597	1.00238	0.96274	0.959486
BSU00940	0.966999	0.969566	0.949981	0.919161
BSU00950	0.866986	0.862006	0.827216	0.855583
BSU00960	0.959576	0.939784	0.941691	0.914603
BSU00970	0.973323	1.05206	1.02604	1.01805
BSU00980	1.00586	0.994446	1.02856	0.98145
BSU00990	0.961673	1.14987	1.15923	0.974614
BSU01000	0.93813	1.10487	1.19592	1.07486
BSU01010	0.780257	0.978923	0.900156	0.90057
BSU01020	0.920914	0.864619	0.980052	0.920884
BSU01030	0.798233	0.939515	0.902619	1.03264
BSU01040	0.977028	0.957713	0.949875	0.968157
BSU01050	1.07804	1.00566	1.08863	0.943684
BSU01060	0.732014	1.01816	0.968818	1.02143
BSU01070	0.851603	0.948828	0.908512	0.911569
BSU01080	0.912205	1.06017	1.02585	0.973234
BSU01090	0.835619	1.07216	1.09847	0.934387
BSU01100	0.975353	0.933476	1.08452	1.07733
BSU01110	0.936204	0.968556	0.93702	0.981594
BSU01120	0.942432	1.10087	1.05126	0.993197
BSU01130	0.945443	1.06475	1.05942	0.973756
BSU01140	0.986453	0.914107	0.9138	0.936583
BSU01150	0.840622	1.05817	1.05461	0.876246
BSU01160	0.815336	1.01476	0.978602	1.01113
BSU01170	0.818618	1.06438	0.946476	0.909393
BSU01180	0.928611	1.0011	0.998273	0.978831
BSU01190	0.953063	1.09418	0.992733	0.966687
BSU01200	0.837401	0.964406	1.02826	0.966625
BSU01210	0.866034	1.15719	1.02155	0.921266
BSU01220	0.83141	0.99952	0.984072	0.960893
BSU01230	0.755979	0.907939	0.872557	0.913891
BSU01240	0.785997	1.01683	0.914457	0.926633
BSU01250	0.783053	0.903961	0.824562	0.779075
BSU01260	0.787057	0.93762	0.885878	0.903728
BSU01270	1.00096	1.02604	0.912793	0.917795
BSU01280	0.935495	0.952951	0.869689	0.916437
BSU01290	0.854719	1.03519	0.957686	0.914162
BSU01300	0.885276	0.937388	0.885206	0.8435
BSU01310	0.846384	0.903918	0.78032	0.819193
BSU01320	0.847413	0.893339	0.786837	0.843733
BSU01330	0.850076	0.914782	0.877984	0.829717
BSU01340	0.972095	0.951638	0.880683	0.80462
BSU01350	0.89135	0.947531	0.834794	0.878556
BSU01360	0.899742	0.94989	0.85328	0.844231
BSU01370	0.910443	0.926859	0.883422	0.876414
BSU01380	0.843391	0.928457	0.921001	0.917782
BSU01389	1.04454	1.09512	1.04277	0.845933
BSU01390	0.947974	0.938313	0.911087	0.95324
BSU01400	0.874572	1.14588	1.03591	0.923266
BSU01410	1.00648	0.992283	0.958334	0.98665
BSU01420	0.946599	0.965122	0.897149	0.891372
BSU01430	0.965673	0.984057	0.977689	0.948331
BSU01440	0.877567	0.872848	0.921497	0.895438
BSU01450	1.02458	1.00247	0.969442	0.946045
BSU01460	0.94532	0.926696	0.927824	0.904831
BSU01470	0.909269	0.958617	0.856956	0.823635
BSU01480	0.875239	0.98771	0.844406	0.892175
BSU01490	1.0931	0.922017	0.905873	0.887043
BSU01500	1.13692	1.04349	1.03309	1.03405
BSU01510	0.93684	0.960524	0.939471	0.929519
BSU01520	0.970697	1.08765	1.03323	1
BSU01530	1.10414	0.99283	1.15184	1.05116
BSU01540	1.00521	0.977638	0.993562	0.927823
BSU01550	0.957941	0.998366	1.03288	1.22021
BSU01560	1.08307	1.01788	0.87419	0.952604
BSU01570	0.805241	1.1779	1.30315	1.07178
BSU01580	0.904963	1.00238	0.906135	0.997948
BSU01590	0.807693	0.908173	0.836663	0.901905
BSU01600	1.00891	0.933231	1.1263	1.40075
BSU01610	0.858737	0.968364	0.9605	1.0047
BSU01620	0.945396	0.99268	0.809672	0.975259
BSU01630	1.22997	1.00476	1.07248	0.944362
BSU01640	1.1409	0.940156	0.94521	1.0014
BSU01650	1.10121	0.909713	0.937872	0.978574
BSU01660	1.16922	0.947266	0.998097	0.967784
BSU01670	1.12021	0.943347	0.891573	0.907044
BSU01680	1.17073	0.983663	0.93277	0.929286
BSU01690	1.20791	0.908895	0.854817	0.9659
BSU01700	1.4366	0.915505	0.976714	1.05287
BSU01710	1.33386	1.00706	1.12272	1.21601
BSU01720	1.3191	0.930087	1.03485	0.955622
BSU01730	0.877741	0.976851	0.88735	0.851539
BSU01740	1.03247	0.95167	1.01694	0.978543
BSU01750	0.985611	0.923042	0.943364	0.960988
BSU01760	1.11443	1.0193	1.03497	0.989847
BSU01770	1.0182	1.00389	0.994418	0.992825
BSU01780	0.788069	1.0203	0.997652	0.927431
BSU01800	0.906807	0.970692	0.860084	0.812806
BSU01810	1.0155	0.964121	0.82777	0.896047
BSU01820	0.938202	0.891656	0.888564	0.875751
BSU01830	0.913316	0.991988	0.922144	1.01819
BSU01845	0.991966	0.894939	0.915828	0.873632
BSU01860	0.899655	0.847071	0.829042	0.774702
BSU01870	0.933744	0.948149	0.818154	0.801067
BSU01880	0.962021	0.946234	0.885258	0.969331
BSU01889	1.56441	1.18798	1.3285	1.06951
BSU01890	0.989348	1	0.979705	0.992917
BSU01900	0.939681	1.23118	1.0703	1
BSU01910	1.51803	1.1862	1.40182	1.22361
BSU01920	0.838288	0.879666	0.88626	1
BSU01935	1.09689	0.933754	0.870533	0.975297
BSU01950	0.886721	0.884358	0.840691	0.878275
BSU01960	0.94496	0.912036	0.988131	0.752191
BSU01970	0.924671	0.982599	1.13905	1.11475
BSU01980	0.963819	0.897235	0.936807	0.934819
BSU01990	0.943646	0.946043	0.88094	0.925146
BSU02000	0.950023	0.880433	0.91183	0.932149
BSU02010	0.806996	0.977617	0.909872	0.933345
BSU02019	1.13433	1.05366	1.14095	1.0355
BSU02030	1.07002	0.968847	0.979214	1.02978
BSU02040	1.27083	1.0101	1.04672	1.05656
BSU02050	1.08339	0.908852	0.933307	0.976646
BSU02060	1.00439	0.962319	0.89525	0.939847
BSU02070	0.971674	0.945037	0.877999	1.33311
BSU02080	0.768302	0.882391	1.23962	0.925713
BSU02090	1.0957	0.934703	0.983633	1.00145
BSU02100	0.926791	0.977311	1.01753	1.00233
BSU02110	1.62501	1.11993	1.30287	1.16646
BSU02120	0.806745	0.957531	0.878227	0.934299
BSU02130	1.00858	0.971266	1.04664	1.06205
BSU02140	0.793001	1.10499	1.11391	1.14474
BSU02150	1.15001	1.49067	1.55223	1.4162
BSU02160	0.98946	0.997561	1.00106	1.04877
BSU02170	0.902843	0.931107	0.904149	0.96035
BSU02180	1.3827	1.10454	1.26445	1.35241
BSU02190	0.922693	1.03201	1.06886	0.913461
BSU02200	1.07891	1.00238	1.0574	0.927311
BSU02210	0.938092	0.979113	0.979384	0.960534
BSU02220	1.07923	0.935907	0.908372	0.887156
BSU02230	0.980377	0.894807	0.926688	0.933489
BSU02240	1.14804	1.06348	0.980563	1.07804
BSU02250	1.16141	1.02233	1.09745	1.09082
BSU02260	0.965745	0.929972	1.03279	1.08086
BSU02270	0.857242	0.890856	0.8523	0.794676
BSU02280	0.821603	0.887595	0.79534	0.864426
BSU02290	0.851212	0.851191	0.849052	0.873726
BSU02300	1.09116	0.833647	0.955396	1
BSU02310	1.13105	0.963691	1.06222	1.02037
BSU02320	0.887458	0.902507	0.862084	0.847864
BSU02330	0.968026	0.983325	0.906986	0.974331
BSU02340	0.892403	0.91035	0.958114	0.997864
BSU02350	1.16563	0.963454	0.973081	0.960599
BSU02360	1.0161	0.845733	0.975766	0.712404
BSU02370	1.07555	0.833701	0.865304	0.955068
BSU02380	1.07115	1.21911	0.989344	1.17049
BSU02390	0.925694	0.86393	0.875802	0.885903
BSU02400	0.983435	0.912768	0.880739	0.927456
BSU02410	1.13341	0.884724	0.952946	0.951982
BSU02420	1.33034	0.911794	1.31609	1.13704
BSU02430	1	1	1	1
BSU02440	0.98887	0.899372	0.867643	0.894931
BSU02450	1.0479	0.95186	0.98543	0.959936
BSU02460	1.16222	0.932516	0.975486	1
BSU02470	1.05051	0.935128	0.942211	0.842929
BSU02480	1.07849	1.23844	1.05928	1
BSU02490	0.999527	1.14544	1.1038	1.20594
BSU02500	1.05574	1.01245	1.00488	1.01813
BSU02510	1.14513	1.15542	1.10827	1.17658
BSU02520	0.931026	0.972538	0.884322	0.839001
BSU02530	0.987683	0.946998	0.916552	0.90119
BSU02540	0.989053	1.07726	0.963276	1.00717
BSU02550	0.92386	0.962862	0.982729	0.948392
BSU02560	0.753106	0.903162	0.874459	0.952855
BSU02570	0.826054	1.06119	1.06445	1.02391
BSU02580	0.662941	1.02206	1.08434	1.04266
BSU02590	0.887628	0.938594	0.894898	0.968285
BSU02600	0.441452	1.12151	1.09587	1.08923
BSU02610	1.21573	1.1549	1.14931	1.31963
BSU02619	0.708605	1.22622	1.08434	0.992037
BSU02620	1.14578	0.938549	1.01285	1
BSU02630	1.0339	1.23471	1.1141	1.36571
BSU02640	0.609225	0.923618	1.03478	1.09133
BSU02650	1.19088	0.941467	0.945027	0.981057
BSU02660	0.905926	0.909925	0.901455	0.940201
BSU02670	0.960083	0.92296	0.917792	0.951535
BSU02680	0.997899	0.896474	0.931961	1.035
BSU02690	1.10803	0.951127	1.02625	1.02796
BSU02700	1.16145	0.943769	0.94096	1.0438
BSU02710	0.979075	0.966563	0.889413	1.08329
BSU02720	1.00819	1.03747	1.06522	1.06253
BSU02730	1.06189	0.906687	0.910716	0.926387
BSU02740	0.936506	0.864571	0.864738	0.973907
BSU02750	0.911848	1.00373	0.979315	0.983685
BSU02760	0.892387	0.963852	0.979107	0.960411
BSU02770	1.00683	0.943818	1.00581	1.01403
BSU02780	1.08429	0.958806	1.00068	0.882248
BSU02790	0.924911	1.03347	0.962637	1.06905
BSU02800	1.01377	0.859412	0.875349	0.938634
BSU02810	1.02452	0.868128	0.897766	0.885622
BSU02820	0.941481	0.962372	0.995234	0.934246
BSU02830	0.782566	0.969477	1.02465	1.05021
BSU02840	0.85681	0.979711	0.955655	0.9813
BSU02850	1.28018	1.06782	1.19144	1.09667
BSU02860	1.05681	1.0084	0.926129	0.969089
BSU02870	0.968321	0.870392	0.88464	0.83946
BSU02880	1.21907	0.942893	1.03508	1.06956
BSU02890	0.917084	1.08938	1.04298	0.979436
BSU02900	1.00708	1.0192	0.980724	0.893911
BSU02910	0.982316	1.01847	1.07541	1.05756
BSU02920	0.863525	0.972513	0.879335	0.989277
BSU02930	1.00965	0.96044	0.896067	0.959992
BSU02940	1.11309	0.97241	0.978126	0.984362
BSU02950	1.00859	0.964089	0.904497	1.03011
BSU02960	1	1.24424	1.43138	1
BSU02970	1.59906	1.38487	1.37282	1.1888
BSU02980	0.855378	0.922159	0.924956	0.888541
BSU02990	0.820949	0.998573	0.951328	0.923626
BSU03000	0.902614	1.0223	1.01955	1.01843
BSU03010	1.02757	0.938927	0.975625	0.963042
BSU03020	0.903011	0.924967	0.898081	0.91906
BSU03030	0.972427	0.989031	0.94619	1.00298
BSU03040	0.962269	0.96455	0.889122	0.919371
BSU03050	1.03986	0.950411	0.963316	1.0529
BSU03060	1.02483	0.976037	1.00812	0.995652
BSU03070	0.954624	0.90268	0.884525	0.903586
BSU03080	1.17915	1.00101	0.99024	1.24904
BSU03090	0.910097	0.881684	0.891583	0.959022
BSU03100	0.959331	0.928044	0.892561	1.00247
BSU03110	1	1.01158	1.27816	1
BSU03120	1.14497	1.54518	1.46298	1.77269
BSU03130	1.06142	1.08828	1.06457	1.01363
BSU03140	1.23079	0.958246	1.09865	1.16242
BSU03150	1.08317	0.926532	1.03497	1.0641
BSU03160	1.21151	1.02576	1.0843	1.01437
BSU03170	0.987828	0.972294	0.911839	0.985099
BSU03180	1.15641	0.993071	1.03037	0.944638
BSU03190	1.0804	0.954067	0.952406	0.778134
BSU03200	1.00131	0.90818	0.853735	0.851499
BSU03210	0.985563	0.976187	0.922936	0.874334
BSU03220	0.957484	0.882725	0.865201	0.910287
BSU03230	1.07299	1.05973	0.995497	0.930591
BSU03240	0.788266	1.02336	0.972454	0.961025
BSU03250	0.830826	0.993299	1.00302	1.07012
BSU03260	1.05492	0.941085	1.02059	1.03352
BSU03270	0.918009	0.956376	0.925854	0.921559
BSU03280	1.05791	0.944836	1.00941	1.03753
BSU03290	1.16458	0.938899	1.15937	1.06059
BSU03300	1.15957	0.997817	0.948358	0.976032
BSU03310	1.13902	0.941684	1.02542	1
BSU03320	1.2361	0.923785	0.955616	1
BSU03330	1.09709	0.949606	1.01833	1.13053
BSU03340	1	1	1.22603	1
BSU03350	1.12937	1.09136	1.21338	1.36424
BSU03359	1.02123	1.20083	1.17782	1.40272
BSU03360	0.933625	1	1.08719	1
BSU03370	0.865216	0.917691	0.90871	0.957397
BSU03380	0.920525	0.963774	0.936757	0.963773
BSU03390	0.780219	1.13563	1.16738	1.14428
BSU03400	0.486298	1.27827	1.28496	1.18678
BSU03410	0.669118	1.29689	1.26125	1.17904
BSU03420	0.955397	1.05882	1.01525	0.91769
BSU03430	1.01484	0.863357	0.90533	0.816404
BSU03440	0.591243	1.3492	1.214	1.12371
BSU03450	1.26641	1.13134	1.10462	1.1515
BSU03460	1.15992	1.11212	1.14657	1.06627
BSU03470	1.13739	1.15157	1.19192	1.0817
BSU03480	1.162	1.23397	1.19868	1.22302
BSU03490	1.04114	0.897183	0.889184	0.88058
BSU03500	1.0469	1.04289	1.03893	1.01965
BSU03510	1.15775	1.0525	1.0159	0.945821
BSU03520	1.02961	0.913452	0.964337	0.918267
BSU03530	0.962212	1.01703	0.983472	1.03391
BSU03540	1.0634	1.07741	1.07942	1.04712
BSU03550	1.05143	0.912232	0.982443	1.12562
BSU03560	0.99686	0.946109	0.891173	0.981336
BSU03569	1.14565	0.89618	1.00537	0.97252
BSU03570	1.07672	0.957877	1.01832	0.992024
BSU03580	0.972996	0.944936	0.963066	0.995369
BSU03590	1.16463	0.903255	0.984944	1.04778
BSU03600	1.01788	0.951941	0.973214	1.09253
BSU03610	1.12397	0.980963	1.02547	1.01558
BSU03620	1.06801	1.11237	1.12399	1.09568
BSU03630	1.06225	0.921072	0.909608	1.04447
BSU03640	1.13082	0.913617	0.85917	0.873814
BSU03651	1.06504	1.0338	0.841485	0.713175
BSU03652	1.15244	0.935084	1.0974	1.07673
BSU03660	0.934673	0.886387	0.869674	0.862726
BSU03670	0.990836	0.92252	0.941191	0.968299
BSU03680	1.00908	0.795043	0.96016	1
BSU03690	1	1.31738	0.606929	1
BSU03700	1	1.17175	1.03499	1
BSU03710	0.989368	0.980552	1.02287	1.3412
BSU03720	0.903798	0.984272	0.937866	1.00482
BSU03730	1.25813	0.973045	0.957975	0.909262
BSU03740	1.02651	0.930872	0.930124	0.754419
BSU03750	1.00236	0.979357	0.914209	0.880112
BSU03760	0.940969	0.906141	0.901772	0.920515
BSU03770	1.00947	1.15913	1.1051	1.05895
BSU03780	1.43286	1.26349	1.35649	1.15706
BSU03788	0.827512	1.05288	1.23979	1.41957
BSU03789	0.855529	1.00867	1.06074	0.96993
BSU03790	1.05183	0.932522	0.947763	0.937686
BSU03800	0.940207	0.878432	0.826338	0.88082
BSU03810	0.996211	0.884758	0.840509	0.815939
BSU03820	0.987878	0.865164	0.907879	0.912483
BSU03830	1.19866	0.984592	0.970675	0.951367
BSU03840	0.975904	0.981238	0.963913	0.998672
BSU03850	1.15483	0.995098	0.982125	1.00817
BSU03860	1.02692	0.94647	0.923837	0.938968
BSU03870	1.04248	0.899817	0.908581	0.842571
BSU03880	1.17564	0.966153	1.12625	1.1402
BSU03890	1.10311	0.874554	0.921838	0.994444
BSU03900	1.09011	0.935006	0.939271	1.02644
BSU03910	1.07002	0.945719	1.03124	1.01121
BSU03920	1.04796	1.66057	1.372	1
BSU03930	1.06514	0.890489	1.0451	1
BSU03940	1.0554	0.880909	0.980402	0.985117
BSU03950	1.11827	0.951577	0.941613	0.956544
BSU03960	1.15903	0.929375	1.01392	1.00543
BSU03970	1.04922	0.95731	1.08929	1.02421
BSU03981	0.968938	0.830117	0.944904	0.862464
BSU03982	0.95646	0.826424	0.856562	0.737849
BSU03990	1.04192	0.879578	0.89698	0.954618
BSU04000	1.16807	1.02773	1.04083	1.04362
BSU04010	1.14336	1.07041	1.01659	1.02341
BSU04020	1.20197	1.05989	1.10681	1.14363
BSU04030	0.990862	0.965938	0.993973	1.0983
BSU04039	1.37601	1.3303	1.4843	1.46282
BSU04040	0.961499	0.989919	0.952978	0.903346
BSU04050	0.927987	0.835786	0.825648	0.921553
BSU04060	1.08962	0.953367	0.850634	1.03904
BSU04070	1.00743	0.855165	0.880092	1.03137
BSU04080	1	1	1.02662	1.0947
BSU04090	1.09712	0.993291	1.14262	1.18867
BSU04100	0.979852	1.06314	0.809855	1
BSU04110	0.98338	0.970554	1.10108	1.08421
BSU04120	0.572674	1.11265	1.15572	1.21704
BSU04130	1.01257	1.00026	1.04232	0.949805
BSU04140	1.04437	0.923581	0.931285	0.984933
BSU04150	1.04916	0.970753	0.980558	0.924056
BSU04160	1.06287	1.00288	0.998442	1.0197
BSU04170	0.958337	0.91937	0.950531	0.934886
BSU04180	1.13663	1.01055	1.13592	1.07237
BSU04190	1.16475	1.08393	1.07157	1.0391
BSU04200	1.12129	1.025	1.0463	1.02374
BSU04210	1.02991	0.973165	0.937311	1.00141
BSU04220	1.05773	0.931757	0.948446	0.924241
BSU04230	1.05675	0.97446	1.04207	0.956078
BSU04240	1.03852	0.924193	0.936279	0.988812
BSU04250	1.2439	0.986208	1.00398	1.01944
BSU04260	0.948157	0.922549	0.929974	0.932714
BSU04270	0.947106	0.862155	0.912729	0.825012
BSU04280	0.971527	0.966976	0.843905	0.977342
BSU04290	0.925726	0.967959	0.959747	0.94713
BSU04300	0.847742	0.905053	0.938527	1.02438
BSU04310	0.970131	0.950696	0.974028	0.962952
BSU04320	1.00328	0.961563	0.84176	0.823994
BSU04330	1.22011	0.898876	1.50137	1
BSU04340	1.01938	0.938744	0.94484	1.01014
BSU04359	0.852793	0.988116	0.92118	0.924323
BSU04360	1.1365	1.04934	1.00006	0.860898
BSU04370	0.838422	0.919776	0.979162	1.0097
BSU04380	0.921892	0.942578	0.9981	0.988062
BSU04390	1.1284	0.925159	0.969221	0.996673
BSU04400	1.50298	1.12258	1.28502	1.11081
BSU04410	1.19011	1.12317	1.10846	1.21554
BSU04420	1.1066	0.965316	1.08644	1.01074
BSU04430	1.08726	1.00994	1.04614	1.0006
BSU04440	1.05095	0.972798	0.97794	0.955343
BSU04450	1.10583	0.976915	0.954483	0.995517
BSU04460	1.0085	0.864419	0.89384	0.955777
BSU04470	0.914938	0.972885	0.95347	0.896437
BSU04480	0.817338	0.872775	0.817059	0.871064
BSU04490	1.14385	0.942798	0.982221	0.915227
BSU04500	0.880404	0.917979	0.921281	0.896869
BSU04510	1.06879	1.11321	1.09844	1.1578
BSU04520	1.11264	0.936337	0.938779	0.885413
BSU04530	1.34517	0.922475	1.21786	0.92188
BSU04540	1.00624	1.02023	0.891064	0.971986
BSU04550	1.19284	1.04943	1.0847	1.00652
BSU04560	0.986671	1.01514	0.988061	0.938244
BSU04570	1.0283	0.988649	0.961624	0.960031
BSU04580	1.04626	1.02065	1.03422	1.02461
BSU04590	0.961431	1.00795	0.956205	0.90979
BSU04600	1.01748	0.947421	0.898711	0.927764
BSU04610	0.980968	1.03152	1.0302	1.10234
BSU04620	1.19148	1.00022	0.958545	1.00827
BSU04630	1.08236	0.99694	0.993413	1.02263
BSU04640	0.978359	0.96863	0.957468	0.939865
BSU04650	0.878837	1.01426	0.928796	0.948563
BSU04660	0.950012	1.16902	1.09592	1.1246
BSU04670	1.04206	0.949815	0.982479	0.964382
BSU04680	0.893661	0.923782	0.857652	0.900389
BSU04690	1.10398	1.05098	1.02443	1.00467
BSU04700	0.90163	0.948558	0.875074	0.889379
BSU04710	0.759468	1.0071	1.01728	1.02472
BSU04720	0.884073	1.08672	1.08748	1.03446
BSU04730	0.836651	1.04913	1.04098	1.06409
BSU04740	0.921645	1.2013	1.02297	1.0185
BSU04750	2.11665	1.73896	2.164	2.08805
BSU04760	1.04264	0.968846	0.954249	0.926141
BSU04770	1.10258	0.912413	1.02186	0.948613
BSU04780	1.05549	0.912174	0.956614	0.935471
BSU04790	1.05152	0.936833	1.0065	1.03324
BSU04800	1.19697	0.894397	0.890534	0.786661
BSU04810	1.34819	0.929251	0.945237	0.865839
BSU04820	1.58823	1.0557	1.00026	1.00298
BSU04830	1.22623	1.2751	1.2246	1.32868
BSU04839	1	0.863971	0.992991	1
BSU04840	0.65356	1.09959	1.11512	1
BSU04850	0.913565	0.695545	0.845157	1
BSU04860	1.08204	1.17684	1.29374	1.09411
BSU04870	1	1	1	1
BSU04880	1	1	1.60563	1
BSU04890	1.07678	1.26896	1.41455	1.17015
BSU04900	1	1.07596	1.14195	1
BSU04910	1	1.05296	1	1
BSU04920	1.0882	1.50236	1.49665	1
BSU04930	1.02222	1.00978	1.09581	1.05577
BSU04940	1.00752	1.03133	1	1
BSU04950	1	1	1	1
BSU04960	1	1.25031	1.10062	1.04129
BSU04970	1	1	1.3129	1
BSU04980	1	0.970815	1	1
BSU04990	1.13067	1.19847	1.16982	0.973419
BSU05000	1.06576	0.928218	0.94692	0.90263
BSU05010	0.798812	0.87599	0.868421	0.793125
BSU05020	1.2176	1.17087	1.17878	0.942399
BSU05030	0.953788	0.878981	0.88922	0.885882
BSU05040	0.94664	0.912842	0.904581	0.854727
BSU05050	1.27337	0.879459	1.10439	1.02422
BSU05060	0.994476	0.888608	0.844702	0.790243
BSU05070	1.32981	0.92558	0.995122	0.994352
BSU05080	0.996868	1.03267	1.01173	0.803312
BSU05090	0.924655	0.947657	0.966778	1.01495
BSU05109	1.48996	1.37101	1.43592	1.18314
BSU05110	0.945949	0.987357	0.905195	0.804788
BSU05120	1.45304	1.54323	1.54964	1.24252
BSU05130	0.953893	1.00007	1.01327	0.897304
BSU05140	0.96775	0.98986	1.01616	1.02931
BSU05150	0.946849	0.929325	0.919559	0.864622
BSU05160	0.756545	0.92473	0.906059	0.929438
BSU05170	1.15539	1.01362	1.02754	0.963255
BSU05180	0.910142	0.934064	0.899163	0.929985
BSU05190	0.942703	0.994772	0.905094	1.04474
BSU05200	0.910049	0.92854	0.948113	0.909541
BSU05210	1.11769	0.899948	0.954081	0.814432
BSU05220	0.993642	0.940842	0.994539	0.964005
BSU05230	0.918233	1.02022	0.99112	1.05573
BSU05240	1.08314	0.95121	0.970957	0.925994
BSU05250	1.13998	1.01157	1.07254	0.933537
BSU05260	1.09095	0.971315	1.03075	0.959588
BSU05270	1.20433	1.25665	1.12237	1.27851
BSU05280	0.964494	1.01718	1.00641	0.989318
BSU05290	1.2471	0.994263	1.07216	0.885793
BSU05300	1.20596	0.994071	1.08842	1.03653
BSU05310	1.30894	1.08032	1.21038	1
BSU05320	1.10727	0.978915	0.991588	1.20341
BSU05329	1.04194	1.0532	0.899116	0.922489
BSU05330	0.982747	1.08037	1.03388	1.22805
BSU05340	0.901037	0.899631	0.881718	0.894135
BSU05343	1.20095	1.51032	1.56398	1.48921
BSU05344	1.472	1.22573	1.40858	1.10787
BSU05350	0.97924	0.973814	0.939586	1.00646
BSU05360	1	1	1.05882	1
BSU05370	1.03359	1.022	0.960531	0.921703
BSU05380	1.16902	1.05782	1.09851	1.03759
BSU05390	1.03791	0.981333	1.07324	1.01457
BSU05400	1.38961	1.20225	1.23752	1.05216
BSU05408	3.16808	2.53616	3.66844	2.46123
BSU05409	1.49685	0.991453	1.22775	1.26717
BSU05410	0.876636	0.926083	0.897031	0.857113
BSU05420	1.00462	0.93913	0.978741	0.974607
BSU05430	0.972801	1.05108	1.07354	1
BSU05440	1.07585	0.997801	1.01392	0.940255
BSU05450	0.941205	1.00938	0.945397	0.954434
BSU05460	1.19923	0.965679	1.06399	0.97926
BSU05470	0.781724	1.0379	0.971924	1
BSU05480	0.857202	1.12185	1.01748	1
BSU05490	1.03297	0.935582	1.00584	0.897441
BSU05500	1.05032	1.10418	1.16368	1.11239
BSU05510	1.09749	0.895708	1.13545	1.06436
BSU05520	1.56382	0.924026	1.03849	0.906137
BSU05529	1.01263	0.98939	1.03334	1.36033
BSU05530	0.938809	0.88503	0.900682	1
BSU05540	1.08269	0.798932	0.82112	0.984557
BSU05550	1	1.09789	1	1
BSU05560	0.541891	0.723134	1	1
BSU05570	0.77454	0.880071	1.38018	1
BSU05580	0.968663	0.859916	0.894863	0.859278
BSU05590	0.954962	0.935124	0.788211	0.848892
BSU05600	1.02566	1.04407	0.998301	0.973907
BSU05610	1.041	1.00341	0.986417	1.02384
BSU05620	0.893965	0.930071	0.89546	0.940025
BSU05630	1.23109	1.00723	1.09746	0.99074
BSU05640	1.02803	1	0.907729	1
BSU05650	1.05849	0.905679	0.839952	0.793061
BSU05660	1.22443	0.967704	0.983886	1.15005
BSU05670	1.08539	0.824781	0.909345	1.07338
BSU05680	0.887425	0.946453	0.962114	0.983253
BSU05690	0.977716	0.920167	0.941972	0.982332
BSU05700	1.05217	1.00945	1.07054	0.997852
BSU05710	1.13762	0.96638	1.00675	0.834571
BSU05720	0.967512	0.951141	0.931728	0.935575
BSU05730	1.04929	0.875231	0.928623	0.771708
BSU05740	0.973811	0.888652	0.91055	0.856782
BSU05750	0.837451	0.982308	1.00419	1.05777
BSU05760	1.07861	1.04513	1.11319	1.05839
BSU05770	1.07948	1.00866	1.00694	0.963236
BSU05780	0.942891	0.951401	0.910652	0.905291
BSU05790	1.08727	1.02579	1.14583	1.14899
BSU05800	0.918234	0.986628	0.900509	1.04806
BSU05810	1.13855	1.42967	0.90718	1.06921
BSU05820	1	0.931112	0.612063	1
BSU05830	1.10492	1.00283	1.20205	1
BSU05840	1.24005	1.14466	1.08763	1.08219
BSU05850	1.00295	0.923973	0.905836	0.833012
BSU05860	0.979857	0.91413	0.90824	0.901594
BSU05870	1.09135	0.927975	0.894077	0.896555
BSU05880	1.06438	0.958248	0.918805	0.946153
BSU05890	1	1.14196	1.05387	1
BSU05899	1.23689	1.1434	1.76373	2.07854
BSU05900	0.885735	0.895221	0.863993	0.878916
BSU05910	1.01099	0.951581	0.920076	0.843303
BSU05920	1.03298	0.886604	0.822819	0.812869
BSU05930	1.08276	0.973967	0.953765	0.969006
BSU05940	0.948096	0.930896	0.932316	0.878729
BSU05950	1.07716	0.980866	0.967093	0.959028
BSU05960	1.09	1.0497	1.08264	1.0542
BSU05970	0.974705	1.06309	1.03342	0.974789
BSU05980	1.0065	1.0283	1.02952	0.960221
BSU05990	0.784852	0.929955	0.876431	0.941554
BSU06000	0.983679	0.895292	0.929225	0.955227
BSU06010	1.03483	0.992991	0.975669	0.88935
BSU06020	1.26748	0.839838	0.880038	0.829103
BSU06030	1.13732	0.940385	0.921113	0.822067
BSU06033	0.986667	1.23381	1.22759	1.20259
BSU06034	0.831766	1.14065	0.996946	0.896149
BSU06036	0.914025	0.813154	0.804126	1.20267
BSU06037	0.824121	0.909127	0.897944	0.904226
BSU06038	1.15681	0.981013	1.27961	1.51736
BSU06040	0.883174	0.788836	0.846581	0.806015
BSU06048	1.1839	0.93471	0.889482	0.858835
BSU06049	1.01592	0.910731	0.877592	0.731454
BSU06060	0.961316	1.03492	0.939159	0.924309
BSU06070	0.948414	1.02459	0.943508	0.957702
BSU06073	1.02564	1.12361	1.10691	1.04252
BSU06074	0.858733	0.845177	0.823626	0.898988
BSU06076	0.884659	0.944376	0.893734	0.919653
BSU06077	0.915103	0.818748	0.847723	0.934683
BSU06078	1.03045	1.05825	1.04292	1.09231
BSU06079	0.949794	0.901188	0.920519	0.995527
BSU06083	1.3389	1.15788	1.14469	1.05772
BSU06090	1.07141	1.03261	0.958313	0.86578
BSU06100	0.946891	0.919441	0.884679	0.824943
BSU06110	0.838892	0.890142	0.794427	0.806643
BSU06120	1.0396	0.862661	0.796008	1
BSU06130	1.19666	1.02484	0.907006	0.984521
BSU06140	1.33462	0.994531	1.01996	1.00491
BSU06150	0.959536	0.95965	0.979145	1.02857
BSU06160	1.00487	1.05273	0.998281	1
BSU06170	0.843951	0.903076	0.920472	0.894965
BSU06180	1.05458	1.02727	1.07662	1.1103
BSU06190	1.07325	0.8455	0.832262	0.88612
BSU06200	0.881054	0.933939	0.979848	1.05846
BSU06210	1.03095	1.07462	1.01135	1
BSU06220	0.789283	1.0989	1.15336	1.03415
BSU06230	0.979213	1.08648	1.06672	1.18355
BSU06240	1.08699	1.02849	0.980473	0.929088
BSU06250	0.879525	1.1418	1.19003	1.06301
BSU06260	0.963092	0.969046	1.12981	1.04382
BSU06269	1.51978	1.26738	1.5302	1.38436
BSU06270	1.29264	1.0405	1.18722	1.04831
BSU06280	1.11413	1.00837	1.04606	1.00151
BSU06290	1.09749	0.871005	0.984467	0.909549
BSU06300	1.17235	0.938302	1.01081	1.02577
BSU06310	1.03264	0.929803	0.891993	0.949249
BSU06319	1	1	1.21924	1
BSU06320	1.01534	0.951698	0.885475	0.963469
BSU06330	0.932647	0.928116	0.927311	0.890297
BSU06340	0.930201	0.904983	0.876208	0.986571
BSU06350	0.983108	0.922387	0.883039	0.901081
BSU06360	0.909604	0.961691	0.908825	0.895507
BSU06370	0.886433	0.970534	0.888806	0.941633
BSU06380	0.845921	0.935394	0.865763	0.933409
BSU06390	1.63114	1.20796	1.34579	1.16522
BSU06400	0.900432	0.90362	0.962088	0.914321
BSU06410	1.03562	0.983431	1.05794	1.55161
BSU06420	1.04032	0.978893	0.975099	0.976204
BSU06430	0.941755	0.932108	0.905706	0.931196
BSU06440	0.960129	0.984241	0.889714	0.946865
BSU06450	0.987266	0.997356	0.884644	0.912877
BSU06460	0.824765	0.84019	0.781459	0.733401
BSU06470	0.957417	0.929538	0.877281	0.823613
BSU06480	1.04432	0.95748	0.886526	0.931526
BSU06490	0.936379	0.848361	0.862097	0.903752
BSU06500	0.935861	0.891189	0.904228	0.929475
BSU06510	1.00832	0.908809	0.878696	0.800332
BSU06520	1.00798	0.878586	0.854478	0.93423
BSU06530	1.04867	0.920859	0.859194	0.900887
BSU06540	1.42415	1.0962	1.18565	1.24583
BSU06550	1.25506	1.48373	1.32547	1.46398
BSU06559	1.26376	1.22859	1.22799	1.58856
BSU06560	0.949028	1.06022	1.09512	1.06776
BSU06570	0.943378	0.969077	0.975336	0.970887
BSU06580	0.973611	1.06432	0.983283	0.989428
BSU06590	0.977642	1.03313	1.04157	1.00334
BSU06600	0.901653	1.00063	0.957439	0.995462
BSU06610	0.928895	0.907601	0.928806	0.896986
BSU06620	1.0238	0.929995	0.937046	0.964224
BSU06630	1.06251	0.966509	0.98604	1.0162
BSU06640	0.94603	0.946145	0.867628	0.888793
BSU06650	1.03996	0.897885	0.925166	0.865196
BSU06660	0.783561	0.981895	0.967122	0.927681
BSU06670	1.08128	0.963393	1.00894	0.845951
BSU06680	1.01771	0.932811	0.910951	0.869582
BSU06690	1.01215	0.952956	0.960381	0.906074
BSU06700	0.996859	0.931409	0.999213	1.05827
BSU06710	1.00086	0.967545	1.00053	0.996206
BSU06720	1.12408	0.986158	1.04384	0.97715
BSU06730	1.25223	1.01528	0.967913	1.11386
BSU06740	0.77901	0.841577	0.793225	0.890214
BSU06750	0.77519	0.850021	1.04689	0.672424
BSU06760	0.904158	0.983611	0.889491	0.889211
BSU06770	0.848707	0.881063	0.774024	0.804762
BSU06780	1.00326	1.01714	0.942965	0.873167
BSU06790	0.863584	1.11047	1.10459	0.957866
BSU06800	0.863022	0.973247	1.04137	0.956831
BSU06811	1.12152	1.08886	0.978165	0.972695
BSU06812	1.27189	1.01341	1.08953	1.0659
BSU06820	1.02753	1.15774	1.05858	1.17623
BSU06830	0.953485	1.0602	1.05058	0.89746
BSU06839	1.2975	1.2991	1.26393	1.15681
BSU06840	0.94416	1.07567	1.0956	1.01601
BSU06850	0.982108	1.09187	1.04521	0.952669
BSU06860	0.987432	0.981036	1.06906	1.00493
BSU06870	1.29204	1.0789	1.19737	1.20048
BSU06880	1.15642	0.924532	0.998227	1.07792
BSU06890	1.31034	1.40598	1.58538	1.69624
BSU06900	1	1.09309	1	1
BSU06910	1	1	1	1
BSU06920	0.966526	1.01361	0.978613	0.954316
BSU06930	1.30054	1.72482	1.72486	1.87684
BSU06940	1.08818	1.28257	1.44926	1
BSU06950	1	1.18974	1	1
BSU06960	1.0961	1.20917	1.23995	1.19869
BSU06970	1.14649	1.41569	1.46168	1
BSU06980	1.12072	1.46849	1.30097	1
BSU06990	1	1.06948	1.03612	1
BSU07000	1.27285	1.26868	1.13391	1.38097
BSU07010	0.995938	0.948943	1.18296	1
BSU07020	1.02035	1.00748	1.26733	1.51282
BSU07030	1.148	1.19059	1.58113	1.77484
BSU07040	1.36991	1.68841	2.32284	1
BSU07050	1.05647	1.47713	1.26356	1
BSU07060	1.20274	1.60963	1.43396	1.69324
BSU07070	1.16182	0.865613	0.893743	1.01514
BSU07080	0.957001	0.949229	1.09517	1
BSU07090	1.26041	1.17744	1.2377	1
BSU07100	1.13086	1.24407	1.32513	1
BSU07110	1.08874	1.28799	1.45657	1
BSU07120	0.935207	0.957566	0.932175	0.791907
BSU07130	0.743588	1.0039	0.887482	1.00063
BSU07140	1.003	0.896333	0.983608	1.04789
BSU07150	1.05732	0.979372	1.00866	0.878425
BSU07160	0.948115	0.899268	0.937474	0.899906
BSU07170	1.01058	1.03335	0.963127	0.934592
BSU07180	1.02129	0.999009	0.948291	0.955359
BSU07190	1.25677	1.1176	1.5198	1.74175
BSU07200	0.921693	1.00619	0.975483	1.01004
BSU07210	0.958603	0.996159	0.975665	1.06553
BSU07220	1.15828	0.98123	1.04806	1.00178
BSU07230	1.30764	1.07206	1.13248	1.14699
BSU07240	1.21275	0.968226	0.95128	1.14383
BSU07250	1	1.03554	1.25824	1.23824
BSU07260	1.03301	1.00651	1.0062	0.972137
BSU07270	1	1.45954	1.01584	1
BSU07280	1.05394	1.33381	1.08898	1.09561
BSU07290	0.978217	0.889964	0.887299	1
BSU07300	1.13406	0.966433	0.897131	1.10326
BSU07310	0.866518	0.964958	0.963677	0.916711
BSU07320	1.0449	0.962212	0.985193	1.02545
BSU07330	1.09039	1.00809	1.01724	1.0037
BSU07340	1.01782	0.936372	0.908659	0.966141
BSU07350	1.08202	0.886828	0.92169	0.912702
BSU07360	1.15396	0.871199	0.919745	0.900198
BSU07370	1.11242	1.02512	1.03217	1.06502
BSU07380	0.935643	0.972512	0.98518	0.939614
BSU07390	1.16683	1.05745	1.14657	1.13609
BSU07400	0.976468	0.939103	0.928526	1.05257
BSU07410	1	1	1	1
BSU07420	1.06512	0.967359	1.00116	1.04641
BSU07430	1.01608	0.990061	0.949308	1.01285
BSU07440	1.12974	1.18282	1.10973	1.11217
BSU07450	0.918095	0.967709	0.931568	0.993073
BSU07460	0.906837	0.967833	0.923936	0.832481
BSU07480	0.903435	1.03656	0.983051	0.853828
BSU07490	1.00494	0.981552	0.958963	1.00701
BSU07500	0.938604	0.954836	0.904516	0.98124
BSU07510	0.957829	0.920844	0.947647	1.01555
BSU07520	0.981888	0.968155	0.93862	1.00155
BSU07530	1.00629	1.02323	0.976997	0.903805
BSU07540	1.84228	1.3293	1.0006	1.75631
BSU07550	1.25996	1.2881	1.4824	1.21509
BSU07560	1.22038	1.0612	1.07867	1.02214
BSU07570	0.900603	0.955928	0.943685	0.955771
BSU07580	0.857615	0.91358	0.908002	0.905588
BSU07590	0.97845	0.968127	0.903725	0.900009
BSU07600	1.0682	0.9619	0.8983	0.995956
BSU07610	0.833734	1.04068	0.9578	1.05255
BSU07620	0.887338	0.907915	0.957889	0.947255
BSU07630	1.04558	1.01287	1.02652	1.05223
BSU07640	1.12011	0.987608	1.08206	1.03633
BSU07650	1.06744	1.00853	1.04584	1.12211
BSU07660	1.16765	1.00964	1.15788	1.14905
BSU07670	1.0215	1.0411	1.1136	0.940208
BSU07680	1.26824	1.12359	1.21284	1.2245
BSU07690	1.06151	0.952201	1.03823	1.01655
BSU07700	0.95861	0.941908	0.946703	0.974274
BSU07710	0.924622	0.916904	0.89784	0.87251
BSU07720	0.92871	1.10562	0.91237	0.901144
BSU07735	1.17292	1.04212	1.09722	1.05447
BSU07750	0.847986	1.07856	0.989157	1.02089
BSU07760	0.8433	1.1684	1.1189	1.05805
BSU07770	0.285971	1.10019	0.872104	0.723745
BSU07780	1.03764	1	0.924066	1
BSU07790	1	1	1	1
BSU07800	1.15142	1.33781	1.20082	1.14627
BSU07810	1	0.955877	1.21681	1
BSU07820	1.04834	0.959983	0.954542	1.06455
BSU07830	1.05697	0.92331	0.947214	0.944644
BSU07840	1.084	0.962706	0.931896	0.958988
BSU07850	0.967878	0.990131	1.08462	0.994271
BSU07860	1.00098	0.940942	0.985302	0.952747
BSU07870	1.36198	0.990337	1.10392	1.00644
BSU07880	1.00664	1.11007	1.07144	1.07714
BSU07890	1.0078	1.0328	1.05118	1.04326
BSU07900	0.938631	0.958474	0.940008	0.987259
BSU07910	1.06918	0.958628	0.937646	1.05672
BSU07920	0.789867	1.07595	1.04996	1.05823
BSU07930	0.96996	1.02853	1.05528	1.01375
BSU07940	0.976021	0.932092	0.928037	1.00984
BSU07955	0.985164	0.924453	0.92385	0.935807
BSU07970	1.2866	1.33233	1.34707	1.11585
BSU07980	1.08522	1.03272	1.05606	0.971958
BSU07990	1.14361	0.984813	1.054	1.02519
BSU08000	0.994456	0.926137	0.928817	0.953758
BSU08010	1.01388	0.992332	1.00171	0.976482
BSU08020	1.05635	0.912054	0.964293	1.01819
BSU08029	1.24372	1.04382	1.04129	1.03396
BSU08030	0.89074	0.927923	0.84753	0.784139
BSU08040	0.872808	0.829192	0.867075	0.952761
BSU08050	1.08234	0.949812	0.905175	0.945599
BSU08060	1	1	1	1
BSU08070	1	1	1.15041	1
BSU08080	1.21396	1.12421	1.17282	1.20072
BSU08090	1.10595	1.01078	0.995919	1.28794
BSU08100	1.15159	0.949145	0.95332	1.0789
BSU08110	1.37635	1.45698	1.39668	1.4257
BSU08120	0.939263	0.956008	0.89132	0.854695
BSU08130	1.06424	0.996328	0.923337	0.951337
BSU08140	0.981998	0.851145	0.825111	0.917675
BSU08150	1.06781	0.938136	0.961511	0.88795
BSU08160	0.979176	0.885682	0.893138	0.91493
BSU08170	1.19099	0.961706	0.969057	0.97726
BSU08180	0.941124	0.893875	0.907429	0.983424
BSU08190	1.00308	0.885992	0.874236	0.888876
BSU08200	1.05905	0.972968	0.927497	0.993227
BSU08210	1.01497	0.895745	0.886981	0.880096
BSU08220	0.950491	0.944392	0.95174	0.950344
BSU08230	0.839514	0.934566	0.863015	0.889372
BSU08240	0.998045	1.03278	0.952047	1
BSU08250	1.28321	0.968888	1.02308	1.06619
BSU08260	1.2364	1.36933	1.48067	1.33795
BSU08270	1.24572	0.840144	1.04982	1
BSU08280	1.05932	0.931066	0.854806	1.03364
BSU08290	0.927472	0.944581	0.973856	0.98198
BSU08300	0.906565	0.918718	0.905867	1.03234
BSU08310	1	1.17124	1.4493	1
BSU08320	1.08787	1.01363	1.31604	1.45746
BSU08330	1.03112	1.15766	1.25279	1
BSU08340	0.909597	0.978497	0.963411	0.97671
BSU08350	1.00304	1.17449	1.20595	0.95082
BSU08360	0.984099	0.928873	0.953218	0.972067
BSU08370	0.888597	0.93077	0.909381	0.942334
BSU08380	0.991588	0.944405	0.931773	0.980554
BSU08390	1.04259	0.985047	1.05385	1.04703
BSU08400	0.634217	1.07724	1.01452	1.05923
BSU08410	1.14248	1.00596	1.0484	1.06882
BSU08425	0.927978	0.964615	0.860483	0.963493
BSU08440	1.07408	0.943067	0.996275	1.02138
BSU08450	1.02363	0.92756	0.941293	0.993137
BSU08460	0.97117	0.91892	0.935544	1.0143
BSU08470	0.996925	0.977922	0.953955	0.918794
BSU08480	1.20014	1.11417	1.17675	1.00439
BSU08490	1.03984	1.07553	1.19848	1.05193
BSU08500	1.03316	1.11744	1.08953	1.14909
BSU08510	0.971495	1.02161	1.08353	1.0795
BSU08520	1.09029	1.0103	1.01871	0.965871
BSU08530	1.19866	1.0714	1.16306	1.09305
BSU08540	1.02786	0.95821	0.954336	1.06768
BSU08550	1.03056	1.06951	1.39158	1.15252
BSU08560	1.3752	1.14036	1.21646	1.09403
BSU08570	0.965713	1.06722	1.11485	1.05472
BSU08580	0.925099	1.00248	0.992319	0.864039
BSU08590	1.01707	1.07388	1.00827	1.00575
BSU08600	0.780621	0.946957	0.95537	0.952739
BSU08610	0.997392	1.09983	1.21897	1.1363
BSU08620	0.90442	0.926954	0.877916	0.930346
BSU08630	1.21775	1.03791	0.982004	1.03879
BSU08640	1	1.07865	1.27597	1
BSU08650	1.10128	0.93673	0.961611	0.998743
BSU08660	1.49616	1.12272	1.22894	1.24328
BSU08670	1.13935	1.12195	1.22666	1.48153
BSU08680	1.02042	1.0882	1.09094	1.04282
BSU08690	0.869528	0.916647	0.894442	0.905309
BSU08700	0.88555	0.912897	0.892678	0.889148
BSU08710	0.946611	0.971875	0.994912	1.00099
BSU08720	1.06767	1.03117	1.04105	1.01322
BSU08730	1.22549	1.04153	1.12475	0.958032
BSU08740	0.915876	1.14247	1.09923	1.06243
BSU08750	0.948448	1.011	0.943916	0.903764
BSU08760	0.977158	0.960856	0.935408	0.889467
BSU08770	1.09014	1.18648	1.49694	1.03553
BSU08779	1.19778	1.19831	1.24689	1.34092
BSU08780	0.967515	1.06251	1.06352	1.07063
BSU08790	0.904718	0.999831	0.962986	0.953941
BSU08800	0.971949	0.981138	0.987877	1.02772
BSU08810	1.02495	1.82111	1.74142	2.08613
BSU08820	1.30908	1.06307	1.1144	1.01592
BSU08830	1.06777	1	0.973111	1
BSU08840	1	1.08601	1.19422	1
BSU08850	1.01145	1.35629	1.23851	1.41182
BSU08860	1.03491	1.01162	1.02956	0.991193
BSU08870	0.992189	1.00573	1.06546	1.0667
BSU08880	1.49456	1.06424	1.24728	1.28528
BSU08890	1.27355	0.919479	0.991855	1.08353
BSU08899	0.944	0.869222	0.848153	0.885118
BSU08900	1.06869	0.917877	1.01176	0.996353
BSU08910	1.19803	0.962129	1.02538	1.00895
BSU08920	0.958731	0.976373	0.789527	0.988898
BSU08930	1.17392	0.94699	1.04082	0.887863
BSU08940	0.906775	1.07303	1.00198	1.02244
BSU08950	0.929609	0.93315	0.953416	0.932196
BSU08960	1.06688	1.04481	1.0471	1.01485
BSU08970	0.940509	0.86653	0.875441	0.853225
BSU08980	1.02596	0.936235	1.03578	1.00281
BSU08990	1.00068	1.00098	0.907972	1.05043
BSU09000	0.961667	0.933648	0.826436	0.80071
BSU09010	0.931308	0.86029	0.788092	0.807255
BSU09020	1.10096	0.941777	0.984462	0.892326
BSU09030	1.08494	0.917476	1.0372	1.00319
BSU09040	1.26719	1.72201	4.18497	2.89202
BSU09050	0.835887	0.952162	0.868389	0.879531
BSU09060	0.90401	0.948434	0.830331	0.81114
BSU09070	0.906377	0.912405	0.86971	0.879257
BSU09080	0.93115	0.9616	0.852503	0.778433
BSU09090	0.922676	0.951782	0.943662	0.935452
BSU09100	1.00969	1.05295	1.08839	0.994457
BSU09110	0.994296	0.961084	0.974262	1.00719
BSU09120	1.1268	0.982316	1.10864	0.978433
BSU09130	0.928494	0.913134	0.850972	0.835803
BSU09140	1.45287	1.14405	1.30865	1.30974
BSU09150	1.34757	0.924746	1.07104	1.0002
BSU09165	1	1	1.54503	1
BSU09180	1.2907	0.969182	1.12891	1.04226
BSU09190	1.09307	0.917827	0.9485	0.976587
BSU09200	1.15004	0.985725	1.04643	1.02479
BSU09210	1.04109	0.930175	0.995252	0.938785
BSU09220	0.968651	1.37434	1.2588	0.96365
BSU09230	1.2184	1.02136	1.12926	1.09765
BSU09240	1.08915	0.926739	0.953957	1.00036
BSU09250	1.09225	0.972252	1.01416	1.01802
BSU09259	1.29557	1.30158	1.31566	1.28758
BSU09260	1.09484	0.984226	0.967203	0.973263
BSU09270	0.97093	0.888886	0.920669	0.895143
BSU09280	0.825721	1.00757	0.862004	1.00425
BSU09290	1.00484	0.983945	0.93782	0.962744
BSU09300	0.892005	0.918154	0.961019	1.01033
BSU09310	0.965088	0.984716	0.932982	0.951091
BSU09320	0.932597	0.945671	0.906128	0.934849
BSU09330	1.01899	0.982739	0.976312	1.01924
BSU09340	0.92956	0.915293	0.97983	0.938691
BSU09350	0.43924	1.11512	1.0808	0.934834
BSU09360	0.90769	0.918293	0.943333	0.945926
BSU09370	1.10022	0.945646	0.949834	0.97082
BSU09380	1.0751	0.985285	0.972631	0.978948
BSU09390	0.827418	0.933957	0.99122	0.963315
BSU09400	1.03818	1.11262	1.13989	1.06856
BSU09410	1.31827	0.955221	1.00814	0.989811
BSU09420	0.947597	1.05587	1.12149	0.979488
BSU09430	1.12734	0.973665	1.07974	1.07601
BSU09440	0.988163	0.921146	0.920898	0.927874
BSU09450	1.01026	1.00752	0.969616	1.02368
BSU09460	0.811675	0.842461	0.756848	0.880659
BSU09470	1.01276	0.990714	0.959922	1.06377
BSU09480	1.25051	0.974992	0.955795	1.057
BSU09490	0.875673	1.03431	0.956371	0.976314
BSU09500	1.04495	1.00325	1.14132	1.08715
BSU09510	1.0768	1.00803	1.01892	0.911952
BSU09520	1.03129	0.938165	0.992183	0.855476
BSU09530	0.948343	1.09155	1.10496	1.04117
BSU09540	1.17254	0.943077	0.95323	0.943087
BSU09550	1.03177	1.06725	1.03357	1.0433
BSU09560	0.922572	1.02649	0.987824	0.981268
BSU09570	0.968241	0.922815	0.962674	1.02565
BSU09590	0.919045	0.957393	0.935652	0.967271
BSU09600	1.02458	1.10063	1.02079	1.05993
BSU09610	0.935743	0.851692	0.844115	0.913899
BSU09620	1.09317	0.918169	1.00875	1.05372
BSU09630	1.07547	1.25835	1.19585	0.965839
BSU09640	0.92538	0.960401	0.933892	0.934802
BSU09650	1.03178	1.00531	0.939891	1.10931
BSU09660	0.946485	0.997754	1.14356	1.09634
BSU09670	1.01599	1.10727	1.08356	1.02233
BSU09680	0.786077	0.993568	0.968973	0.947513
BSU09690	1.03292	1.08233	1.11242	1.08321
BSU09700	1.54978	0.972534	1.1935	1.23678
BSU09710	0.974495	0.90265	0.8332	0.876522
BSU09720	0.922222	0.912524	0.833255	0.887475
BSU09730	1.10559	0.981658	1.00603	1.04926
BSU09740	2.28377	1.49673	1.6735	1
BSU09750	1.51896	1.07799	1.30876	1.16713
BSU09760	1.73134	1.24447	1.4687	1.34234
BSU09770	1.1304	1.08877	1.08118	0.992607
BSU09780	0.978844	1.19184	1	1
BSU09790	0.96248	0.897974	0.889551	0.963628
BSU09800	1.15757	1.05777	1.15358	1.12924
BSU09810	1.10217	0.946236	0.956363	0.891539
BSU09830	1.0006	0.901245	0.954576	0.977078
BSU09840	1.07987	0.935777	0.973778	1.01035
BSU09850	0.994011	0.954326	0.90456	0.955627
BSU09860	1.101	0.981626	0.972391	0.9799
BSU09870	1.32598	1.00644	1.04656	1.1471
BSU09880	1.16029	1.13333	1.26023	1.23811
BSU09889	1.54962	1.52671	1.26197	1.41256
BSU09890	0.955091	0.863283	0.967238	1.11479
BSU09900	1.12236	0.985901	0.954497	1.0398
BSU09910	0.982501	0.915384	0.919735	0.965855
BSU09920	1.03875	0.969615	0.965247	0.926111
BSU09930	0.933623	1.00638	0.967381	1.0235
BSU09940	1.21058	1.56002	1.44739	1.54948
BSU09950	1.13099	0.97815	1.02385	1.07329
BSU09958	1.12763	2.10604	1.43681	1
BSU09965	0.919258	0.874166	0.861327	0.841525
BSU09980	1.3408	1.34084	1.30959	1.25426
BSU09990	0.959055	0.942841	0.93994	0.934998
BSU10000	1.2849	0.968945	1.04001	0.949608
BSU10009	0.916668	1.09517	1.23111	1.21164
BSU10010	0.944853	0.814222	0.805163	0.772219
BSU10020	1.01184	0.934852	0.967268	0.946329
BSU10030	1.30152	1.04436	1.11218	1.0799
BSU10040	1.13954	0.998274	0.98387	1.06684
BSU10050	0.950586	0.887583	0.856269	0.945072
BSU10060	0.990092	0.972815	0.959865	0.926047
BSU10070	1.08637	0.90233	0.896923	0.931838
BSU10080	1.03809	0.94671	0.985323	1.16791
BSU10090	1.12223	0.910283	0.942708	1.02759
BSU10100	1.36348	0.97951	1.0265	1.03884
BSU10110	1.08633	0.978767	0.976279	1.00859
BSU10120	0.948413	0.928674	0.879844	0.97774
BSU10130	0.958085	0.975613	0.926251	0.89904
BSU10140	1.02824	0.992573	0.998407	1.01104
BSU10150	1.00923	0.987296	1.06635	0.992235
BSU10160	0.92298	0.937199	0.936648	0.802592
BSU10170	1.09355	0.895135	1.01326	0.980839
BSU10180	1.1703	0.971204	0.87374	0.807173
BSU10200	1.01501	0.947112	0.955441	0.919567
BSU10210	0.940571	1.09206	0.999721	1.06252
BSU10220	0.819662	0.932947	0.85007	0.876061
BSU10230	1.32257	1.5719	1.55596	1.37831
BSU10240	1.08925	0.903478	0.915005	0.935054
BSU10250	0.987617	0.927165	0.895573	0.865822
BSU10260	0.97313	0.89656	0.906495	0.989382
BSU10270	0.974059	0.956252	0.913959	0.873729
BSU10280	0.993064	0.889058	1.00334	0.91444
BSU10290	0.915384	0.919369	0.786171	0.956774
BSU10300	1.07426	0.992101	0.959824	0.975787
BSU10310	1.17172	1.00094	1.02322	1.01676
BSU10320	0.949579	0.952739	0.939474	0.971723
BSU10330	1.02399	0.959011	0.998693	0.98897
BSU10340	1.09572	0.992862	1.04863	0.983509
BSU10350	1.03432	0.848835	0.914139	0.955371
BSU10360	1.04343	0.917788	0.935169	0.932786
BSU10370	1.17359	0.990804	0.897338	0.933491
BSU10380	1.10571	0.967217	0.988379	1.02273
BSU10390	1.05811	0.946544	0.919824	0.939548
BSU10400	0.368327	1.11616	1.13671	1.13789
BSU10410	2.11372	1.34681	1.52554	0.984266
BSU10420	1.32567	1.02197	1.08418	0.971904
BSU10430	0.884418	1.11147	1.13462	1.06843
BSU10440	1.24196	0.908104	1.06081	0.928897
BSU10450	0.997214	0.897274	0.888512	0.943674
BSU10460	1.06347	0.859833	0.834298	0.865434
BSU10470	1.14875	0.910735	0.95211	0.916432
BSU10480	0.964609	0.935668	0.850949	0.962183
BSU10490	0.898778	0.851502	0.867244	0.891271
BSU10500	1.21775	1.03994	0.923886	1.03038
BSU10510	1.12511	1.03178	0.988792	1.02167
BSU10520	0.975455	0.985803	0.88618	0.818393
BSU10530	1.03869	1.01399	0.944173	0.85569
BSU10540	1.03084	0.854215	0.846725	0.837578
BSU10550	0.858441	0.892047	0.867447	0.817887
BSU10560	0.933292	0.865108	0.874421	0.823165
BSU10570	0.909733	0.930559	0.938364	0.961
BSU10580	1	1	1.00456	1.17436
BSU10590	0.970916	0.841482	0.877413	0.938745
BSU10600	1	1	1.32162	1
BSU10610	1.17977	1	1	1
BSU10620	0.948381	0.910858	0.899685	0.924441
BSU10630	0.923038	0.989392	0.944009	0.947598
BSU10640	0.90175	0.927623	0.898108	0.940079
BSU10650	1.01129	0.911436	0.91517	1.0033
BSU10660	1.06609	0.963732	0.925277	0.927473
BSU10670	1.22485	1.07269	1.08209	1.20001
BSU10680	1.08179	0.89769	0.898973	0.883829
BSU10690	0.938027	0.94616	1.01094	1.00655
BSU10700	1.14697	0.876376	0.875305	0.847095
BSU10710	1.13948	0.962313	0.967301	1.16745
BSU10720	1.10446	1.0269	1.00712	0.637356
BSU10730	1.44966	1.03531	1.03773	1.02612
BSU10740	1.13395	1.30795	1.61886	1
BSU10750	0.976388	0.947455	0.950598	0.86219
BSU10760	1.03425	0.902471	1.01326	1.00378
BSU10770	0.983954	0.968545	0.925883	0.933708
BSU10780	1.60565	1.75859	1.35887	1.45031
BSU10790	1	1	1	1
BSU10800	0.999827	1.02822	1.03282	0.9537
BSU10810	1.12349	0.965194	1.07135	1.02968
BSU10820	0.717872	1.02888	1.02025	1
BSU10830	1.1358	0.940532	0.949913	1.00969
BSU10840	0.968831	0.89864	0.911288	0.961366
BSU10850	1.15255	1.1781	1.03742	1.31294
BSU10860	1.14798	0.920348	0.978093	0.993331
BSU10870	1.12898	1.00084	0.97145	1.0614
BSU10880	0.967516	0.966323	0.997665	0.976404
BSU10890	1.0381	0.993801	0.984645	0.939991
BSU10900	1.24711	1.04548	0.999268	1.01438
BSU10910	0.864684	1	0.897671	1
BSU10920	0.885843	0.979586	1	1
BSU10930	0.849558	1.41597	0.943838	1
BSU10940	1	1.31922	1.14976	1
BSU10950	1	1.0953	1	1
BSU10960	1.07221	1	1.11387	1
BSU10970	1.01608	0.929212	0.924127	0.942027
BSU10980	0.998015	0.932094	0.926714	0.975835
BSU10990	1.0641	1.00259	0.959264	0.928537
BSU11000	1.119	0.930624	1.02726	0.984503
BSU11010	1.01849	0.931595	0.936023	0.891748
BSU11020	1.0611	1.0154	1.04493	0.990135
BSU11030	1.01965	0.954535	1.01342	0.946315
BSU11040	1.1598	0.954743	1.06595	0.987382
BSU11055	0.975699	1.0902	1.0716	1
BSU11070	1.21513	1	1.05808	1
BSU11079	1.15892	0.934252	0.976973	0.932003
BSU11080	0.929326	0.925982	0.886307	0.940986
BSU11090	1.00215	0.911812	0.881818	0.916418
BSU11100	1.18522	0.911166	1.03012	0.915178
BSU11110	1.04738	1.01913	1.03972	1.01744
BSU11120	0.956521	1.01375	0.995048	0.92872
BSU11130	1.02996	1.0998	1.03748	1.14705
BSU11139	1.0654	0.962638	1.09869	1.06907
BSU11140	1.03701	0.966474	1.02955	0.93151
BSU11150	1.03671	0.92368	0.973056	0.961934
BSU11160	1.25358	1.18973	1.24955	1.26982
BSU11170	1.08913	0.934388	0.970474	0.951452
BSU11180	1.17606	0.953123	1.07229	1.26677
BSU11190	1.08797	0.886117	0.922261	0.875419
BSU11200	1.15053	0.951677	0.969578	0.999011
BSU11210	1.16801	1.07692	0.954226	0.989632
BSU11220	1.06027	0.89505	0.969241	1.04209
BSU11230	1.25746	0.845808	0.905331	1.01222
BSU11240	1.17516	0.846577	0.801999	0.779118
BSU11250	1.18733	0.875367	0.90083	0.957912
BSU11260	1.73238	1.07845	1.36754	1.40602
BSU11270	1.2317	1.34376	1.39498	1.11569
BSU11280	1.12104	0.960104	0.984508	1.01266
BSU11290	1.04671	0.905908	0.989718	1
BSU11300	1.17474	1.11702	1.12339	1.06799
BSU11310	1.20869	0.98145	1.02425	1.04611
BSU11320	0.620417	1.01404	1.02105	0.971338
BSU11330	0.926608	0.870788	0.871705	0.898659
BSU11340	1.06925	0.956978	0.964308	0.9518
BSU11350	1.17588	1.09223	0.975054	1.10418
BSU11360	0.987479	1.00129	0.87728	0.949989
BSU11370	1.00027	0.971287	0.968564	0.973584
BSU11381	1.02793	0.984504	1.10866	1.00899
BSU11382	0.986211	0.974196	1.01992	0.994297
BSU11390	0.876248	0.953226	0.912783	0.855046
BSU11400	0.860806	1.00425	0.951792	0.95014
BSU11410	1.17106	1.0055	0.97181	0.979807
BSU11420	1.03708	0.946442	0.920822	0.959777
BSU11430	1.15905	1.21693	1.25043	1.11589
BSU11440	0.956612	0.968748	0.926731	0.916953
BSU11450	0.857754	0.874468	0.832981	0.880943
BSU11460	0.917975	0.904327	0.910385	0.937951
BSU11470	0.944725	0.982967	0.960327	0.972953
BSU11480	1.00601	1.02326	0.972362	1.06851
BSU11490	0.810151	0.976151	0.995418	0.916212
BSU11500	1.00822	0.908209	1.04369	0.924285
BSU11510	0.86067	0.963814	1.02334	0.973357
BSU11520	1.03649	1.1051	1.24011	1.16504
BSU11530	1.04365	1.01608	0.980977	0.955211
BSU11540	0.925972	0.920849	0.915525	0.848563
BSU11549	0.74988	1.22587	1.31822	1.32637
BSU11550	0.907935	0.968797	0.956258	0.947182
BSU11560	0.934996	0.892194	0.865532	0.969752
BSU11570	1.01502	0.88841	0.941439	0.947657
BSU11580	1.10374	1.01607	0.981836	0.897365
BSU11590	1.11752	0.987733	1.011	0.974843
BSU11600	1.06345	0.990567	0.986716	0.95728
BSU11610	0.995651	0.957763	0.941631	0.934989
BSU11620	1.00112	0.958913	0.990731	0.955549
BSU11630	1.20293	0.970095	0.997524	0.949273
BSU11640	0.974308	0.967993	0.969222	1.02362
BSU11650	0.877443	1.00645	0.964643	0.991631
BSU11660	0.999566	1.06841	0.981236	1.04163
BSU11670	0.876175	0.924236	0.861521	0.90657
BSU11680	1.04642	1.13895	0.941313	0.921424
BSU11690	0.927556	0.944583	0.925761	0.943478
BSU11700	0.890867	0.870692	0.861967	0.92913
BSU11710	0.962507	0.859705	0.913298	0.91082
BSU11720	1.10504	0.884359	0.970108	0.960111
BSU11730	1.2504	1.31368	1.45045	1.49619
BSU11740	0.973401	0.811061	0.957202	1
BSU11750	1.31357	1.07591	0.89219	1
BSU11760	1.14376	1.04254	0.912943	0.836077
BSU11770	1.32557	1.067	0.923505	0.870366
BSU11780	1.25368	1.26945	1.00472	0.724068
BSU11790	1.06122	0.992065	1.08099	0.971645
BSU11799	0.496699	1.27628	1.53958	1
BSU11809	1.39473	1.54236	1.52821	1.51949
BSU11810	0.933285	1.59559	1.44391	1.85234
BSU11820	1.14275	1.04083	1.05699	1.14766
BSU11839	1.20253	1.3536	1.51784	1.25252
BSU11840	0.999255	1.04477	0.92582	1.04469
BSU11850	1.10401	1.05943	1.01495	1.09781
BSU11860	0.995332	0.989577	0.999834	0.987336
BSU11870	1.04918	0.939297	0.950167	0.908363
BSU11880	0.949359	0.90094	0.896131	0.927368
BSU11890	0.899884	0.886289	0.955219	0.901063
BSU11900	0.878081	0.889403	0.852824	0.854316
BSU11910	1.13325	0.963246	1.00748	0.906431
BSU11920	1.31092	1.14982	1.27346	1.03134
BSU11928	0.977365	0.929565	1.0057	0.966954
BSU11929	1.03577	1.03461	1.04107	0.91362
BSU11930	0.963726	1.03292	1.1149	0.971646
BSU11940	1.06802	1.00134	0.961914	0.867579
BSU11950	1.28961	1.15302	1.20257	0.986276
BSU11960	1	1.25623	1.18107	1
BSU11970	1.2569	1.10683	1.02214	0.831955
BSU11980	1.01179	0.944556	0.930481	0.893279
BSU11990	1.16516	0.973386	1.09638	1
BSU12000	1.08031	0.913059	1.07527	0.954788
BSU12010	1.09787	1.18795	1.58978	1
BSU12020	1	1	1	1
BSU12030	1.06169	0.993185	1.11562	1.0849
BSU12040	1.00401	1.07274	1.10959	1.00761
BSU12050	1.27522	0.952472	1.24756	0.924462
BSU12060	0.991159	0.948929	0.963915	0.921768
BSU12069	0.74722	1.03778	0.965801	0.847719
BSU12070	0.865545	1.01494	1.10432	0.846542
BSU12080	0.952792	1.17003	1.25564	1
BSU12090	1.67805	1.08846	1.15897	1.08398
BSU12100	1.16092	0.91591	0.881112	0.909708
BSU12110	1.23773	0.979615	1.03757	0.954463
BSU12120	1.69612	1.05915	1.33372	1.26175
BSU12130	1.06563	1.27412	1.02579	1
BSU12140	1.07543	0.98189	0.991568	0.911465
BSU12150	1.24372	0.982975	1.08438	1.18118
BSU12160	0.890347	1.02275	1.00009	0.92019
BSU12170	1.10875	1.00795	1.00508	0.96604
BSU12180	1.29112	1.03825	1.10989	0.951455
BSU12190	1.10767	1.01019	1.05067	1.09495
BSU12200	1.46821	1.15676	1.20525	1.23511
BSU12210	0.952105	0.944657	0.919978	0.917047
BSU12220	0.900484	0.901931	0.835243	0.946347
BSU12229	1.35339	1.27302	1.27448	1.21126
BSU12230	1.08336	1.04378	1.01848	1.00372
BSU12240	0.988976	0.943652	1.03084	1.10553
BSU12250	1.10024	0.865791	0.916638	1.12831
BSU12260	0.947953	0.929112	0.899334	0.94309
BSU12270	1.01157	1.08532	1.02436	1.19997
BSU12280	1.11313	0.952801	1.02188	0.999717
BSU12290	1.0723	0.967043	0.968114	0.946497
BSU12300	1	1	1	1
BSU12310	0.810174	1	1.2163	1.04238
BSU12320	1	1	1	1
BSU12330	1.21476	1.4196	1.37121	1.41337
BSU12340	1.31324	1.20147	1.23029	1
BSU12350	0.968306	1	1.19717	1.28812
BSU12360	1.24985	1.49458	1.38524	1.60148
BSU12370	1.1117	1.00314	0.978742	0.967012
BSU12380	1.06585	1.0779	1.29404	1.31581
BSU12390	0.855828	0.871074	0.832392	0.752413
BSU12400	1.12339	0.885072	0.929486	0.90864
BSU12410	1.59028	1.03604	1.21996	1.11124
BSU12420	1.11431	1.07249	0.90323	1.02271
BSU12430	1.91533	1.74875	1.75185	1.34655
BSU12440	3.34698	2.23452	2.4348	1.61886
BSU12450	1.27474	1.05899	1.15993	1.23731
BSU12460	1.06796	1.00329	1.09333	1.06126
BSU12470	1.03023	1.05928	1.10786	1.0252
BSU12480	1.1114	0.990851	0.95489	0.974196
BSU12490	1.0872	0.964935	0.989721	1.09244
BSU12500	1.27047	0.97521	1.03638	1.08339
BSU12510	1.40128	0.990332	1.19662	1.10773
BSU12519	0.90446	0.913681	0.651755	1
BSU12520	1.04839	1.04582	1.15204	1
BSU12530	1.08691	0.978392	0.934933	1.13802
BSU12539	1.39196	0.992119	0.77141	0.935936
BSU12540	1.25556	0.824848	0.839731	1.87151
BSU12550	1.36686	1.07399	1.05135	1.22702
BSU12560	1	1.26339	0.89277	1
BSU12570	1.10855	0.995368	0.952654	1.05256
BSU12580	0.868408	0.8091	0.813338	0.865631
BSU12590	0.935454	0.864712	0.833123	0.886852
BSU12600	1.15751	0.998502	0.944349	0.974874
BSU12610	1.04603	0.853305	0.860176	0.994481
BSU12619	1.06947	0.855449	0.994309	1.09722
BSU12620	1.06446	0.902245	0.9088	0.890516
BSU12630	1.09031	0.926877	0.860922	1.00716
BSU12640	1.14308	0.992199	0.96537	1.06667
BSU12649	1.43711	0.957066	0.952466	0.830369
BSU12650	1.01597	0.923262	0.815886	0.901566
BSU12660	1.23923	0.9333	1.02161	0.862781
BSU12671	1.09716	0.815124	0.795021	0.831913
BSU12672	0.791175	0.931781	0.735964	0.709359
BSU12680	1.06691	0.955623	0.916637	0.990229
BSU12690	1.1623	1.06697	0.95807	0.9358
BSU12700	1.19017	0.850382	0.929663	0.963302
BSU12710	1.02464	0.890648	0.937663	0.991256
BSU12720	0.938844	1.09126	0.900462	1.03584
BSU12730	1.05325	0.929284	0.842786	0.916677
BSU12740	1.04421	0.89118	0.854203	0.949666
BSU12749	1.11945	0.942018	0.884291	0.971227
BSU12750	1.00274	0.899168	0.821218	0.815067
BSU12760	0.943967	0.902902	0.823279	0.830069
BSU12770	0.881629	0.795748	0.726872	0.784677
BSU12780	0.993607	0.863551	0.893646	0.969087
BSU12790	1.09538	1.02173	1.01484	0.887944
BSU12800	1.00501	0.83063	0.905299	0.794072
BSU12810	1.15021	0.98493	0.99031	0.93319
BSU12820	1.01545	0.839926	0.897941	0.880566
BSU12830	1.11016	1.07228	1.05063	0.958538
BSU12840	0.98135	1.01008	0.951532	0.951296
BSU12850	1.02734	0.972404	0.919956	0.908338
BSU12860	0.998075	0.907083	0.91522	0.883139
BSU12870	0.94747	0.940646	0.941585	0.924286
BSU12880	1.18258	0.970125	1.23726	1
BSU12890	0.912509	0.877098	0.96402	1.05723
BSU12900	0.962097	0.956801	0.911323	0.895002
BSU12910	0.982562	0.946802	0.960616	0.994153
BSU12920	0.982902	0.93463	0.916822	0.861139
BSU12930	0.994193	0.930086	0.88524	0.916737
BSU12940	0.96391	0.90986	0.896246	0.948253
BSU12950	0.966741	0.922772	0.893062	0.917591
BSU12960	1.06026	1.05554	1.03681	1.02044
BSU12970	1.00342	0.970007	0.965819	0.981912
BSU12980	0.889094	0.882857	0.851502	0.82636
BSU12990	0.950906	0.956087	0.962151	0.963935
BSU13000	1.03459	0.947488	0.968937	0.965802
BSU13010	1.10482	0.931553	0.9828	0.996017
BSU13020	0.734677	1.08263	1.01994	0.960734
BSU13030	1.14352	0.996395	1.13608	1.00427
BSU13040	1.00625	0.960134	0.956147	0.894282
BSU13050	1.00129	1.00399	1.06312	0.872113
BSU13060	0.858489	0.957489	0.913551	0.929807
BSU13070	1.08339	0.905422	0.877745	0.889244
BSU13080	1.01545	0.868083	0.811248	0.85342
BSU13090	0.957562	0.950283	0.993579	0.9032
BSU13100	0.815261	0.911181	0.921715	0.763782
BSU13110	1.04176	0.934722	0.917565	0.943769
BSU13120	1.05804	0.923143	0.912647	0.956929
BSU13130	1.07839	0.883278	0.942738	0.902242
BSU13140	1.33627	1.10757	1.26278	1.31323
BSU13150	1.04799	0.978534	0.927085	0.960614
BSU13160	1.00416	0.992005	1.07842	0.961115
BSU13169	0.835268	1.01245	1.07599	0.923605
BSU13170	1.03944	0.944935	0.969456	0.950976
BSU13180	0.989833	0.976118	0.944827	0.916912
BSU13190	1.20029	0.917895	0.9373	0.924141
BSU13200	1.09981	1.09079	1.02431	0.931825
BSU13210	0.976714	0.936965	0.895526	0.947641
BSU13220	1.06551	0.951081	0.945817	0.915166
BSU13230	1.00363	0.974657	0.904111	0.91968
BSU13240	1.01482	0.93741	0.951777	0.938722
BSU13250	0.905451	0.945485	0.934921	0.963932
BSU13260	1.09144	0.933698	0.983561	1.01768
BSU13270	1.06566	0.939799	0.920562	0.936686
BSU13280	1.23157	1.06067	1.14382	1.0498
BSU13290	0.915473	1.99373	1.71024	1
BSU13299	0.824287	1.06351	0.955141	1.01342
BSU13300	0.854602	1.01262	0.948572	0.95184
BSU13310	1.09696	1.01268	1.06687	1.00141
BSU13320	0.862737	1.25947	1.32186	1.0277
BSU13330	1.49553	1.15484	1.16257	1.11894
BSU13340	1.02964	1.04117	1.04654	1.14636
BSU13350	0.816273	0.924199	1.15339	1
BSU13360	1.0698	1.03833	1	1
BSU13370	1.16156	0.975047	1.0754	0.965203
BSU13380	1.00717	0.978545	0.938181	1
BSU13390	1.14629	0.90161	0.873165	0.861713
BSU13400	1.13609	0.951429	1.0611	1.06701
BSU13410	1.3065	1.31878	1.07104	1.04942
BSU13420	0.92851	0.933409	0.938111	0.959958
BSU13430	0.953979	0.892871	0.89493	1.05448
BSU13440	0.914359	0.924911	0.940676	0.972441
BSU13450	1.04309	0.902846	0.992281	0.898592
BSU13460	1.20748	1.09467	1.06093	1.01408
BSU13470	0.551351	0.916824	1.08694	1.1863
BSU13480	1.30794	0.988582	1.10138	0.996834
BSU13490	0.893871	1.02459	0.979143	0.93565
BSU13500	0.905436	0.926094	0.864541	0.929074
BSU13509	1.46861	0.891802	1.57756	1
BSU13510	1.07472	1.57176	1.49044	1.79087
BSU13520	0.802869	1.02146	0.883742	1.10893
BSU13530	0.955982	0.967078	0.880724	0.89441
BSU13540	1.08883	1.00446	0.996594	0.937681
BSU13550	0.903421	0.923735	1.01675	0.906434
BSU13560	0.917375	1.07566	1.03376	1.04964
BSU13570	1.06648	1.06946	1.02935	1.05441
BSU13580	0.823261	0.918503	0.899873	0.923974
BSU13590	0.88279	0.944513	0.950014	0.985544
BSU13600	0.859547	1.01535	0.968915	0.885616
BSU13610	0.888428	0.966644	0.895244	1.04249
BSU13620	1.06834	1.05667	1.02351	0.906916
BSU13630	1.05838	0.944676	1.00561	0.915162
BSU13640	1.2011	1.34954	1.33623	1.16409
BSU13650	1.07281	0.984631	1.05883	1.07821
BSU13660	0.972668	0.944021	0.992821	0.939968
BSU13670	0.883149	0.928412	0.980438	0.979949
BSU13680	1.03628	0.993237	0.94984	1.05453
BSU13690	1.04917	0.95141	0.965721	0.902055
BSU13700	1.06517	0.901474	0.949885	0.929808
BSU13710	1.19072	1.42138	1.02049	1
BSU13720	0.887383	0.929967	0.848333	0.915347
BSU13730	0.968055	0.905721	0.893886	0.841284
BSU13740	0.857684	0.915759	0.917739	0.851865
BSU13750	1.0075	0.993009	0.929463	0.888433
BSU13760	1.11612	0.985618	1.08676	1.03732
BSU13770	0.947178	0.915193	1.05256	0.864134
BSU13780	0.850993	0.968757	0.95529	1.12706
BSU13789	0.774377	0.846413	0.747947	0.801568
BSU13790	0.831787	0.827513	0.779932	1
BSU13799	0.868043	0.858615	0.829182	0.825018
BSU13800	1.46688	1.25671	1.35212	1.22404
BSU13810	1.44748	1.35113	1.35369	1.14837
BSU13819	1.37303	1.20396	1.30197	0.98612
BSU13820	0.757783	0.979324	1.35029	1
BSU13830	1.38813	1.20863	1.56474	1.15696
BSU13840	1.00059	0.899393	1.00899	1.00345
BSU13850	1.07128	0.931548	0.91857	0.958285
BSU13860	0.929647	0.971942	0.947116	0.926335
BSU13870	0.950057	0.976104	0.946655	0.973034
BSU13880	0.910787	0.976698	0.924382	0.911788
BSU13890	0.956949	0.921665	0.825853	0.96988
BSU13900	1.06015	0.950065	1.05097	0.960086
BSU13910	0.88947	0.985937	0.899873	0.95486
BSU13920	0.942303	0.961786	0.967141	0.909122
BSU13930	0.969666	0.967882	0.97112	0.966323
BSU13940	1.14015	0.967453	0.999192	1.05019
BSU13950	1.06273	0.936766	0.971776	0.938135
BSU13960	1.0128	1.01515	1.06824	1.00461
BSU13970	1.29127	0.948971	1.06593	1.02771
BSU13980	1.05473	0.982788	0.965075	0.933718
BSU13990	0.975483	0.959331	1.01306	0.928345
BSU14000	0.956042	0.963881	0.893515	0.89403
BSU14009	1.47705	1.55839	1.4584	1.22049
BSU14010	1.01962	0.987735	0.942584	0.892409
BSU14020	1.43913	1.07395	1.17208	1.16629
BSU14030	0.950593	0.959277	0.953344	1.01492
BSU14040	1.03961	0.993615	1.01757	1.09038
BSU14050	1.10921	0.914866	0.914755	0.941466
BSU14060	1.02513	0.909833	0.956011	1.00939
BSU14071	0.91385	0.909025	0.85655	0.860751
BSU14072	0.960087	0.94718	0.944454	0.842065
BSU14080	1.01751	0.945619	0.971458	0.834777
BSU14090	0.9087	0.998168	0.949273	0.849507
BSU14100	0.832197	1.01453	1.02885	0.962893
BSU14110	0.791186	0.943904	0.890463	0.880098
BSU14120	0.988681	1.22909	1.29846	0.966715
BSU14130	0.825986	0.942957	0.993176	0.891676
BSU14140	1.01558	0.969658	0.959329	0.972062
BSU14150	1	1	1.30225	1.67813
BSU14160	1.23075	1	1.01538	1.57242
BSU14170	1.04207	0.877851	1.08088	1.05592
BSU14180	1.00582	0.982383	0.983692	0.90128
BSU14190	0.964895	0.936832	0.832977	0.883741
BSU14200	1.07619	1.03423	0.877	0.903282
BSU14210	0.926755	1.06072	1.03095	0.95323
BSU14220	1.30296	0.904215	0.997657	0.935428
BSU14230	1.055	0.951771	0.967804	0.936684
BSU14240	1.12757	0.994384	1.06394	1.03192
BSU14250	1.15024	0.892655	1.14019	1
BSU14260	0.943191	0.916085	0.873616	0.92749
BSU14270	1.05459	0.973612	0.938972	0.975704
BSU14280	0.988106	0.953918	0.895273	0.922863
BSU14290	0.901551	0.927546	0.892738	0.943501
BSU14300	1.04036	1.07255	0.942218	0.921459
BSU14310	1.17992	1.12829	1.14511	1.08967
BSU14320	1.0979	0.962878	0.949412	0.914187
BSU14330	1.06508	0.878583	0.876773	0.932464
BSU14340	0.930602	0.912617	0.972647	0.999494
BSU14350	1.12745	1.04972	0.884744	1.05563
BSU14360	1.0091	0.895326	0.877255	0.859663
BSU14370	0.922269	0.9283	0.887809	0.976776
BSU14380	1.03859	1.01275	0.888498	0.822052
BSU14390	1.00205	0.964886	0.944685	0.909407
BSU14400	0.984371	0.923366	0.878114	0.91569
BSU14410	0.936007	0.960795	1.09866	1.10404
BSU14420	1.09855	0.918595	0.9978	0.970914
BSU14430	0.961514	0.957895	0.982713	1.03271
BSU14440	0.928808	0.938602	0.981787	0.989208
BSU14450	1.09165	0.97725	1.01591	0.959419
BSU14460	0.853374	1.06813	0.978299	0.926158
BSU14470	0.975095	1.00403	0.931719	0.895609
BSU14480	1.36455	1.23736	1.25189	1.17227
BSU14490	1.05813	0.938325	0.954405	0.890804
BSU14500	1.04548	0.963584	1.02289	0.976223
BSU14510	1.00297	0.926972	0.937961	0.965666
BSU14520	0.945632	0.992746	0.962913	0.971368
BSU14530	1.00449	1.07859	1.0337	0.981202
BSU14540	0.884696	1.0656	0.926742	0.856339
BSU14550	0.969285	0.877611	0.886444	0.944966
BSU14560	1.08741	0.964623	1.04092	0.968311
BSU14569	1.35624	1.76649	1.59145	1.31068
BSU14570	1.16631	0.988098	1.03862	0.958954
BSU14580	1.15156	0.950332	0.959332	0.948276
BSU14590	1.02932	0.968073	0.890517	0.917808
BSU14600	0.987351	0.938774	0.928872	0.996754
BSU14610	1.01055	1.02749	0.962018	0.931849
BSU14620	1.04239	1.0794	1.16134	1.25347
BSU14629	1.25332	1.46841	1.48405	1.10843
BSU14630	0.921469	0.919942	0.953563	0.881795
BSU14640	1.34585	1.1339	1.31094	1.03216
BSU14650	1.40741	0.974195	1.08203	1.10289
BSU14660	1.14177	1.18497	1.32596	1.18118
BSU14670	1.02511	0.981651	1.00858	0.960924
BSU14680	1.06126	0.942915	1.03634	1.01002
BSU14690	0.986462	0.9308	1.0374	0.869852
BSU14700	1.20251	0.950499	0.923453	0.950921
BSU14710	1	1	1	1
BSU14720	1	0.990133	0.830357	1
BSU14730	0.997339	1.00178	0.967776	0.829569
BSU14740	0.888095	1.13137	0.984664	1.73268
BSU14750	1.10979	1.01079	1.01081	1.0194
BSU14760	1.37873	1.33243	1.30546	1.155
BSU14770	0.831492	1.03741	0.963932	0.946207
BSU14780	0.829278	0.939271	0.956635	1.01511
BSU14790	1.63856	1.20846	1.4117	1.18101
BSU14800	1.20324	0.950555	1.08735	1.06418
BSU14810	0.740173	0.964145	1.02466	0.897747
BSU14820	1.28613	1.05797	1.07784	1.03043
BSU14830	1.00828	0.950844	0.959649	0.877622
BSU14840	1.03776	1.11155	1.09464	0.871695
BSU14850	0.950067	0.935438	0.902469	0.988777
BSU14860	0.985689	0.90969	0.881555	0.981548
BSU14870	0.902161	0.971274	0.942958	0.992829
BSU14880	0.828931	0.946505	0.879816	0.857721
BSU14890	0.997231	0.942991	0.970564	1.03123
BSU14900	1.00246	0.980814	0.932539	0.953979
BSU14910	0.956845	0.881331	0.860377	0.975733
BSU14920	0.923956	0.906396	0.905101	0.840566
BSU14930	0.877739	0.912209	0.892098	0.900332
BSU14940	0.975036	0.924934	0.997732	1.0202
BSU14950	1.01609	1.01764	1.00551	0.999002
BSU14960	1.00559	1.01968	0.966673	0.976211
BSU14970	1.06289	0.879092	0.968677	0.960489
BSU14980	0.946594	1.09076	1.10891	0.754832
BSU14990	0.956146	0.93199	0.934374	0.926891
BSU15000	0.987577	0.975543	0.947628	0.949155
BSU15010	1.01765	0.911916	0.99484	0.920721
BSU15020	1.03488	0.906236	0.99572	0.928485
BSU15030	0.976591	1.36348	1.15064	1
BSU15040	0.895991	0.921746	0.840843	0.902061
BSU15050	1.09031	0.979618	1.03171	0.968037
BSU15060	1.19386	0.988345	1.03878	1.01068
BSU15069	0.754821	1.02858	1.19104	1.12927
BSU15070	0.8319	0.897052	0.898685	0.952507
BSU15080	1.20355	1.16017	1.18205	1.09405
BSU15090	0.777981	0.94328	0.996197	0.961623
BSU15100	1.0826	1.04624	1.09113	1.0108
BSU15110	0.952181	0.979089	0.934354	0.96399
BSU15120	0.980788	0.953673	0.967004	0.941144
BSU15130	0.994821	1.02684	1.07791	0.993965
BSU15140	1.07921	1.09231	1.09942	0.921343
BSU15150	1.17369	0.968065	1.04388	1.01531
BSU15160	1.09725	1.04341	1.01065	1.01488
BSU15170	1.1498	1.07811	1.12234	1
BSU15180	1.02514	0.916324	0.916857	0.999094
BSU15190	0.927228	0.860863	0.82768	0.942056
BSU15200	0.987521	0.889191	0.885473	0.916812
BSU15210	0.968914	0.931665	0.913813	0.929802
BSU15220	1.00576	0.895196	0.913442	0.875254
BSU15230	0.977199	0.953995	0.888933	0.862284
BSU15240	1.01713	0.914746	0.924448	0.92881
BSU15250	0.938664	0.95742	0.917287	0.915836
BSU15260	1.06061	0.976809	0.973129	1.04101
BSU15270	1.22468	1.24795	1.21561	1.0787
BSU15280	1.0068	1.02551	1.00466	0.965871
BSU15290	0.99288	0.991885	0.974795	0.908465
BSU15300	0.923622	0.948275	0.927731	0.969628
BSU15310	0.92082	0.970109	1.02883	0.967125
BSU15320	0.998017	0.942374	0.923283	0.934019
BSU15330	1.05269	0.879733	1.00819	0.941045
BSU15340	1.07897	1.00792	0.963101	0.997216
BSU15350	0.8864	0.966151	0.864613	0.842595
BSU15360	0.983665	1.02953	1.03197	0.981414
BSU15370	1.02357	0.914926	0.952345	0.967857
BSU15380	1.11253	1.05469	1.02483	1.01856
BSU15390	0.833578	0.895614	0.873102	0.864508
BSU15400	0.881318	0.902558	0.87552	0.8457
BSU15410	0.996784	1.00683	0.983083	0.927907
BSU15420	0.964124	1.09757	1.09139	0.939398
BSU15430	0.965352	0.947749	0.917347	0.87078
BSU15440	1.07717	0.933749	1.12092	1.10487
BSU15450	0.914559	0.861298	0.863302	0.795938
BSU15460	1.04094	0.91667	0.974919	1.01497
BSU15470	0.953191	0.9988	0.959555	0.963287
BSU15480	0.94881	0.94264	0.88722	0.960115
BSU15490	0.968333	0.885833	0.894898	0.806956
BSU15500	0.960055	1.04105	1.03378	0.988653
BSU15510	1.03118	0.855064	0.908739	0.797852
BSU15520	1.02621	0.871009	0.865932	0.91384
BSU15530	1.0617	0.852926	0.818323	0.959291
BSU15540	1.16362	0.894655	0.91688	0.925582
BSU15550	1.16406	0.824631	0.819169	0.908219
BSU15560	1.27514	0.938395	0.98264	1.15253
BSU15570	1.18497	1.03279	1.0252	0.983239
BSU15580	1.04608	0.991321	0.932247	0.898779
BSU15590	0.933148	0.922883	0.914661	0.895023
BSU15600	1.09341	1.0759	1.03293	1.01812
BSU15610	1.11736	1.1016	1.09902	1.02965
BSU15620	0.906857	0.978104	0.906043	0.997676
BSU15630	0.829469	0.940354	0.812992	0.850589
BSU15640	1.08177	0.989999	0.94717	0.950278
BSU15650	1.12884	0.965892	1.45859	1
BSU15660	0.846105	0.970905	0.918493	0.960644
BSU15670	1.05648	1.14768	1.00502	0.993225
BSU15680	0.968873	1.10775	1.06091	1.06657
BSU15690	0.983403	0.965209	1.03645	1.05382
BSU15700	0.984863	0.896523	0.908307	0.906075
BSU15710	0.958333	0.95843	0.880778	0.926433
BSU15720	1.02952	0.935461	0.931385	0.998838
BSU15730	1.11099	0.965525	0.962254	1.03825
BSU15740	0.945234	0.890277	0.897072	0.85356
BSU15750	0.939161	0.947216	0.906825	0.915882
BSU15760	1.02475	1.0483	0.999664	0.959804
BSU15770	1.15402	0.968945	0.97992	0.916128
BSU15780	0.990573	0.971744	0.922702	0.954442
BSU15790	0.937098	0.936931	0.937227	1.03946
BSU15800	0.910648	0.964077	0.814063	0.785639
BSU15810	0.772132	1.1241	0.959245	0.940178
BSU15820	1.29668	1.29494	1.36405	1.17346
BSU15830	0.977768	0.950352	0.896053	0.801687
BSU15840	1.05085	0.947567	0.963802	1.00846
BSU15850	0.928481	0.978491	0.967814	0.991113
BSU15860	1.0714	0.987985	0.89723	0.985597
BSU15870	1.01866	1.00506	0.925317	0.90358
BSU15880	0.980121	1.02173	0.917164	0.947234
BSU15890	1.10586	1.04356	0.964604	0.983014
BSU15900	0.985128	0.929099	0.858878	0.89519
BSU15910	0.97533	0.90949	0.918269	0.895399
BSU15920	1.05239	0.943212	1.05077	0.986446
BSU15930	1.06275	0.910142	0.949385	0.87502
BSU15940	1.05372	0.980842	0.988071	0.986236
BSU15950	0.948844	0.887882	0.873755	0.895357
BSU15960	1.36729	1.11251	1.13283	1.00933
BSU15970	0.873298	1.11424	1.04808	0.99646
BSU15980	0.778348	1.00656	0.938635	0.960443
BSU15990	0.902077	1.06103	1.12519	1.09346
BSU16000	0.886122	0.995218	1.05787	1.04843
BSU16010	1.229	0.970979	1.0681	1.00834
BSU16020	1.09184	1.00483	0.980194	1.01237
BSU16030	1.082	0.986396	1.007	1.00546
BSU16040	0.842515	0.927692	0.972233	0.916268
BSU16050	1.06833	1.01441	1.01843	1.02822
BSU16060	1.10147	0.931499	0.893116	0.91702
BSU16070	1.2085	0.963086	0.964055	1.01554
BSU16080	1.13203	1.15935	0.982221	1.08974
BSU16090	0.982048	0.940428	0.952956	0.966204
BSU16100	1.06367	0.997931	1.01657	1.05427
BSU16110	0.96023	0.975258	1.02523	1.01925
BSU16120	0.874196	0.992924	0.959279	0.920052
BSU16130	1.00659	0.980125	0.993028	0.956516
BSU16140	0.967659	0.942371	0.881788	0.887512
BSU16150	0.952963	0.964589	0.964641	0.917571
BSU16160	1.02797	1.03656	0.988835	0.954159
BSU16170	0.999003	0.977377	1.03463	1.00343
BSU16180	0.94829	1.16931	1.07147	0.947854
BSU16190	0.972983	1.06221	1.00683	0.962978
BSU16200	1.17031	1.29404	1.1492	1.12759
BSU16210	0.917043	0.970598	0.928613	0.890828
BSU16220	0.973711	1.10306	1.00415	0.998257
BSU16230	0.941396	0.890814	0.877195	0.894337
BSU16240	0.850436	0.947865	0.846985	0.866544
BSU16250	1.00618	1.04787	0.943632	0.869926
BSU16260	0.877885	0.958609	0.885553	0.982941
BSU16270	0.963144	0.997087	0.958786	0.973452
BSU16280	1.08571	0.998595	1.01054	0.97905
BSU16290	0.979006	1.01098	0.996174	1.00617
BSU16299	0.876509	0.907692	0.962676	0.907048
BSU16300	0.824434	0.935378	0.812939	0.828795
BSU16310	0.875622	0.946009	0.848711	0.830302
BSU16320	0.933033	0.963481	0.916474	0.942253
BSU16330	0.986064	0.977086	0.923057	0.893478
BSU16340	0.996816	0.92308	0.863682	0.902203
BSU16350	0.851261	0.910525	0.860953	0.934027
BSU16360	0.881205	0.907074	0.798217	0.868666
BSU16370	0.83617	0.897334	0.79652	0.840814
BSU16380	0.830709	0.90402	0.847661	0.893571
BSU16390	0.840378	0.904429	0.828445	0.956064
BSU16400	0.926513	0.868561	0.881099	0.923492
BSU16410	0.956703	0.986947	0.884775	0.996647
BSU16420	0.968484	0.923631	0.919711	0.920678
BSU16430	0.915935	0.931121	0.840064	0.864809
BSU16440	0.931436	0.879045	0.856914	0.808395
BSU16450	0.896782	0.887022	0.818879	0.8515
BSU16460	1.02384	0.913342	0.838872	0.858836
BSU16470	0.887245	0.842961	0.846312	0.80841
BSU16480	0.967237	0.94708	0.931049	0.978718
BSU16490	1.00933	1.06227	1.0716	0.992835
BSU16500	1.05134	1.0217	1.00264	0.937024
BSU16510	0.939962	0.928463	0.923129	0.870134
BSU16520	0.988999	0.931665	0.88342	0.96775
BSU16530	0.909758	0.979093	0.917078	0.957452
BSU16540	0.837382	0.968925	0.835168	0.813115
BSU16550	0.934753	0.919856	0.939628	0.917773
BSU16560	0.931168	1.02905	0.946723	1.00592
BSU16570	0.813664	0.888788	0.865893	0.873374
BSU16580	0.893755	0.948358	0.874896	0.866747
BSU16590	0.988262	0.966236	1.03265	0.920469
BSU16600	0.933266	0.971462	0.91766	0.921488
BSU16610	0.902633	0.971677	0.86932	0.82608
BSU16620	0.993846	0.967415	0.920292	0.965383
BSU16630	0.96074	0.937841	0.937793	0.848637
BSU16640	0.794499	0.868224	0.891114	0.958723
BSU16650	0.847173	1.05157	0.998711	1.07171
BSU16660	0.945464	0.971034	1.13133	0.807361
BSU16670	0.977513	0.981282	0.968092	0.988156
BSU16680	1.21431	1.16467	1.18994	1.06301
BSU16690	0.882534	1.04936	0.992142	1.01392
BSU16700	0.931565	0.973203	0.944767	0.916061
BSU16710	0.881161	0.936271	0.88606	0.920647
BSU16720	0.991953	1.02106	0.992732	0.936308
BSU16730	1.1294	0.965464	0.854038	1
BSU16740	1.26052	1.04991	1.15614	1.40702
BSU16750	1.05003	0.99435	1.0701	0.993748
BSU16760	0.897532	0.887811	0.846759	0.964871
BSU16770	0.947185	0.970784	0.950047	0.975486
BSU16780	0.93619	0.944802	0.920787	0.853844
BSU16790	1.08444	1.0276	1.09542	1.03265
BSU16799	0.994053	0.86065	1.042	0.833076
BSU16800	0.92095	0.980526	0.883671	0.918777
BSU16810	0.905923	1.0829	1.06176	0.981237
BSU16825	0.804564	0.952443	1.02025	1.05985
BSU16845	0.980933	0.940635	0.944191	0.943443
BSU16860	0.961003	1.0197	0.977968	0.946529
BSU16870	0.843711	0.92824	0.987611	0.895851
BSU16880	0.959778	0.921925	0.96374	1.03591
BSU16890	1.10524	0.973733	1.00955	0.950241
BSU16900	0.952549	1.05736	0.983313	1.05571
BSU16910	1.18912	0.982301	1.04255	1.07519
BSU16920	0.968901	0.928166	0.906427	0.901996
BSU16930	0.905041	0.920585	0.946607	0.934147
BSU16940	1.2564	1.3206	1.2448	1.1381
BSU16950	1.10389	1.02329	1.07535	1.02835
BSU16960	1.015	1.3763	1.2753	1.36296
BSU16970	0.912783	1.06956	1.06405	1.13656
BSU16980	1.03938	0.890822	0.960015	0.91534
BSU16990	0.941383	0.978081	0.912354	0.982568
BSU17000	1.01665	1.07761	1.00036	1.31219
BSU17010	0.937557	0.956106	0.92938	0.955757
BSU17020	1.17294	1.03535	1.14456	1.12882
BSU17030	1.18897	0.955983	1.07377	1
BSU17040	1.0321	0.953086	0.933871	0.886088
BSU17050	1.0021	0.979638	0.975348	0.977686
BSU17060	1.03678	0.976786	0.961693	0.905317
BSU17070	0.920066	0.919874	1.00175	0.849114
BSU17080	1.0188	1.01737	1.00711	0.978908
BSU17090	0.969478	0.93858	0.969729	0.927026
BSU17100	1.02454	0.878066	0.880831	0.929052
BSU17110	0.975112	0.902428	0.876016	0.82371
BSU17120	1.05044	0.879134	0.916939	0.923407
BSU17130	0.916843	0.912921	0.891898	0.851553
BSU17140	0.928961	0.897917	0.866927	0.877018
BSU17150	1.04416	0.961632	0.960079	1.0458
BSU17160	0.859633	0.841784	0.878266	0.857969
BSU17170	0.991357	0.84442	0.904593	0.660304
BSU17180	1.10555	0.866728	0.880994	0.896513
BSU17190	1.14868	0.842769	0.839027	0.8706
BSU17200	1.09396	0.937789	0.85588	1.07612
BSU17210	1.07384	0.89323	0.870288	0.807617
BSU17220	1.14247	0.893957	0.86079	0.940822
BSU17230	1.18468	0.969774	1.02741	0.917604
BSU17240	1.09932	0.913345	0.987189	1.01529
BSU17250	1.23774	0.96279	1.09235	0.937809
BSU17260	1.07438	0.94672	0.963871	0.961758
BSU17267	1.48237	1.21425	1.26664	1.0733
BSU17270	1.18201	0.988233	1.11158	1.01561
BSU17280	1.18353	0.950831	1.04093	1.11707
BSU17290	0.924797	0.907984	0.947875	1.06798
BSU17300	1.09452	0.962555	0.96075	1.00293
BSU17310	1.10125	0.901879	0.799302	1
BSU17320	1.19641	1.10595	1.18665	1
BSU17330	1.01682	0.930674	0.958238	0.89292
BSU17340	1.39769	1.13665	1.21444	1.02892
BSU17350	1.06671	1.01628	1.12815	0.939345
BSU17360	1.22319	1.31423	1.25146	1.09319
BSU17370	1.08299	0.994165	0.990208	0.859381
BSU17380	0.97317	0.914125	0.893729	0.88903
BSU17390	1.02021	1.00544	0.985347	0.988828
BSU17400	0.905067	0.997602	0.939078	0.968958
BSU17410	1.13878	0.914843	0.910028	0.937784
BSU17420	1.13379	1.03223	1.02991	0.90975
BSU17430	0.968253	0.923506	0.884815	0.847594
BSU17440	0.903874	0.880803	0.811234	0.888323
BSU17450	1.14004	1.04537	1.0342	0.97399
BSU17460	1.13258	0.965416	0.953443	0.973145
BSU17470	1.19236	1.2425	1.18982	0.951137
BSU17480	1.06647	1.01043	1.00917	0.819981
BSU17490	0.730985	1.02457	0.917377	0.868804
BSU17500	1.07139	1.01613	1.14069	0.923922
BSU17510	0.993357	1.01259	1.03008	0.854424
BSU17520	1	1	0.944106	1
BSU17530	1.19192	0.935114	1.00204	0.847503
BSU17540	0.829786	0.822965	0.704089	0.718222
BSU17550	0.889048	1.05481	0.80501	1.22651
BSU17559	0.958786	1.0724	0.978663	1.07394
BSU17560	1.00052	0.822402	0.813191	0.768228
BSU17570	1	1	1	1
BSU17580	1.04084	0.843867	0.949661	0.953257
BSU17590	0.950821	0.894186	1.0006	0.95115
BSU17600	1.01378	0.878631	0.823901	0.956801
BSU17610	1.08098	1.13393	1.12339	1.33141
BSU17620	1.19035	0.932403	0.970293	0.84702
BSU17630	1.06442	0.996506	0.927465	0.958812
BSU17640	1.02529	1.04978	1.06662	1.02562
BSU17650	1.00904	0.83921	0.793751	0.94704
BSU17660	1.02602	1.0811	1.13296	1.11222
BSU17670	0.716607	0.978265	0.751033	0.548208
BSU17678	1.05014	1.05006	1.02127	0.961886
BSU17680	0.929734	0.940713	0.919002	0.886465
BSU17690	1.29478	1.02723	1.11231	1.09477
BSU17699	0.955614	1.23926	1	1
BSU17700	0.66327	0.681642	0.746186	0.970396
BSU17710	1.52389	1.50181	1.47461	1.38292
BSU17720	1.18369	1.44076	1.76555	1.15802
BSU17730	0.998993	0.946336	1.09903	0.937109
BSU17740	0.979865	0.913678	1.08718	0.977306
BSU17750	1.09675	1.0796	1.48039	1
BSU17760	1.05794	1.28981	1.57344	1
BSU17770	1	1.1475	1.16853	1
BSU17780	0.797069	0.904033	0.905069	0.867226
BSU17790	0.666325	0.91513	0.852024	0.853678
BSU17800	0.80275	1.04497	1.05721	1.03844
BSU17810	0.819134	1.17454	1.10411	1.21143
BSU17820	1.14617	0.982735	1.18376	1.06683
BSU17830	1.21091	1.024	1.11197	1.19989
BSU17840	1.04207	0.8858	0.835958	0.821339
BSU17850	1.05963	1.01731	1.07654	1.04968
BSU17860	1.21267	1.01142	1.11701	0.929515
BSU17870	1.10078	0.994513	1.08333	1.07116
BSU17880	1.47956	1.20703	1.30972	1.10804
BSU17890	1.06738	0.980859	0.983701	0.922556
BSU17900	0.901795	1.05824	0.98866	0.954421
BSU17910	1.275	1.21756	1.18237	0.989716
BSU17920	1.41865	1.2788	1.39349	1.24258
BSU17930	1.17187	1.0192	1.02675	1.02533
BSU17940	1.08382	1.22511	1.20741	1.15021
BSU17950	1.00561	1.07104	1.12453	1.08937
BSU17960	1.08238	1.02047	1.14393	1.05276
BSU17970	1.6216	1.21556	1.49661	1.15401
BSU17980	1.4151	1.07904	1.33241	1.45546
BSU17990	1.40234	0.90662	1.18434	1.04382
BSU18000	0.855419	1.01053	1.13744	1.06201
BSU18010	0.921729	1.12229	1.12945	1.10706
BSU18019	0.715449	0.971169	0.918234	0.685232
BSU18020	0.893158	1.10667	1.1331	1.22392
BSU18030	1.19875	1.10579	1.26646	1.11114
BSU18040	1.02158	0.862454	1.05953	0.872147
BSU18050	1.05506	1.01794	1.0637	1.02816
BSU18060	1.01925	0.873425	0.949339	0.936914
BSU18070	0.883178	0.918559	0.90943	0.970455
BSU18080	1.25476	1.10501	1.21011	1.18045
BSU18090	0.925145	0.891764	0.824534	0.893076
BSU18100	0.924083	0.937608	0.881326	0.886638
BSU18110	0.773519	0.940076	1.06146	0.883112
BSU18120	0.837967	0.906736	0.968543	0.917252
BSU18130	1.08426	1.01103	1.0124	0.925921
BSU18140	1	1.30962	1	1
BSU18150	0.979612	0.946845	0.916817	0.891408
BSU18160	1.02675	0.896683	0.939609	0.888449
BSU18170	1.01804	0.916248	0.983965	1.1397
BSU18180	1.01891	0.975939	0.924092	0.9015
BSU18190	0.873716	0.992576	0.931793	0.970826
BSU18200	1.05588	0.973679	0.905813	0.989641
BSU18210	0.975182	0.891445	0.993795	0.952344
BSU18220	1.08392	0.987521	0.81579	1
BSU18230	1.21264	1.15471	0.990095	1
BSU18239	0.964436	0.989117	0.788504	1.24613
BSU18240	0.984745	0.926995	0.950955	1
BSU18250	1	1	1	1
BSU18260	1.07505	1.08686	1.30413	1
BSU18270	1.18072	1.39842	1.61005	1
BSU18280	1.2093	1.0921	1.22017	1
BSU18290	1	1.16245	1.0895	1
BSU18300	1.01146	1.08507	1.10581	1.15901
BSU18310	1.04303	0.881115	0.956229	0.899237
BSU18320	1.12696	1.02919	0.982752	1.04478
BSU18330	0.890759	0.913306	0.850083	0.971386
BSU18340	0.916321	0.917023	0.86696	0.899484
BSU18350	1.02574	0.963095	0.865648	0.923785
BSU18360	1.03123	0.953056	0.918378	0.862801
BSU18370	0.945433	0.926471	0.902113	0.892064
BSU18380	1.20917	0.960256	0.94728	0.874224
BSU18390	1.06063	0.92316	0.977063	0.894921
BSU18400	1.28812	1.25816	1.24304	1.10188
BSU18410	1.15469	1.02374	0.968935	0.916685
BSU18420	0.989804	0.975273	0.972728	0.945684
BSU18430	1.17818	1.32454	1.06973	1.17034
BSU18440	0.989592	0.932343	0.941116	0.950824
BSU18450	0.904873	0.891693	0.877399	0.882015
BSU18460	0.951717	0.886519	0.914731	0.945078
BSU18470	0.837622	0.859006	0.972704	1
BSU18480	1.12146	0.996609	1.12547	0.928715
BSU18490	1.15112	1.00343	1.18331	1.03307
BSU18500	1.08906	0.890973	1.03093	0.920962
BSU18510	1.25586	1.34547	1.36326	1.38793
BSU18520	0.971436	1.12484	1.08275	1.28453
BSU18530	0.989402	1.01045	0.90016	0.925665
BSU18540	0.934007	0.901797	0.875109	0.905379
BSU18550	1.00721	0.928896	0.853647	0.863008
BSU18560	0.981102	0.900019	0.895154	0.914218
BSU18570	1.1527	0.943325	1.00347	0.902686
BSU18580	1.11105	1.02522	1.10085	1.06303
BSU18590	1	1.14208	1.32461	1
BSU18600	1.24332	0.917785	1.0477	0.937384
BSU18610	0.940801	0.868592	0.945304	1.04423
BSU18620	0.998863	0.889621	0.912057	0.886443
BSU18630	1.02608	0.973544	0.9565	0.940291
BSU18640	0.891781	0.911133	0.863467	0.934246
BSU18650	0.98453	0.965139	0.958101	1.02185
BSU18660	1.07537	1.25002	1.14275	1
BSU18669	1.04327	1.01285	1.12429	1.05138
BSU18670	1.00223	1.0706	1.07293	1.09585
BSU18680	1.25218	1.60681	1.30678	1.26613
BSU18690	1.06895	1.02582	0.998612	1.05453
BSU18700	0.917682	0.89973	0.931137	1
BSU18709	0.83771	1.18332	1	1
BSU18710	1.0447	0.842975	1	1
BSU18720	0.877549	1.21395	1.12678	1.14446
BSU18730	0.863372	0.982525	1.01144	0.909949
BSU18740	0.732052	0.855035	0.831447	0.788367
BSU18750	0.84218	1.00604	0.950821	0.945386
BSU18760	0.953157	0.976957	0.921998	1
BSU18770	1.09705	1.14991	1.09446	1.01746
BSU18780	1.07718	1.05256	1.01268	1.06037
BSU18790	1.00579	0.949614	0.925922	0.950258
BSU18800	1.1711	0.987776	1.04272	0.972976
BSU18810	0.526574	0.954533	0.699651	1
BSU18819	0.691962	1.04389	0.86306	0.780395
BSU18820	1.31761	1.0014	1.09839	0.994429
BSU18830	0.975854	0.915815	0.916832	0.885131
BSU18840	1.05026	1.02485	1.00632	1.01448
BSU18849	0.950311	0.962643	1.06841	0.940997
BSU18850	1.2112	1.00758	1.04931	0.771018
BSU18860	0.756935	0.996078	0.953821	0.798295
BSU18870	0.861224	1.09229	1.03177	0.874734
BSU18890	1.07665	1.07776	1.06108	0.967257
BSU18898	1.16063	1.0769	1.12073	0.901541
BSU18899	0.872576	1.74991	0.709941	0.701049
BSU18900	0.903956	0.912125	0.87964	0.939331
BSU18908	1.42056	0.996167	1.16166	1.03658
BSU18909	0.957568	1.04642	1.04736	0.423924
BSU18910	1.05509	0.904355	0.936072	0.849213
BSU18920	1.24663	1.14996	1.13513	1.10053
BSU18960	1.37585	1.20305	1.09909	0.928779
BSU18970	0.952052	0.960971	0.861593	0.798114
BSU18979	0.927527	1.02313	0.934182	0.948248
BSU18980	1.03025	0.96428	1.01582	1
BSU18990	1.15394	1.04323	1.07987	0.962489
BSU19000	1.21626	0.959692	1.02848	0.944402
BSU19020	0.879601	0.949097	0.995982	0.965566
BSU19030	0.915167	0.995953	0.927113	0.898423
BSU19040	1.2537	1.03085	1.06278	1.07658
BSU19050	1.12951	0.936401	1.00697	0.934142
BSU19060	1.14949	0.960416	1.00755	0.976488
BSU19070	1.07462	0.910197	0.866547	0.844671
BSU19080	1.125	0.956023	0.976695	0.98302
BSU19090	1.01186	1.06439	1.09221	0.970778
BSU19100	0.915823	0.962662	0.92639	0.988088
BSU19110	1.32673	1.03348	1.40985	1.07134
BSU19120	1.2993	1.0143	1.14509	1.06899
BSU19130	0.977851	1.08262	1.08673	0.940802
BSU19140	1.05867	1.01718	1.02052	0.886393
BSU19150	0.931146	1.07185	1.03745	1.01465
BSU19160	1	0.827723	0.833865	0.955983
BSU19170	1.21134	0.966048	0.985732	0.97167
BSU19180	1.10373	1.02802	1.01662	1.02338
BSU19190	0.897409	0.934731	0.923769	0.8995
BSU19200	1.0646	0.998681	1.04517	0.92283
BSU19210	1.07893	1.00532	1.12367	1.03279
BSU19220	0.940697	0.961223	0.889524	0.901379
BSU19230	1.01588	0.924545	0.980918	0.893854
BSU19240	1.17198	1.26306	1.35918	1.1156
BSU19250	1.06515	0.99148	0.976798	0.935426
BSU19259	1.03568	1.04592	0.965109	1.00219
BSU19260	0.607329	1.07986	0.925131	0.685001
BSU19270	0.932906	0.977179	0.824889	0.884143
BSU19280	1.15144	0.97365	1.16368	1.09905
BSU19290	1.1496	0.976981	1.16764	1.04596
BSU19300	1.57818	1.43801	1.40531	1.07442
BSU19310	0.940587	0.887591	0.928719	0.891329
BSU19320	1.11515	0.983671	1.02667	0.984039
BSU19330	1.10567	0.977643	1.03437	1.02195
[truncated: 2,285 more rows]

## Sheet: C._comp.T1-vs-non.T1
GeneID	logFC	logCPM	LR	pvalue	adj_pvalue	Fold	minFDR			Significantly changed gene expression.
BSU25220	13.53	0.26	111.3	5.1e-26	1.1e-22	11851.5	72.91			Target: competent_T1
BSU18909	12.86	-1.26	15.9	6.7e-05	0.0028	7427.1	8.47			Control: non-competent_T1
BSU02080	12.54	-1.95	10.6	0.0011	0.033	5965.9	4.94
BSU04839	12.49	-1.35	23.1	1.5e-06	8.1e-05	5744.3	13.59
BSU29320	12.46	-1.95	12.4	0.00043	0.015	5637.2	6.1
BSU07720	12.42	-1.33	15.8	7.1e-05	0.003	5461.3	8.39
BSU13320	12.31	-1.8	12.6	0.00039	0.013	5081.4	6.21
BSU13470	12.29	-1.7	11	0.00093	0.028	5012.5	5.16
BSU22290	12.22	-1.88	12.1	0.00049	0.016	4762.8	5.95
BSU10680	12.13	-1.74	14.4	0.00014	0.0056	4494.1	7.49
BSU04890	12.1	-1.33	28.3	1.1e-07	6.3e-06	4397.7	17.27
BSU10690	12.1	-1.15	18	2.3e-05	0.001	4378.7	9.91
BSU19330	12.04	-1.08	30.1	4e-08	2.7e-06	4214	18.5
BSU04840	11.67	-1.92	15	0.00011	0.0043	3259.5	7.87
BSU05730	11.61	-2.02	12.4	0.00042	0.014	3121	6.13
BSU29360	11.49	-2.07	16.7	4.4e-05	0.0019	2869.1	9
BSU19950	11.42	-1.76	13.1	0.00029	0.011	2740.5	6.57
BSU11780	10.39	-2.37	11.7	0.00063	0.02	1344.8	5.63
BSU36310	7.64	10.78	46.4	9.5e-12	1.5e-09	199.3	29.28
BSU24670	7.31	3.86	18.2	2e-05	0.00094	158.2	10.06
BSU25590	7.29	6.2	36.6	1.4e-09	1.3e-07	156.6	22.91
BSU24700	7.2	5.08	55.3	1e-13	3.4e-11	147	34.76
BSU28070	7.12	4.37	46.8	7.7e-12	1.3e-09	139	29.51
BSU24730	7.02	6.75	48	4.2e-12	7.7e-10	129.7	30.27
BSU24690	7.01	5.7	14.4	0.00015	0.0056	129.2	7.49
BSU24680	6.9	4.58	50.8	1e-12	2.4e-10	119.5	31.98
BSU24720	6.9	6.01	37.1	1.1e-09	1.1e-07	119.1	23.1
BSU35470	6.86	6.95	45.3	1.7e-11	2.4e-09	116.2	28.63
BSU24710	6.66	5.22	50	1.5e-12	3.2e-10	101.4	31.55
BSU24660	6.5	3.94	12.5	0.0004	0.014	90.6	6.18
BSU03430	6.19	7.77	42.2	8.3e-11	1e-08	73.1	26.52
BSU35460	5.98	6.88	73.4	1.1e-17	6.4e-15	63.2	47.15
BSU35450	5.86	6.45	55.6	8.8e-14	3.3e-11	58.1	34.84
BSU02010	5.82	3.9	51.4	7.3e-13	1.8e-10	56.3	32.35
BSU10390	5.71	1.2	36.3	1.7e-09	1.5e-07	52.5	22.7
BSU06830	5.7	6.58	48.9	2.7e-12	5.1e-10	51.9	30.86
BSU03420	5.7	6.1	37.6	8.7e-10	9e-08	51.9	23.41
BSU25580	5.68	6.96	45.4	1.6e-11	2.4e-09	51.2	28.65
BSU06839	5.59	6.23	21	4.5e-06	0.00023	48	12.09
BSU25570	5.58	3.68	54.1	1.9e-13	5.9e-11	47.8	33.98
BSU38410	5.54	3.23	98.8	2.8e-23	4.2e-20	46.4	64.38
BSU28040	5.5	2.74	138.2	6.7e-32	2.9e-28	45.3	91.45
BSU40920	5.47	7.86	45.6	1.4e-11	2.2e-09	44.4	28.78
BSU28050	5.42	3.61	49.7	1.8e-12	3.6e-10	42.7	31.36
BSU40880	5.32	2.12	12.1	0.00049	0.016	39.9	5.95
BSU10420	5.3	5.82	37	1.2e-09	1.1e-07	39.4	23.08
BSU16110	5	4.5	52.6	4.1e-13	1.2e-10	31.9	32.94
BSU35440	4.95	5.71	46.4	9.7e-12	1.5e-09	30.9	29.28
BSU03470	4.91	3.09	91.1	1.4e-21	1.5e-18	30	59.21
BSU28060	4.86	1.02	14.6	0.00013	0.0052	29.1	7.6
BSU38420	4.64	2.49	37.8	7.8e-10	8.2e-08	24.9	23.55
BSU11530	4.58	1.54	51.4	7.5e-13	1.8e-10	23.9	32.35
BSU08800	4.35	1.06	37	1.2e-09	1.1e-07	20.4	23.07
BSU40910	4.19	8.88	43.5	4.2e-11	5.7e-09	18.2	27.39
BSU09050	4.15	2.03	51.5	7e-13	1.8e-10	17.7	32.35
BSU35390	3.99	5.1	79.3	5.4e-19	4.7e-16	15.9	50.91
BSU40900	3.91	8.58	40.5	1.9e-10	2.2e-08	15.1	25.42
BSU09060	3.81	2.75	25.2	5.2e-07	2.9e-05	14	15.07
BSU40890	3.79	9.84	35	3.2e-09	2.4e-07	13.8	22.01
BSU33270	3.79	3.1	67.9	1.7e-16	8.3e-14	13.8	43.46
BSU16940	3.78	9.06	39.9	2.6e-10	2.9e-08	13.8	25.03
BSU03380	3.59	2.86	74.5	6.2e-18	4.5e-15	12	47.65
BSU36300	3.53	3.01	50.2	1.4e-12	3e-10	11.6	31.63
BSU40870	3.52	1.24	42.4	7.5e-11	9.7e-09	11.5	26.61
BSU03370	3.51	2.13	73.2	1.2e-17	6.4e-15	11.4	47.15
BSU02590	3.46	5.04	65.9	4.8e-16	2.1e-13	11	42.11
BSU03450	3.44	4.05	35.6	2.4e-09	1.9e-07	10.9	22.32
BSU13170	3.33	2.64	47.9	4.5e-12	8e-10	10.1	30.22
BSU33140	3.32	0.93	29.3	6.1e-08	3.9e-06	10	17.96
BSU03460	3.3	4.27	28.5	9.5e-08	5.9e-06	9.9	17.38
BSU35380	3.27	4.9	59.4	1.3e-14	5.2e-12	9.6	37.5
BSU06020	3.24	5.16	35.6	2.4e-09	1.9e-07	9.4	22.32
BSU35430	3.22	6.2	33.4	7.5e-09	5.4e-07	9.3	20.83
BSU35420	3.21	6	42.1	8.5e-11	1e-08	9.2	26.52
BSU05170	3.18	1.31	36.4	1.6e-09	1.4e-07	9.1	22.78
BSU36290	3.18	3.7	43.5	4.3e-11	5.7e-09	9	27.39
BSU33222	3.12	2.41	39.2	3.7e-10	4e-08	8.7	24.56
BSU35410	3.11	6.21	31	2.6e-08	1.7e-06	8.6	19.13
BSU33240	3.1	5.96	35.2	3e-09	2.3e-07	8.5	22.08
BSU35370	3.07	4.94	36.6	1.4e-09	1.3e-07	8.4	22.91
BSU35400	3.06	6.24	35.3	2.9e-09	2.2e-07	8.4	22.13
BSU09070	3.02	2.03	28.1	1.1e-07	6.6e-06	8.1	17.2
BSU11300	2.97	5.72	40.1	2.4e-10	2.8e-08	7.8	25.1
BSU05130	2.92	2.49	35.7	2.3e-09	1.9e-07	7.6	22.35
BSU06030	2.9	6.24	32.8	1e-08	7.2e-07	7.5	20.4
BSU09080	2.86	1.58	36.2	1.8e-09	1.5e-07	7.3	22.66
BSU13700	2.84	1.33	28.5	9.3e-08	5.8e-06	7.1	17.4
BSU40850	2.8	1.82	34.4	4.6e-09	3.3e-07	7	21.52
BSU35520	2.77	3.66	40.9	1.6e-10	1.9e-08	6.8	25.66
BSU22640	2.76	0.02	12.9	0.00033	0.012	6.8	6.44
BSU09090	2.73	1.71	26.8	2.3e-07	1.3e-05	6.6	16.23
BSU35510	2.72	3.37	29.6	5.2e-08	3.4e-06	6.6	18.16
BSU33260	2.71	3.66	36.7	1.4e-09	1.3e-07	6.5	22.91
BSU33280	2.63	2.41	29	7.4e-08	4.7e-06	6.2	17.7
BSU16090	2.62	6.19	30	4.4e-08	2.9e-06	6.2	18.4
BSU02019	2.61	3.53	37.3	1e-09	1e-07	6.1	23.22
BSU16130	2.59	1.47	17.7	2.6e-05	0.0012	6	9.74
BSU16100	2.55	7.17	25.7	4.1e-07	2.3e-05	5.8	15.4
BSU34450	2.49	0.25	13.2	0.00029	0.011	5.6	6.57
BSU16120	2.48	4.82	35.3	2.8e-09	2.2e-07	5.6	22.13
BSU11310	2.46	6.52	26.9	2.1e-07	1.2e-05	5.5	16.3
BSU06840	2.36	6.42	24	9.4e-07	5.1e-05	5.1	14.27
BSU22169	2.32	1.3	22.8	1.8e-06	9.3e-05	5	13.39
BSU02000	2.32	0.68	13.4	0.00025	0.0095	5	6.73
BSU33770	2.24	2.99	31.3	2.2e-08	1.5e-06	4.7	19.33
BSU11910	2.15	0.34	11.9	0.00055	0.018	4.4	5.8
BSU20850	2.13	1.38	17.7	2.7e-05	0.0012	4.4	9.74
BSU05140	2.07	0.32	10.5	0.0012	0.034	4.2	4.86
BSU00870	2.02	2.15	18.5	1.7e-05	0.0008	4.1	10.28
BSU17267	1.98	0.48	9.8	0.0017	0.048	3.9	4.37
BSU39090	1.97	2.22	15.9	6.7e-05	0.0028	3.9	8.47
BSU25560	1.96	2.16	22.4	2.3e-06	0.00012	3.9	13.05
BSU18130	1.96	0.61	11.4	0.00072	0.022	3.9	5.5
BSU33230	1.95	2.1	19.4	1.1e-05	0.00052	3.9	10.9
BSU20490	1.92	2.8	17.7	2.6e-05	0.0012	3.8	9.74
BSU21320	1.88	2.8	28.3	1e-07	6.2e-06	3.7	17.3
BSU12200	1.88	2.4	14.5	0.00014	0.0054	3.7	7.54
BSU31010	1.86	1.75	16	6.4e-05	0.0027	3.6	8.51
BSU40970	1.86	3.96	25.4	4.8e-07	2.7e-05	3.6	15.2
BSU36600	1.82	0.72	10.8	0.001	0.03	3.5	5.06
BSU19220	1.79	1.17	14	0.00019	0.0071	3.4	7.15
BSU35840	1.78	4.27	22.1	2.5e-06	0.00013	3.4	12.9
BSU40960	1.76	4.27	20.3	6.7e-06	0.00034	3.4	11.54
BSU41000	1.75	3.39	19.6	9.8e-06	0.00049	3.4	11.01
BSU03230	1.74	1.1	12.5	0.0004	0.014	3.3	6.18
BSU29249	1.7	3.35	15.7	7.6e-05	0.0031	3.3	8.33
BSU18420	1.69	1.71	10.7	0.0011	0.031	3.2	5.02
BSU37670	1.68	5.57	14.9	0.00011	0.0045	3.2	7.81
BSU14110	1.63	3.71	17.8	2.4e-05	0.0011	3.1	9.82
BSU33470	1.61	4.11	18.8	1.4e-05	0.0007	3.1	10.48
BSU05630	1.61	3.04	11.5	0.0007	0.022	3	5.54
BSU25490	1.51	3.07	18.1	2.1e-05	0.00098	2.8	10
BSU06850	1.5	3.55	14.9	0.00011	0.0044	2.8	7.82
BSU33480	1.49	4.2	15.7	7.3e-05	0.003	2.8	8.37
BSU00840	1.44	2.56	12.6	0.00038	0.013	2.7	6.21
BSU39080	1.43	2.03	10.9	0.00097	0.029	2.7	5.12
BSU15300	1.42	1.97	13.1	0.00029	0.011	2.7	6.57
BSU41020	1.4	3.37	16.2	5.6e-05	0.0024	2.6	8.68
BSU37480	1.32	2.7	14.1	0.00017	0.0066	2.5	7.24
BSU41010	1.3	3.85	11.8	0.00059	0.019	2.5	5.71
BSU28030	1.28	2.62	11.6	0.00067	0.021	2.4	5.58
BSU08470	1.27	3.85	13	0.00032	0.011	2.4	6.46
BSU00850	1.26	3.24	11.7	0.00063	0.02	2.4	5.63
BSU05100	1.23	2.28	10.2	0.0014	0.041	2.3	4.62
BSU08480	1.22	3.7	11.5	0.00069	0.022	2.3	5.54
BSU27660	1.17	2.41	10.9	0.00094	0.028	2.2	5.15
BSU23080	1.14	3.37	11	0.00092	0.028	2.2	5.17
BSU35500	-1.21	3.23	12.5	0.00041	0.014	-2.3	6.18
BSU25200	-1.28	3.09	13.4	0.00025	0.0092	-2.4	6.76
BSU37930	-1.31	2.46	11.6	0.00065	0.021	-2.5	5.6
BSU35490	-1.41	5.61	11	0.00089	0.027	-2.7	5.2
BSU41030	-1.49	2.82	18.5	1.7e-05	0.0008	-2.8	10.29
BSU37640	-1.6	1.44	13.1	0.00029	0.011	-3	6.57
BSU14740	-10.67	-2.02	10.7	0.0011	0.031	-1630.8	5.01
BSU18019	-10.85	-1.5	12.3	0.00046	0.015	-1845.5	6.04
BSU05343	-12.06	-0.48	24.6	7.1e-07	3.9e-05	-4271.6	14.65

## Sheet: D._compT2-vs-nonT2
GeneID	logFC	logCPM	LR	pvalue	adj_pvalue	Fold	minFDR		Significantly changed gene expression.
BSU17640	11.95	-1.71	16.6	4.7e-05	0.0024	3944.4	8.7		Target: competent_T2
BSU19259	11.83	-0.67	38.8	4.7e-10	2.1e-07	3634.7	22.18		Control: non-competent_T2
BSU21160	11.67	-2.11	12.7	0.00037	0.015	3268.7	6.11
BSU40579	11.59	-1.38	15.8	7e-05	0.0035	3092.1	8.14
BSU14970	11.36	-1.87	11.9	0.00055	0.021	2636.1	5.58
BSU09889	11.06	-1.5	13.5	0.00024	0.0099	2132.9	6.66
BSU18909	11.06	-1.26	13.2	0.00028	0.012	2128	6.44
BSU18600	10.61	-1.41	20.9	4.9e-06	0.00032	1566.6	11.61
BSU04839	5.99	-1.35	10.2	0.0014	0.049	63.7	4.36
BSU10390	4.21	1.2	22.7	1.9e-06	0.00016	18.5	12.64
BSU24730	4.06	6.75	21.2	4e-06	0.00028	16.7	11.8
BSU24720	4.02	6.01	16.5	4.8e-05	0.0024	16.2	8.69
BSU03430	3.99	7.77	21.6	3.3e-06	0.00024	15.9	12
BSU35470	3.92	6.95	19.5	9.8e-06	0.00059	15.2	10.74
BSU02010	3.89	3.9	27.7	1.4e-07	2.1e-05	14.8	15.54
BSU36310	3.89	10.78	17.1	3.6e-05	0.0019	14.8	9.02
BSU24680	3.89	4.58	21.5	3.6e-06	0.00026	14.8	11.92
BSU10420	3.88	5.82	22.7	1.9e-06	0.00016	14.7	12.64
BSU24710	3.88	5.22	22.1	2.6e-06	0.0002	14.7	12.29
BSU35460	3.87	6.88	37.6	8.6e-10	3.5e-07	14.7	21.47
BSU28070	3.84	4.37	18.6	1.6e-05	0.00096	14.3	10.02
BSU40920	3.76	7.86	25.4	4.8e-07	5.2e-05	13.5	14.24
BSU35450	3.73	6.45	27.5	1.5e-07	2.2e-05	13.2	15.48
BSU24700	3.69	5.08	20.2	6.8e-06	0.00043	12.9	11.18
BSU25590	3.63	6.2	12.8	0.00034	0.014	12.4	6.2
BSU06830	3.56	6.58	23.5	1.3e-06	0.00011	11.8	13.12
BSU06839	3.56	6.23	10.4	0.0013	0.044	11.8	4.49
BSU25580	3.54	6.96	21.7	3.3e-06	0.00024	11.7	12
BSU03420	3.53	6.1	17.8	2.5e-05	0.0015	11.6	9.42
BSU35440	3.52	5.71	26.8	2.3e-07	2.8e-05	11.4	15.13
BSU28050	3.51	3.61	25.1	5.5e-07	5.8e-05	11.4	14.07
BSU16110	3.51	4.5	29.9	4.6e-08	7.3e-06	11.4	17.07
BSU25570	3.49	3.68	25.9	3.6e-07	4.1e-05	11.3	14.59
BSU38410	3.49	3.23	47.9	4.6e-12	4.9e-09	11.3	27.6
BSU40910	3.38	8.88	30.6	3.2e-08	5.7e-06	10.4	17.42
BSU38420	3.34	2.49	22.1	2.5e-06	0.0002	10.1	12.31
BSU35430	3.32	6.2	35.2	3e-09	8e-07	10	20.26
BSU33280	3.25	2.41	41.7	1.1e-10	6.8e-08	9.5	23.81
BSU09080	3.24	1.58	44.7	2.2e-11	1.7e-08	9.5	25.85
BSU02590	3.16	5.04	56.5	5.7e-14	2.5e-10	9	31.88
BSU11530	3.11	1.54	27.2	1.8e-07	2.4e-05	8.6	15.35
BSU40900	3.08	8.58	27.1	1.9e-07	2.4e-05	8.5	15.35
BSU40890	3.08	9.84	24.7	6.7e-07	6.8e-05	8.4	13.85
BSU35410	3.08	6.21	30.5	3.4e-08	5.8e-06	8.4	17.39
BSU35400	3.07	6.24	35.4	2.6e-09	8e-07	8.4	20.26
BSU08800	3.07	1.06	21	4.6e-06	0.00031	8.4	11.67
BSU35370	3.06	4.94	36.3	1.7e-09	6.2e-07	8.3	20.63
BSU16940	3.02	9.06	27.2	1.8e-07	2.4e-05	8.1	15.35
BSU28040	2.99	2.74	51.8	6.3e-13	1.4e-09	7.9	29.42
BSU35390	2.94	5.1	47.5	5.6e-12	4.9e-09	7.7	27.6
BSU09090	2.91	1.71	29.9	4.6e-08	7.3e-06	7.5	17.07
BSU35420	2.89	6	35.2	2.9e-09	8e-07	7.4	20.26
BSU35380	2.88	4.9	47.8	4.8e-12	4.9e-09	7.4	27.6
BSU35230	2.87	1.54	17.7	2.6e-05	0.0015	7.3	9.4
BSU36300	2.85	3.01	34.8	3.6e-09	8.9e-07	7.2	20.1
BSU36290	2.84	3.7	35.9	2.1e-09	7e-07	7.2	20.44
BSU09060	2.83	2.75	15.2	9.6e-05	0.0046	7.1	7.76
BSU33270	2.81	3.1	40.7	1.8e-10	9.8e-08	7	23.28
BSU33222	2.8	2.41	32.8	1e-08	2.2e-06	7	18.78
BSU03460	2.76	4.27	20.8	5e-06	0.00032	6.8	11.59
BSU06020	2.72	5.16	26.2	3.1e-07	3.6e-05	6.6	14.74
BSU33140	2.68	0.93	20.2	7.1e-06	0.00044	6.4	11.15
BSU09050	2.67	2.03	24.5	7.5e-07	7.3e-05	6.4	13.73
BSU03450	2.58	4.05	21.6	3.4e-06	0.00024	6	12
BSU25220	2.56	0.26	14.9	0.00012	0.0053	5.9	7.55
BSU03470	2.56	3.09	30.8	2.8e-08	5.2e-06	5.9	17.55
BSU33260	2.52	3.66	32.2	1.4e-08	2.8e-06	5.7	18.46
BSU35510	2.5	3.37	25.5	4.4e-07	4.9e-05	5.7	14.33
BSU03380	2.5	2.86	39.8	2.8e-10	1.4e-07	5.7	22.79
BSU33240	2.49	5.96	23.9	1e-06	9.4e-05	5.6	13.38
BSU40870	2.44	1.24	22.4	2.2e-06	0.00018	5.4	12.45
BSU11910	2.42	0.34	14.7	0.00013	0.0057	5.4	7.45
BSU32760	2.4	0.26	13.3	0.00027	0.011	5.3	6.48
BSU35520	2.38	3.66	31.4	2.1e-08	4.1e-06	5.2	17.89
BSU33770	2.38	2.99	35.1	3.1e-09	8e-07	5.2	20.26
BSU06030	2.37	6.24	22.9	1.7e-06	0.00015	5.2	12.74
BSU31010	2.36	1.75	24.8	6.3e-07	6.5e-05	5.1	13.92
BSU34450	2.36	0.25	11.9	0.00058	0.022	5.1	5.53
BSU16100	2.28	7.17	21.1	4.4e-06	0.0003	4.9	11.71
BSU09070	2.26	2.03	16.7	4.3e-05	0.0022	4.8	8.82
BSU11300	2.24	5.72	24.3	8.3e-07	8e-05	4.7	13.61
BSU11310	2.24	6.52	22.6	2e-06	0.00016	4.7	12.57
BSU16090	2.23	6.19	22.2	2.4e-06	0.00019	4.7	12.36
BSU03370	2.22	2.13	32.6	1.1e-08	2.3e-06	4.6	18.7
BSU12200	2.21	2.4	19.6	9.8e-06	0.00059	4.6	10.74
BSU40850	2.12	1.82	20.9	4.9e-06	0.00032	4.4	11.61
BSU16120	2	4.82	23.9	1e-06	9.4e-05	4	13.38
BSU34830	1.97	1.85	12.3	0.00045	0.017	3.9	5.86
BSU05130	1.96	2.49	17.4	3e-05	0.0017	3.9	9.24
BSU40970	1.89	3.96	26.2	3.2e-07	3.7e-05	3.7	14.73
BSU12400	1.87	1.74	15.7	7.4e-05	0.0036	3.6	8.11
BSU06840	1.84	6.42	15.2	9.7e-05	0.0046	3.6	7.76
BSU33230	1.81	2.1	17.1	3.6e-05	0.0019	3.5	9.02
BSU40960	1.81	4.27	21.3	4e-06	0.00028	3.5	11.8
BSU02019	1.75	3.53	17.7	2.5e-05	0.0015	3.4	9.42
BSU31820	1.71	2.61	11.6	0.00066	0.025	3.3	5.34
BSU20490	1.71	2.8	14.2	0.00017	0.0073	3.3	7.11
BSU05170	1.66	1.31	11.2	0.00082	0.03	3.2	5.04
BSU37670	1.65	5.57	14.3	0.00015	0.0068	3.1	7.2
BSU17920	1.64	2.27	14.1	0.00017	0.0073	3.1	7.11
BSU41000	1.64	3.39	17.3	3.1e-05	0.0017	3.1	9.19
BSU25560	1.59	2.16	15	0.00011	0.005	3	7.63
BSU10380	1.58	1.76	10.4	0.0012	0.044	3	4.52
BSU25490	1.57	3.07	19.6	9.7e-06	0.00059	3	10.74
BSU13810	1.53	1.94	12	0.00055	0.021	2.9	5.59
BSU20990	1.53	2.56	14.2	0.00016	0.0071	2.9	7.14
BSU21320	1.43	2.8	16.8	4.1e-05	0.0022	2.7	8.84
BSU41020	1.35	3.37	15.2	9.7e-05	0.0046	2.5	7.76
BSU00830	1.32	2.68	13.3	0.00026	0.011	2.5	6.52
BSU06850	1.27	3.55	10.9	0.00097	0.035	2.4	4.84
BSU33470	1.22	4.11	10.9	0.00097	0.035	2.3	4.84
BSU23080	1.11	3.37	10.5	0.0012	0.043	2.2	4.53
BSU11920	1.11	2.95	10.5	0.0012	0.042	2.2	4.57
BSU41030	-1.36	2.82	15.7	7.3e-05	0.0036	-2.6	8.11
BSU34280	-9.03	-1.53	14.4	0.00015	0.0066	-521.9	7.24
BSU34370	-9.06	-1.13	13	0.00031	0.013	-532.6	6.31
BSU34300	-9.96	-1.36	17.5	2.8e-05	0.0016	-993.3	9.31
BSU40574	-10.24	-1.41	13.1	0.00029	0.012	-1211.1	6.39
BSU32150	-10.27	-1.95	14.1	0.00017	0.0074	-1233.1	7.07
BSU27469	-10.4	-1.8	12.6	0.00039	0.015	-1349.2	6.04
BSU13320	-10.51	-1.8	10.3	0.0013	0.045	-1455.8	4.46
BSU34210	-10.71	-1.09	10.2	0.0014	0.047	-1673.5	4.41
BSU17660	-11.31	-1.18	27.2	1.8e-07	2.4e-05	-2540	15.35
BSU17130	-11.42	-0.91	33.6	6.8e-09	1.6e-06	-2732.2	19.28
BSU39620	-11.47	-1.79	12.8	0.00034	0.013	-2827.4	6.22
BSU17700	-11.89	-2.07	10.9	0.00095	0.035	-3804.7	4.86
BSU22280	-11.98	-1.93	14.6	0.00013	0.0059	-4034.3	7.41
BSU24290	-12.1	-1.16	24.2	8.7e-07	8.2e-05	-4377.6	13.58
BSU18019	-12.61	-1.5	15	0.00011	0.005	-6244.6	7.63
BSU19749	-13.26	-0.15	27.9	1.3e-07	1.9e-05	-9789.1	15.68

## Sheet: E_compT2-vs-compT1
GeneID	logFC	logCPM	LR	pvalue	adj_pvalue	Fold	minFDR			Significantly changed gene expression.
BSU17130	12.67	-0.91	39.5	3.2e-10	1.4e-06	6527.3	19.41			Target: competent_T2
BSU17660	12.6	-1.18	32	1.6e-08	3.5e-05	6214.4	14.82			Control: competent_T1
BSU29320	12.46	-1.95	12.4	0.00043	0.041	5637.2	4.6
BSU34370	12.35	-1.13	20.3	6.7e-06	0.0023	5227.7	8.77
BSU13320	12.31	-1.8	12.6	0.00038	0.039	5081.4	4.67
BSU22290	12.22	-1.88	12.2	0.00048	0.044	4762.8	4.52
BSU34300	12.02	-1.36	23.1	1.5e-06	0.00095	4152.4	10.04
BSU27469	11.99	-1.8	15.2	9.7e-05	0.014	4065.9	6.18
BSU40574	11.97	-1.41	16.2	5.8e-05	0.011	4008.7	6.56
BSU34280	11.76	-1.53	21.3	3.8e-06	0.0015	3458.8	9.34
BSU19749	11.39	-0.15	22.5	2.1e-06	0.00097	2685.2	10.02
BSU32150	11.37	-1.95	16.2	5.6e-05	0.011	2655.3	6.56
BSU24290	10.63	-1.16	20.1	7.5e-06	0.0024	1589.5	8.72
BSU34920	3.98	4.53	19.1	1.2e-05	0.0032	15.8	8.27
BSU34910	3.89	4.71	13.3	0.00026	0.03	14.8	5.04
BSU34890	3.65	4.5	16.9	4e-05	0.0084	12.6	6.9
BSU34930	3.64	4.31	12.9	0.00033	0.036	12.5	4.8
BSU34900	3.45	4.43	18.6	1.6e-05	0.0039	10.9	8
BSU34880	3.34	4.93	14	0.00018	0.023	10.1	5.47
BSU37210	3.14	0.15	15.6	8e-05	0.013	8.8	6.31
BSU24620	3.09	0.36	17.3	3.1e-05	0.007	8.5	7.17
BSU34870	2.91	5.4	13.8	0.0002	0.025	7.5	5.33
BSU34860	2.8	5.98	12.4	0.00044	0.041	7	4.6
BSU11240	2.72	0.48	19.2	1.2e-05	0.0032	6.6	8.27
BSU11250	2.48	1.27	22.4	2.2e-06	0.00097	5.6	10.02
BSU05910	2.11	0.72	16.5	4.8e-05	0.0097	4.3	6.68
BSU06020	2	5.16	15	0.00011	0.015	4	6.04
BSU22380	1.62	2.82	19.5	9.8e-06	0.0029	3.1	8.43
BSU15920	1.55	5.81	12.4	0.00043	0.041	2.9	4.6
BSU10660	1.52	2.03	15.4	8.9e-05	0.013	2.9	6.26
BSU11260	1.43	3.33	15.7	7.3e-05	0.012	2.7	6.38
BSU17340	1.39	3.09	14.3	0.00016	0.021	2.6	5.55
BSU24350	1.38	2.42	14.1	0.00017	0.023	2.6	5.47
BSU14540	1.18	3.45	12.4	0.00043	0.041	2.3	4.6
BSU24980	-1.31	2.26	12	0.00052	0.046	-2.5	4.43
BSU27540	-1.35	3.29	15.8	7e-05	0.012	-2.6	6.38
BSU31780	-1.54	2.7	17.6	2.8e-05	0.0065	-2.9	7.28
BSU24950	-1.64	2.58	20.4	6.1e-06	0.0023	-3.1	8.79
BSU24990	-1.65	3.89	22.9	1.7e-06	0.00095	-3.1	10.04
BSU38100	-1.67	3.34	23.3	1.4e-06	0.00095	-3.2	10.04
BSU33222	-1.74	2.41	13.7	0.00022	0.026	-3.3	5.25
BSU_misc_RNA_5	-1.81	4.75	12.3	0.00046	0.042	-3.5	4.56
BSU24970	-1.81	2.32	25	5.7e-07	0.00051	-3.5	10.95
BSU24960	-1.84	2.49	26.9	2.2e-07	0.00032	-3.6	11.62
BSU29020	-1.86	4.35	16.1	6.1e-05	0.011	-3.6	6.54
BSU35590	-1.9	1.19	12.7	0.00036	0.038	-3.7	4.71
BSU35610	-2.3	0.63	15.4	8.7e-05	0.013	-4.9	6.26
BSU19090	-11.28	-1.92	13.2	0.00029	0.033	-2491.7	4.94
BSU17990	-12.52	-1.87	12.9	0.00033	0.036	-5874.1	4.8
BSU05343	-12.57	-0.48	26.1	3.3e-07	0.00037	-6068.4	11.42

## Sheet: F_Sig.nonT2-vs-nonT1
GeneID	logFC	logCPM	LR	pvalue	adj_pvalue	Fold	minFDR		Significantly changed gene expression.
BSU14569	12.3	-1.8	12.9	0.00033	0.036	5053	4.8		Target: non-competent_T2
BSU19259	11.94	-0.67	39.4	3.5e-10	7.7e-07	3934.3	20.3		Control: non-competent_T1
BSU09889	11.68	-1.5	14.5	0.00014	0.017	3273.9	5.84
BSU18600	11.5	-1.41	23.5	1.3e-06	0.00051	2886.4	10.94
BSU40579	10.35	-1.38	13.5	0.00023	0.028	1302.7	5.15
BSU34910	4.68	4.71	17.9	2.3e-05	0.0041	25.7	7.92
BSU34930	4.37	4.31	17.3	3.2e-05	0.005	20.7	7.64
BSU34890	4.28	4.5	21.9	2.9e-06	0.0011	19.5	9.85
BSU34900	4.28	4.43	26.5	2.6e-07	0.00013	19.5	12.91
BSU34920	4.16	4.53	20.5	5.9e-06	0.0019	17.9	9.07
BSU34880	3.91	4.93	18.3	1.9e-05	0.0036	15	8.1
BSU34870	3.64	5.4	20.3	6.7e-06	0.002	12.5	8.98
BSU34860	3.26	5.98	16.1	6e-05	0.0086	9.6	6.87
BSU11250	2.66	1.27	25.3	4.9e-07	0.00022	6.3	12.17
BSU11240	2.58	0.48	17.4	3.1e-05	0.005	6	7.64
BSU33820	1.98	1.49	15.8	6.9e-05	0.0092	4	6.76
BSU30650	1.95	3.85	13.1	0.0003	0.033	3.9	4.93
BSU11260	1.88	3.33	26.5	2.6e-07	0.00013	3.7	12.91
BSU35320	1.62	2.63	19.2	1.2e-05	0.0026	3.1	8.6
BSU31080	1.56	1.87	13.3	0.00027	0.03	2.9	5.04
BSU15920	1.55	5.81	12.3	0.00046	0.046	2.9	4.44
BSU11920	1.49	2.95	18.4	1.8e-05	0.0036	2.8	8.12
BSU15900	1.28	3.1	12.1	0.00052	0.05	2.4	4.34
BSU38100	-1.51	3.34	19.2	1.2e-05	0.0026	-2.8	8.6
BSU28040	-1.78	2.74	19.6	9.4e-06	0.0024	-3.4	8.68
BSU29020	-1.81	4.35	15.3	9e-05	0.012	-3.5	6.41
BSU24990	-1.83	3.89	27.8	1.3e-07	0.0001	-3.6	13.25
BSU24970	-1.92	2.32	27.7	1.4e-07	0.0001	-3.8	13.25
BSU03470	-1.93	3.09	18.1	2.1e-05	0.0039	-3.8	8.02
BSU24950	-1.96	2.58	28.5	9.2e-08	0.0001	-3.9	13.27
BSU24980	-1.99	2.26	26.5	2.6e-07	0.00013	-4	12.91
BSU33222	-2.05	2.41	18.4	1.8e-05	0.0036	-4.2	8.12
BSU24960	-2.18	2.49	36.9	1.2e-09	1.8e-06	-4.5	19.07
BSU35590	-2.24	1.19	17.3	3.1e-05	0.005	-4.7	7.64
BSU08800	-2.67	1.06	16.1	6e-05	0.0086	-6.4	6.87
BSU35610	-2.76	0.63	21.4	3.8e-06	0.0013	-6.8	9.6
BSU24700	-3.22	5.08	16	6.2e-05	0.0086	-9.3	6.87
BSU25590	-3.52	6.2	12.1	0.0005	0.049	-11.4	4.34
BSU36310	-3.75	10.78	16.1	6.1e-05	0.0086	-13.5	6.87
BSU19330	-9.29	-1.08	19.9	8e-06	0.0022	-628	8.82
BSU10690	-9.5	-1.15	12.8	0.00035	0.037	-722.9	4.77
BSU04890	-9.53	-1.33	19.5	1e-05	0.0025	-738.3	8.65
BSU29360	-9.87	-2.07	13.5	0.00024	0.028	-935.3	5.15
BSU11780	-10.93	-2.37	12.5	0.00041	0.042	-1949.2	4.57
BSU07720	-11.03	-1.33	13.5	0.00024	0.028	-2083.9	5.15
BSU25220	-11.15	0.26	76.6	2.1e-18	9.1e-15	-2270.7	46.65

## Sheet: G_ncRNA_T1
GeneID	logFC	logCPM	LR	pvalue	adj_pvalue	Fold	minFDR			Significantly ncRNA expression.
new_3364544_3364617_c	13.86	-0.17	46.8	7.9e-12	1.5e-09	14851.3	29.33			Target: competent_T1
new_1150647_1150849_c	13.81	-0.71	17.7	2.6e-05	0.0014	14408.3	9.51			Control: non-competent_T1
new_2845839_2845914_c	13.54	-1.49	15	0.00011	0.0051	11915.2	7.61
new_4215473_4215670	13.33	-0.83	18.3	1.9e-05	0.001	10325	9.91
new_1535752_1535847_c	12.71	-1.87	10.4	0.0012	0.043	6701.1	4.54
new_3762778_3763121_c	12.7	-1.83	11.8	0.00061	0.024	6644.9	5.4
new_1150516_1150645_c	12.7	-1.72	11.6	0.00067	0.025	6641.9	5.3
new_1_148	12.69	-0.08	24.4	8e-07	5.1e-05	6588.7	14.26
new_2203985_2204049_c	12.55	-1.21	10.2	0.0014	0.047	6003.7	4.42
new_3298930_3299376	11.4	-2.3	11.6	0.00067	0.025	2696.3	5.3
new_2641195_2642042_c	7.53	6.09	42.2	8.3e-11	1.1e-08	184.6	26.43
new_2637203_2637542_c	7.44	3	24.8	6.4e-07	4.1e-05	173.6	14.56
new_3643957_3645689	7.39	4.73	65	7.3e-16	5.5e-13	167.8	40.72
new_3862327_3866553	7.38	5.86	48.9	2.6e-12	6.4e-10	166.4	30.55
new_282233_283231_c	6.92	4.74	26.1	3.2e-07	2.2e-05	121.5	15.48
new_368894_371728_c	6.88	4.22	46.4	9.4e-12	1.7e-09	117.4	29.16
new_372801_375944	6.82	5.22	47	7.1e-12	1.4e-09	113.2	29.38
new_3740106_3740205_c	6.66	9.48	30.2	4e-08	3e-06	100.8	18.34
new_1914233_1914999_c	6.62	0.4	21	4.6e-06	0.00026	98.1	11.92
new_4213186_4215471	6.59	2.83	40.3	2.1e-10	2.6e-08	96.6	25.18
new_280556_281740_c	6.54	1.64	21.6	3.4e-06	0.0002	93	12.28
new_2555662_2555886_c	6.33	0.83	17.9	2.3e-05	0.0013	80.3	9.64
new_752253_752357	5.44	4.16	11	0.0009	0.032	43.4	4.94
new_3646613_3646699	5.02	1.48	13.8	0.00021	0.0092	32.3	6.77
new_4199733_4199799_c	4.8	8.25	48.7	2.9e-12	6.7e-10	27.9	30.47
new_1207812_1208152	4.7	3	54.5	1.6e-13	6.7e-11	26	33.8
new_3146090_3146171_c	4.6	4.16	37.9	7.6e-10	8.7e-08	24.2	23.45
new_3640552_3640631_c	4.48	6.19	51.8	6.2e-13	1.8e-10	22.3	32.33
new_1117688_1117833	4.47	2.57	21.9	2.9e-06	0.00017	22.1	12.52
new_1915134_1915264_c	4.43	2.79	65.1	7.2e-16	5.5e-13	21.5	40.72
new_1117924_1118790	4.11	1.39	25.3	5e-07	3.4e-05	17.3	14.86
new_2600156_2602305	4.01	3.29	53.6	2.5e-13	9.2e-11	16.1	33.33
new_2412975_2413587	3.5	-0.05	11.2	0.00083	0.031	11.3	5.03
new_3410379_3410465	3.4	4.03	32.5	1.2e-08	1e-06	10.6	19.89
new_1683508_1683660	3.36	4.22	52.8	3.8e-13	1.3e-10	10.2	32.89
new_1915001_1915132_c	3.26	0.74	14.1	0.00017	0.008	9.6	6.97
new_649828_649902	3.15	3.32	44.4	2.7e-11	3.8e-09	8.9	27.96
new_651869_651961	3.06	5.54	45.8	1.3e-11	2.2e-09	8.3	28.76
new_2647615_2647861	2.54	0.73	13.8	0.00021	0.0092	5.8	6.77
new_2625913_2626090_c	2.21	1.41	11.1	0.00088	0.032	4.6	4.97
new_53111_53182	2	3.03	17	3.7e-05	0.0019	4	9.02
new_4208749_4208869_c	1.66	2.64	13.7	0.00022	0.0094	3.2	6.74
new_549652_549910	1.64	2.64	12.7	0.00037	0.015	3.1	6.06
new_1484357_1484465	1.47	2.8	11.5	0.00068	0.026	2.8	5.28
new_935441_935588_c	-1.55	1.62	10.2	0.0014	0.047	-2.9	4.42
new_1430482_1430571_c	-2.44	1.44	12.5	0.00041	0.016	-5.4	5.93
new_613552_613640	-12.13	-1.28	17.1	3.6e-05	0.0019	-4472.4	9.05

## Sheet: H_ncRNA_T2
GeneID	logFC	logCPM	LR	pvalue	adj_pvalue	Fold	minFDR		Significantly ncRNA expression.
new_1041733_1041928	12.98	-2.05	12.7	0.00036	0.017	8106.3	5.85		Target: competent_T2
new_267772_267889	12.7	-1.84	10.7	0.0011	0.044	6659.6	4.52		Control: non-competent_T2
new_1414827_1414907_c	10.48	-1.18	10.5	0.0012	0.047	1428.5	4.42
new_4213186_4215471	4.2	2.83	20.6	5.8e-06	0.00048	18.4	11.03
new_2641195_2642042_c	4	6.09	16.6	4.7e-05	0.003	16	8.4
new_368894_371728_c	3.99	4.22	20.5	5.9e-06	0.00048	15.9	11.03
new_282233_283231_c	3.9	4.74	11	0.00089	0.038	15	4.73
new_3643957_3645689	3.87	4.73	24.8	6.3e-07	8.5e-05	14.6	13.53
new_372801_375944	3.86	5.22	19.9	8.3e-06	0.00063	14.5	10.64
new_3740106_3740205_c	3.83	9.48	13.1	0.0003	0.015	14.2	6.03
new_4199733_4199799_c	3.72	8.25	32.4	1.2e-08	3.4e-06	13.2	18.15
new_3862327_3866553	3.72	5.86	17.5	2.8e-05	0.0019	13.2	9.04
new_1207812_1208152	3.64	3	36.2	1.8e-09	8.1e-07	12.5	20.23
new_3146090_3146171_c	3.56	4.16	25	5.8e-07	8.5e-05	11.8	13.53
new_3640552_3640631_c	3.54	6.19	35.3	2.8e-09	1.1e-06	11.6	19.75
new_1683508_1683660	3.29	4.22	50.9	9.6e-13	1.4e-09	9.8	29.37
new_1915001_1915132_c	3.24	0.74	13.9	0.0002	0.01	9.4	6.6
new_1117688_1117833	3.07	2.57	11.8	0.0006	0.027	8.4	5.23
new_3410379_3410465	2.71	4.03	21.8	3e-06	0.00029	6.5	11.77
new_649828_649902	2.64	3.32	32.4	1.3e-08	3.4e-06	6.2	18.15
new_1117924_1118790	2.62	1.39	11.8	0.0006	0.027	6.2	5.23
new_2600156_2602305	2.46	3.29	23.1	1.5e-06	0.00016	5.5	12.6
new_651869_651961	2.1	5.54	23.3	1.4e-06	0.00015	4.3	12.71
new_2571798_2571906_c	2.03	2.11	12.4	0.00043	0.02	4.1	5.64
new_1915134_1915264_c	1.91	2.79	15.1	0.0001	0.006	3.8	7.38
new_4208749_4208869_c	1.67	2.64	13.9	0.0002	0.01	3.2	6.6
new_692610_692739	-1.5	2.01	10.9	0.00095	0.039	-2.8	4.69
new_2601330_2601527_c	-1.75	2.23	13.2	0.00027	0.014	-3.4	6.15
new_1884880_1884967	-9.54	-0.4	15.2	9.6e-05	0.0055	-744.4	7.5
new_3294170_3294254_c	-9.8	-0.97	11.5	0.0007	0.031	-890.9	5.03
new_1265432_1265529	-11.56	-2.18	11.8	0.0006	0.027	-3017.6	5.23
new_3747092_3747171_c	-11.95	-1.03	20.4	6.1e-06	0.00049	-3947.9	10.99
new_1587815_1587925	-12.29	-1.39	16.4	5e-05	0.0031	-4992.8	8.33
new_2826743_2826818_c	-12.44	-1.26	12.9	0.00032	0.016	-5548	5.98
new_1517792_1517864	-12.47	-0.64	30.4	3.6e-08	8.3e-06	-5687	16.89
new_2723805_2723891_c	-12.5	-1.85	11.3	0.00079	0.034	-5802.3	4.88
new_506502_506670_c	-12.7	-1.58	15.5	8.3e-05	0.0049	-6631.1	7.67
new_965798_965868	-12.8	-1.2	10.6	0.0011	0.044	-7108.4	4.5
new_2349602_2349670_c	-13.29	-0.22	18.7	1.5e-05	0.0011	-10001.8	9.87
new_3796158_3796216_c	-13.87	0.45	86.6	1.3e-20	4e-17	-14959.2	54.48
new_3769195_3769288_c	-14.48	1.65	199.4	2.8e-45	1.7e-41	-22827.8	135.43

## Sheet: I_prot.nonT1-vs-compT1
Row	logFC	P-Value		Significantly changed protein expression.
Q01464 : BSU27990	-0.814813	0.004105		Target: non-competent_T1
Q7WY78 : BSU35840	-1.57287	0.000389111		Control: competent_T1
P96707 : BSU05660	-1.05257	0.0338395
P96662 : BSU05170	-2.64086	0.0237386
P96503 : BSU35380	-2.7803	0.00116685
P96501 : BSU35400	-3.10701	0.000323087
P80886 : BSU16090	-1.69679	3.40247e-06
P80865 : BSU16100	-1.79235	0.000100647
P54506 : BSU24630	-1.25037	0.00532143
P50735 : BSU22960	1.22551	0.0200536
P45913 : BSU26230	-0.676685	0.0157306
P42400 : BSU03380	-1.22855	0.0397456
P39815 : BSU16130	-2.35159	0.00284337
P39778 : BSU16160	-1.00992	8.87536e-05
P39645 : BSU37670	-0.991741	0.0016832
P39644 : BSU37680	-1.13743	0.00997143
P39579 : BSU38520	-0.756406	0.0242746
P37814 : BSU36850	0.825843	0.0330869
P37524 : BSU40990	-1.46072	0.0140589
P37518 : BSU40920	-3.8565	5.13478e-08
P37515 : BSU40850	-1.96408	0.00103082
P37472 : BSU00680	-0.9321	0.00894395
P37455 : BSU40900	-4.14077	0.00400707
P37105 : BSU15980	-1.3953	0.00178318
P32393 : BSU25580	-6.48007	5.77714e-06
P28598 : BSU06030	-0.896741	2.81561e-05
P26497 : BSU40960	-1.36179	0.000486455
P25993 : BSU15510	0.861315	0.00871231
P25812 : BSU41010	-1.23508	0.00108941
P25811 : BSU41020	-1.2339	0.000261507
P23479 : BSU10640	-1.12196	0.0457825
P18579 : BSU15230	-1.10205	0.0139244
P17921 : BSU28640	0.986439	0.0196154
P16971 : BSU16940	-4.17166	4.93041e-06
P15874 : BSU25480	-1.21108	0.000163796
P12669 : BSU03420	-5.68706	1.56549e-05
P12667 : BSU03430	-6.24142	3.55204e-07
O35007 : BSU33280	-2.43611	0.00853689
O34962 : BSU29220	-0.834782	0.000818716
O34746 : BSU11330	-0.984531	0.00784798
O34743 : BSU14940	-1.67344	0.02105
O34651 : BSU34910	0.797836	0.0474548
O34520 : BSU34920	1.11895	0.0179861
O34512 : BSU07420	-1.17421	0.0111991
O34340 : BSU11340	-0.886548	0.012939
O32247 : BSU33880	-1.01069	0.00879815
O32218 : BSU33480	-1.41371	0.000549493
O32076 : BSU31010	-1.59106	0.00207093
O32072 : BSU30310	-0.7002	0.0291927
O31688 : BSU13850	-0.945621	0.000496045
O31605 : BSU11540	-0.771014	0.010392
O31501 : BSU06710	-0.91011	0.0376082
O06714 : BSU10650	-0.79207	0.0472507

## Sheet: J_prot.nonT2-vs-CompT2
Row	logFC	P-Value
Q45598 : BSU40200	-1.42627	0.0202777		Significantly changed protein expression.
Q04796 : BSU16770	-0.91643	0.0452168		Target: non-competent_T1
Q04789 : BSU36010	1.41713	0.00322364		Control: competent_T2
Q03222 : BSU37080	-0.928715	0.0156027
Q01464 : BSU27990	-0.817429	0.0152556
Q00828 : BSU12430	-2.39863	0.0449567
P96662 : BSU05170	-1.82554	0.0110039
P96503 : BSU35380	-3.16484	3.07005e-05
P96501 : BSU35400	-1.85821	0.000733128
P96499 : BSU35520	-1.96669	5.65309e-05
P94568 : BSU28250	0.583878	0.000423054
P94512 : BSU28940	-0.644327	0.0322712
P94356 : BSU38850	-0.708282	0.0450807
P80886 : BSU16090	-1.76897	0.000187935
P80871 : BSU35990	-2.34788	0.025998
P80870 : BSU31390	-0.716207	0.0280037
P80865 : BSU16100	-1.97089	0.000317057
P71084 : BSU08710	2.55509	0.0491345
P68575 : BSU20420	-0.617403	0.00583426
P55872 : BSU28870	-1.69661	0.0298756
P55339 : BSU10040	-0.838002	0.0235422
P54983 : BSU03010	0.722469	0.0199329
P54547 : BSU23850	-0.617784	0.0273015
P54531 : BSU24080	-2.05222	0.0389339
P54510 : BSU24540	-1.49027	0.0485189
P54506 : BSU24630	-1.86944	0.00365215
P54418 : BSU30560	1.4363	0.00941986
P54169 : BSU21880	-1.44553	0.0273396
P54154 : BSU21690	0.586675	0.00975255
P50840 : BSU22170	0.748777	0.0440453
P46919 : BSU22830	1.06562	0.0337371
P45740 : BSU08790	-0.949322	0.037796
P42400 : BSU03380	-1.432	0.0205598
P42319 : BSU38950	0.660345	0.0169579
P42297 : BSU39250	0.974626	0.0348121
P39914 : BSU29760	-1.27698	0.00392834
P39815 : BSU16130	-2.88713	0.00327288
P39814 : BSU16120	-2.66986	0.000373249
P39778 : BSU16160	-0.989706	0.00684714
P39772 : BSU22360	-0.703179	0.0119533
P39645 : BSU37670	-1.06787	0.0043831
P39644 : BSU37680	-0.605604	0.0485833
P39639 : BSU37730	-1.56343	0.00272986
P39581 : BSU38500	-1.35308	0.0245072
P37571 : BSU00860	-0.828457	0.00325345
P37570 : BSU00850	-1.10719	0.0255273
P37524 : BSU40990	-2.06359	0.0109459
P37522 : BSU40970	-1.63168	3.36846e-05
P37518 : BSU40920	-4.44717	8.2267e-08
P37515 : BSU40850	-2.31492	0.00487628
P37478 : BSU40410	-0.708013	0.00428206
P37105 : BSU15980	-1.12951	0.000286388
P31103 : BSU22730	-1.4958	0.0133374
P28599 : BSU06020	-1.06199	0.0171279
P28598 : BSU06030	-1.07682	0.000211479
P26899 : BSU23570	-1.37547	0.049919
P26497 : BSU40960	-1.74768	0.00032835
P25953 : BSU24730	-2.9451	0.00148866
P25813 : BSU41000	-1.58265	0.0125568
P25812 : BSU41010	-1.31473	0.00195354
P25811 : BSU41020	-2.1029	0.015009
P23479 : BSU10640	-1.21107	0.0241389
P18579 : BSU15230	-1.0802	0.00452964
P17922 : BSU28630	0.594079	0.0253769
P17820 : BSU25470	-0.677035	0.0059941
P16971 : BSU16940	-4.25032	9.13879e-07
P12669 : BSU03420	-6.66564	7.82763e-06
P05654 : BSU15490	1.29196	0.0164029
O35007 : BSU33280	-3.05966	0.000136008
O34746 : BSU11330	-1.75032	0.00849432
O34727 : BSU34870	1.22765	0.0445899
O34607 : BSU15860	1.12116	0.0279389
O34588 : BSU14100	-1.29373	0.0318087
O34469 : BSU06770	2.22965	0.0380456
O32247 : BSU33880	-0.813254	0.014248
O32239 : BSU33690	2.08936	0.0487564
O32232 : BSU33620	-1.0959	0.0316777
O32218 : BSU33480	-1.93813	4.88409e-05
O32167 : BSU32730	1.29619	0.00642039
O32076 : BSU31010	-1.48619	5.15936e-05
O32039 : BSU27560	-0.773972	3.78111e-05
O32023 : BSU24940	0.707348	0.0465586
O31778 : BSU17010	1.07987	0.0476325
O31716 : BSU14430	-0.903731	0.0419134
O31684 : BSU13810	-1.15935	0.0436369
O31632 : BSU11880	-1.46083	0.0231265
O31610 : BSU11590	-1.3448	0.0397183
O31605 : BSU11540	-0.779083	0.0142369
O31571 : BSU08480	-1.54679	0.0450974
O31509 : BSU06840	-1.06973	0.0223469
O07542 : BSU09800	-0.757119	0.00614633
O06714 : BSU10650	-1.67372	0.025771
C0SP85 : BSU31910	0.817581	0.00198055

[truncated: 7 more sheets: K_prot_compT1-vs-compT2, L_Prot_nonT1-vs-nonT2, M_phosphopeptides, N_Intracellular-Metabolome-yhfW, O_Extracellular metabolome yhfW, P_growth curve yhfW-control, Q_diff.expr-dyhfW]
