# Supplementary material for: Analyses of competent and non‐competent subpopulations of Bacillus subtilis reveal yhfW, yhxC and ncRNAs as novel players in competence
Source: Environ Microbiol. 2020 Apr 15;22(6):2312–28. doi: 10.1111/1462-2920.15005 (PMC7317962; doi:10.1111/1462-2920.15005)
Supplement: Supplementary file 2 — Table S2: Supporting information [file EMI-22-2312-s002.xlsx]

## Sheet: PDF report
Chip	PrimBio ID	Sample ID	Bases	>Q20	Reads	Length (bp)	Filename
Auto user PRI-173-Boonstra 800253 chip1 252	IonXpressRNA_008_641	BR1_T1_plus	901858842	734447051	8330254	108	IonXpressRNA_008_R_2015_03_11_14_18_53_user_PRI-173-Boonstra_800253_chip1_Auto_user_PRI-173-Boonstra_800253_chip1_252.fastq
	IonXpressRNA_009_642	BR1_T1_minus	802755333	639159272	6949973	116	IonXpressRNA_009_R_2015_03_11_14_18_53_user_PRI-173-Boonstra_800253_chip1_Auto_user_PRI-173-Boonstra_800253_chip1_252.fastq
	IonXpressRNA_010_643	BR1_T2_plus	945767905	750729516	8041089	118	IonXpressRNA_010_R_2015_03_11_14_18_53_user_PRI-173-Boonstra_800253_chip1_Auto_user_PRI-173-Boonstra_800253_chip1_252.fastq
Auto user PRI-174-Boonstra 800253 chip1 254	IonXpressRNA_008_641	BR1_T1_plus	1409671498	1167885449	12611277	112	IonXpressRNA_008_R_2015_03_12_13_05_45_user_PRI-174-Boonstra_800253_chip1_Auto_user_PRI-174-Boonstra_800253_chip1_254.fastq
	IonXpressRNA_009_642	BR1_T1_minus	1397438291	1130861904	11288268	124	IonXpressRNA_009_R_2015_03_12_13_05_45_user_PRI-174-Boonstra_800253_chip1_Auto_user_PRI-174-Boonstra_800253_chip1_254.fastq
	IonXpressRNA_010_643	BR1_T2_plus	1533159969	1238691322	12103348	127	IonXpressRNA_010_R_2015_03_12_13_05_45_user_PRI-174-Boonstra_800253_chip1_Auto_user_PRI-174-Boonstra_800253_chip1_254.fastq
Auto sn247770177 SN2-62-Boonstra 800253 chip2 133	IonXpressRNA_011_644	BRI_T2_minus	2000368221	1640479269	18194507	110	IonXpressRNA_011_R_2015_03_11_14_20_31_sn247770177_SN2-62-Boonstra_800253_chip2_Auto_sn247770177_SN2-62-Boonstra_800253_chip2_133.fastq
	IonXpressRNA_012_645	BR2_T1_plus	1486986695	1208018575	12181024	122	IonXpressRNA_012_R_2015_03_11_14_20_31_sn247770177_SN2-62-Boonstra_800253_chip2_Auto_sn247770177_SN2-62-Boonstra_800253_chip2_133.fastq
	IonXpressRNA_013_646	BR2_T1_minus	916425783	735209326	7161483	128	IonXpressRNA_013_R_2015_03_11_14_20_31_sn247770177_SN2-62-Boonstra_800253_chip2_Auto_sn247770177_SN2-62-Boonstra_800253_chip2_133.fastq
Auto sn247770177 SN2-63-Boonstra 800253 chip2 135	IonXpressRNA_011_644	BR1_T2_minus	1913571438	1603405434	16902078	113	IonXpressRNA_011_R_2015_03_12_13_05_40_sn247770177_SN2-63-Boonstra_800253_chip2_Auto_sn247770177_SN2-63-Boonstra_800253_chip2_135.fastq
	IonXpressRNA_012_645	BR2_T1_plus	2092255459	1747824291	16642641	126	IonXpressRNA_012_R_2015_03_12_13_05_40_sn247770177_SN2-63-Boonstra_800253_chip2_Auto_sn247770177_SN2-63-Boonstra_800253_chip2_135.fastq
	IonXpressRNA_013_646	BR2_T1_minus	1160635161	959699045	8747695	133	IonXpressRNA_013_R_2015_03_12_13_05_40_sn247770177_SN2-63-Boonstra_800253_chip2_Auto_sn247770177_SN2-63-Boonstra_800253_chip2_135.fastq
Auto user PRI-175-Boonstra 800253 chip3 253	IonXpressRNA_014_647	BR2_T2_plus	1794587177	1459378700	15571749	115	IonXpressRNA_014_R_2015_03_12_19_57_34_user_PRI-175-Boonstra_800253_chip3_Auto_user_PRI-175-Boonstra_800253_chip3_253.fastq
	IonXpressRNA_015_648	BR2_T2_minus	1952994425	1574742053	17597582	111	IonXpressRNA_015_R_2015_03_12_19_57_34_user_PRI-175-Boonstra_800253_chip3_Auto_user_PRI-175-Boonstra_800253_chip3_253.fastq

## Sheet: FastQC
Sample Name	Filename
BR1_T1_plus	IonXpressRNA_008_R_2015_03_11_14_18_53_user_PRI-173-Boonstra_800253_chip1_Auto_user_PRI-173-Boonstra_800253_chip1_252.fastq	nohup time /var/ngs/tools/FastQC/fastqc -q IonXpressRNA_008_R_2015_03_11_14_18_53_user_PRI-173-Boonstra_800253_chip1_Auto_user_PRI-173-Boonstra_800253_chip1_252.fastq -o /home/anne/PROJECTS/mirjam/2015_03/fastqc &
BR1_T1_minus	IonXpressRNA_009_R_2015_03_11_14_18_53_user_PRI-173-Boonstra_800253_chip1_Auto_user_PRI-173-Boonstra_800253_chip1_252.fastq	nohup time /var/ngs/tools/FastQC/fastqc -q IonXpressRNA_009_R_2015_03_11_14_18_53_user_PRI-173-Boonstra_800253_chip1_Auto_user_PRI-173-Boonstra_800253_chip1_252.fastq -o /home/anne/PROJECTS/mirjam/2015_03/fastqc &
BR1_T2_plus	IonXpressRNA_010_R_2015_03_11_14_18_53_user_PRI-173-Boonstra_800253_chip1_Auto_user_PRI-173-Boonstra_800253_chip1_252.fastq	nohup time /var/ngs/tools/FastQC/fastqc -q IonXpressRNA_010_R_2015_03_11_14_18_53_user_PRI-173-Boonstra_800253_chip1_Auto_user_PRI-173-Boonstra_800253_chip1_252.fastq -o /home/anne/PROJECTS/mirjam/2015_03/fastqc &
BR1_T1_plus	IonXpressRNA_008_R_2015_03_12_13_05_45_user_PRI-174-Boonstra_800253_chip1_Auto_user_PRI-174-Boonstra_800253_chip1_254.fastq	nohup time /var/ngs/tools/FastQC/fastqc -q IonXpressRNA_008_R_2015_03_12_13_05_45_user_PRI-174-Boonstra_800253_chip1_Auto_user_PRI-174-Boonstra_800253_chip1_254.fastq -o /home/anne/PROJECTS/mirjam/2015_03/fastqc &
BR1_T1_minus	IonXpressRNA_009_R_2015_03_12_13_05_45_user_PRI-174-Boonstra_800253_chip1_Auto_user_PRI-174-Boonstra_800253_chip1_254.fastq	nohup time /var/ngs/tools/FastQC/fastqc -q IonXpressRNA_009_R_2015_03_12_13_05_45_user_PRI-174-Boonstra_800253_chip1_Auto_user_PRI-174-Boonstra_800253_chip1_254.fastq -o /home/anne/PROJECTS/mirjam/2015_03/fastqc &
BR1_T2_plus	IonXpressRNA_010_R_2015_03_12_13_05_45_user_PRI-174-Boonstra_800253_chip1_Auto_user_PRI-174-Boonstra_800253_chip1_254.fastq	nohup time /var/ngs/tools/FastQC/fastqc -q IonXpressRNA_010_R_2015_03_12_13_05_45_user_PRI-174-Boonstra_800253_chip1_Auto_user_PRI-174-Boonstra_800253_chip1_254.fastq -o /home/anne/PROJECTS/mirjam/2015_03/fastqc &
BRI_T2_minus	IonXpressRNA_011_R_2015_03_11_14_20_31_sn247770177_SN2-62-Boonstra_800253_chip2_Auto_sn247770177_SN2-62-Boonstra_800253_chip2_133.fastq	nohup time /var/ngs/tools/FastQC/fastqc -q IonXpressRNA_011_R_2015_03_11_14_20_31_sn247770177_SN2-62-Boonstra_800253_chip2_Auto_sn247770177_SN2-62-Boonstra_800253_chip2_133.fastq -o /home/anne/PROJECTS/mirjam/2015_03/fastqc &
BR2_T1_plus	IonXpressRNA_012_R_2015_03_11_14_20_31_sn247770177_SN2-62-Boonstra_800253_chip2_Auto_sn247770177_SN2-62-Boonstra_800253_chip2_133.fastq	nohup time /var/ngs/tools/FastQC/fastqc -q IonXpressRNA_012_R_2015_03_11_14_20_31_sn247770177_SN2-62-Boonstra_800253_chip2_Auto_sn247770177_SN2-62-Boonstra_800253_chip2_133.fastq -o /home/anne/PROJECTS/mirjam/2015_03/fastqc &
BR2_T1_minus	IonXpressRNA_013_R_2015_03_11_14_20_31_sn247770177_SN2-62-Boonstra_800253_chip2_Auto_sn247770177_SN2-62-Boonstra_800253_chip2_133.fastq	nohup time /var/ngs/tools/FastQC/fastqc -q IonXpressRNA_013_R_2015_03_11_14_20_31_sn247770177_SN2-62-Boonstra_800253_chip2_Auto_sn247770177_SN2-62-Boonstra_800253_chip2_133.fastq -o /home/anne/PROJECTS/mirjam/2015_03/fastqc &
BR1_T2_minus	IonXpressRNA_011_R_2015_03_12_13_05_40_sn247770177_SN2-63-Boonstra_800253_chip2_Auto_sn247770177_SN2-63-Boonstra_800253_chip2_135.fastq	nohup time /var/ngs/tools/FastQC/fastqc -q IonXpressRNA_011_R_2015_03_12_13_05_40_sn247770177_SN2-63-Boonstra_800253_chip2_Auto_sn247770177_SN2-63-Boonstra_800253_chip2_135.fastq -o /home/anne/PROJECTS/mirjam/2015_03/fastqc &
BR2_T1_plus	IonXpressRNA_012_R_2015_03_12_13_05_40_sn247770177_SN2-63-Boonstra_800253_chip2_Auto_sn247770177_SN2-63-Boonstra_800253_chip2_135.fastq	nohup time /var/ngs/tools/FastQC/fastqc -q IonXpressRNA_012_R_2015_03_12_13_05_40_sn247770177_SN2-63-Boonstra_800253_chip2_Auto_sn247770177_SN2-63-Boonstra_800253_chip2_135.fastq -o /home/anne/PROJECTS/mirjam/2015_03/fastqc &
BR2_T1_minus	IonXpressRNA_013_R_2015_03_12_13_05_40_sn247770177_SN2-63-Boonstra_800253_chip2_Auto_sn247770177_SN2-63-Boonstra_800253_chip2_135.fastq	nohup time /var/ngs/tools/FastQC/fastqc -q IonXpressRNA_013_R_2015_03_12_13_05_40_sn247770177_SN2-63-Boonstra_800253_chip2_Auto_sn247770177_SN2-63-Boonstra_800253_chip2_135.fastq -o /home/anne/PROJECTS/mirjam/2015_03/fastqc &
BR2_T2_plus	IonXpressRNA_014_R_2015_03_12_19_57_34_user_PRI-175-Boonstra_800253_chip3_Auto_user_PRI-175-Boonstra_800253_chip3_253.fastq	nohup time /var/ngs/tools/FastQC/fastqc -q IonXpressRNA_014_R_2015_03_12_19_57_34_user_PRI-175-Boonstra_800253_chip3_Auto_user_PRI-175-Boonstra_800253_chip3_253.fastq -o /home/anne/PROJECTS/mirjam/2015_03/fastqc &
BR2_T2_minus	IonXpressRNA_015_R_2015_03_12_19_57_34_user_PRI-175-Boonstra_800253_chip3_Auto_user_PRI-175-Boonstra_800253_chip3_253.fastq	nohup time /var/ngs/tools/FastQC/fastqc -q IonXpressRNA_015_R_2015_03_12_19_57_34_user_PRI-175-Boonstra_800253_chip3_Auto_user_PRI-175-Boonstra_800253_chip3_253.fastq -o /home/anne/PROJECTS/mirjam/2015_03/fastqc &

## Sheet: Bowtie
Parsing bowtie report:	/usr/molgentools/rnaseq/RNAseq_bowtie_report.pl -i 03.bowtie_report.txt
								mRNA	rRNA
SampleName	Filename	Strain	Script	SampleName	reads	unpaired	%not aligned	%aligned 1x	%aligned >1x	mRNA
BR1_T1_minus	IonXpressRNA_009_R_2015_03_11_14_18_53_user_PRI-173-Boonstra_800253_chip1_Auto_user_PRI-173-Boonstra_800253_chip1_252.fastq	Bacillus_subtilis_168	bowtie2 -D 20 -R 3 -N 1 -L 20 -i S,1,0.50 --local -x /var/ngs/bowtie_indexes/bowtie_indexes/Bacillus_subtilis_168 -q IonXpressRNA_009_R_2015_03_11_14_18_53_user_PRI-173-Boonstra_800253_chip1_Auto_user_PRI-173-Boonstra_800253_chip1_252.fastq,IonXpressRNA_009_R_2015_03_12_13_05_45_user_PRI-174-Boonstra_800253_chip1_Auto_user_PRI-174-Boonstra_800253_chip1_254.fastq -p 24 -S /home/anne/PROJECTS/mirja…	BR1_T1_minus	18238241	100	5.26	2.72	92.02	496080
BR1_T1_minus	IonXpressRNA_009_R_2015_03_12_13_05_45_user_PRI-174-Boonstra_800253_chip1_Auto_user_PRI-174-Boonstra_800253_chip1_254.fastq	Bacillus_subtilis_168		BR1_T1_minus
BR1_T1_plus	IonXpressRNA_008_R_2015_03_11_14_18_53_user_PRI-173-Boonstra_800253_chip1_Auto_user_PRI-173-Boonstra_800253_chip1_252.fastq	Bacillus_subtilis_168	bowtie2 -D 20 -R 3 -N 1 -L 20 -i S,1,0.50 --local -x /var/ngs/bowtie_indexes/bowtie_indexes/Bacillus_subtilis_168 -q IonXpressRNA_008_R_2015_03_11_14_18_53_user_PRI-173-Boonstra_800253_chip1_Auto_user_PRI-173-Boonstra_800253_chip1_252.fastq,IonXpressRNA_008_R_2015_03_12_13_05_45_user_PRI-174-Boonstra_800253_chip1_Auto_user_PRI-174-Boonstra_800253_chip1_254.fastq -p 24 -S /home/anne/PROJECTS/mirja…	BR1_T1_plus	20941531	100	7.2	1.51	91.3	316217
BR1_T1_plus	IonXpressRNA_008_R_2015_03_12_13_05_45_user_PRI-174-Boonstra_800253_chip1_Auto_user_PRI-174-Boonstra_800253_chip1_254.fastq	Bacillus_subtilis_168		BR1_T1_plus
BR1_T2_minus	IonXpressRNA_011_R_2015_03_12_13_05_40_sn247770177_SN2-63-Boonstra_800253_chip2_Auto_sn247770177_SN2-63-Boonstra_800253_chip2_135.fastq	Bacillus_subtilis_168	bowtie2 -D 20 -R 3 -N 1 -L 20 -i S,1,0.50 --local -x /var/ngs/bowtie_indexes/bowtie_indexes/Bacillus_subtilis_168 -q IonXpressRNA_011_R_2015_03_12_13_05_40_sn247770177_SN2-63-Boonstra_800253_chip2_Auto_sn247770177_SN2-63-Boonstra_800253_chip2_135.fastq,IonXpressRNA_011_R_2015_03_11_14_20_31_sn247770177_SN2-62-Boonstra_800253_chip2_Auto_sn247770177_SN2-62-Boonstra_800253_chip2_133.fastq -p 24 -S /…	BR1_T2_minus	35096585	100	6.83	2.06	91.11	722990
BR1_T2_minus	IonXpressRNA_011_R_2015_03_11_14_20_31_sn247770177_SN2-62-Boonstra_800253_chip2_Auto_sn247770177_SN2-62-Boonstra_800253_chip2_133.fastq	Bacillus_subtilis_168		BR1_T2_minus
BR1_T2_plus	IonXpressRNA_010_R_2015_03_11_14_18_53_user_PRI-173-Boonstra_800253_chip1_Auto_user_PRI-173-Boonstra_800253_chip1_252.fastq	Bacillus_subtilis_168	bowtie2 -D 20 -R 3 -N 1 -L 20 -i S,1,0.50 --local -x /var/ngs/bowtie_indexes/bowtie_indexes/Bacillus_subtilis_168 -q IonXpressRNA_010_R_2015_03_11_14_18_53_user_PRI-173-Boonstra_800253_chip1_Auto_user_PRI-173-Boonstra_800253_chip1_252.fastq,IonXpressRNA_010_R_2015_03_12_13_05_45_user_PRI-174-Boonstra_800253_chip1_Auto_user_PRI-174-Boonstra_800253_chip1_254.fastq -p 24 -S /home/anne/PROJECTS/mirja…	BR1_T2_plus	20144437	100	6.01	2.03	91.96	408932
BR1_T2_plus	IonXpressRNA_010_R_2015_03_12_13_05_45_user_PRI-174-Boonstra_800253_chip1_Auto_user_PRI-174-Boonstra_800253_chip1_254.fastq	Bacillus_subtilis_168		BR1_T2_plus
BR2_T1_minus	IonXpressRNA_013_R_2015_03_11_14_20_31_sn247770177_SN2-62-Boonstra_800253_chip2_Auto_sn247770177_SN2-62-Boonstra_800253_chip2_133.fastq	Bacillus_subtilis_168	bowtie2 -D 20 -R 3 -N 1 -L 20 -i S,1,0.50 --local -x /var/ngs/bowtie_indexes/bowtie_indexes/Bacillus_subtilis_168 -q IonXpressRNA_013_R_2015_03_11_14_20_31_sn247770177_SN2-62-Boonstra_800253_chip2_Auto_sn247770177_SN2-62-Boonstra_800253_chip2_133.fastq,IonXpressRNA_013_R_2015_03_12_13_05_40_sn247770177_SN2-63-Boonstra_800253_chip2_Auto_sn247770177_SN2-63-Boonstra_800253_chip2_135.fastq -p 24 -S /…	BR2_T1_minus	15909178	100	5.64	2.1	92.26	334093
BR2_T1_minus	IonXpressRNA_013_R_2015_03_12_13_05_40_sn247770177_SN2-63-Boonstra_800253_chip2_Auto_sn247770177_SN2-63-Boonstra_800253_chip2_135.fastq	Bacillus_subtilis_168		BR2_T1_minus
BR2_T1_plus	IonXpressRNA_012_R_2015_03_11_14_20_31_sn247770177_SN2-62-Boonstra_800253_chip2_Auto_sn247770177_SN2-62-Boonstra_800253_chip2_133.fastq	Bacillus_subtilis_168	bowtie2 -D 20 -R 3 -N 1 -L 20 -i S,1,0.50 --local -x /var/ngs/bowtie_indexes/bowtie_indexes/Bacillus_subtilis_168 -q IonXpressRNA_012_R_2015_03_11_14_20_31_sn247770177_SN2-62-Boonstra_800253_chip2_Auto_sn247770177_SN2-62-Boonstra_800253_chip2_133.fastq,IonXpressRNA_012_R_2015_03_12_13_05_40_sn247770177_SN2-63-Boonstra_800253_chip2_Auto_sn247770177_SN2-63-Boonstra_800253_chip2_135.fastq -p 24 -S /…	BR2_T1_plus	28823665	100	5.93	2.39	91.68	688886
BR2_T1_plus	IonXpressRNA_012_R_2015_03_12_13_05_40_sn247770177_SN2-63-Boonstra_800253_chip2_Auto_sn247770177_SN2-63-Boonstra_800253_chip2_135.fastq	Bacillus_subtilis_168		BR2_T1_plus
BR2_T2_minus	IonXpressRNA_015_R_2015_03_12_19_57_34_user_PRI-175-Boonstra_800253_chip3_Auto_user_PRI-175-Boonstra_800253_chip3_253.fastq	Bacillus_subtilis_168	bowtie2 -D 20 -R 3 -N 1 -L 20 -i S,1,0.50 --local -x /var/ngs/bowtie_indexes/bowtie_indexes/Bacillus_subtilis_168 -q IonXpressRNA_015_R_2015_03_12_19_57_34_user_PRI-175-Boonstra_800253_chip3_Auto_user_PRI-175-Boonstra_800253_chip3_253.fastq -p 24 -S /home/anne/PROJECTS/mirjam/2015_03/BR2_T2_minus.sam	BR2_T2_minus	17597582	100	8.32	1.9	89.79	334354
BR2_T2_plus	IonXpressRNA_014_R_2015_03_12_19_57_34_user_PRI-175-Boonstra_800253_chip3_Auto_user_PRI-175-Boonstra_800253_chip3_253.fastq	Bacillus_subtilis_168	bowtie2 -D 20 -R 3 -N 1 -L 20 -i S,1,0.50 --local -x /var/ngs/bowtie_indexes/bowtie_indexes/Bacillus_subtilis_168 -q IonXpressRNA_014_R_2015_03_12_19_57_34_user_PRI-175-Boonstra_800253_chip3_Auto_user_PRI-175-Boonstra_800253_chip3_253.fastq -p 24 -S /home/anne/PROJECTS/mirjam/2015_03/BR2_T2_plus.sam	BR2_T2_plus	15571749	100	6.74	2.18	91.08	339464

## Sheet: Processsam
genome maps		/var/www/ngs/mirjam/genomemaps
	combine and normalize tables
	/usr/molgentools/tables/merge_tables.pl -tables /home/anne/PROJECTS/mirjam/2015_03/rpkm -columns 1,9 -o Merged_Samples_normalized.rpkm
SampleName	gff	script
BR1_T1_minus	/var/genomes/Bacteria/Bacillus_subtilis_168_uid57675/NC_000964.gff	nohup /usr/molgentools/rnaseq/process_sam.pl -map /var/www/ngs/mirjam/genomemaps -gff /var/genomes/Bacteria/Bacillus_subtilis_168_uid57675/NC_000964.gff -gfftype 'RNA|gene' -redo no -sam BR1_T1_minus &
BR1_T1_plus	/var/genomes/Bacteria/Bacillus_subtilis_168_uid57675/NC_000964.gff	nohup /usr/molgentools/rnaseq/process_sam.pl -map /var/www/ngs/mirjam/genomemaps -gff /var/genomes/Bacteria/Bacillus_subtilis_168_uid57675/NC_000964.gff -gfftype 'RNA|gene' -redo no -sam BR1_T1_plus &
BR1_T2_minus	/var/genomes/Bacteria/Bacillus_subtilis_168_uid57675/NC_000964.gff	nohup /usr/molgentools/rnaseq/process_sam.pl -map /var/www/ngs/mirjam/genomemaps -gff /var/genomes/Bacteria/Bacillus_subtilis_168_uid57675/NC_000964.gff -gfftype 'RNA|gene' -redo no -sam BR1_T2_minus &
BR1_T2_plus	/var/genomes/Bacteria/Bacillus_subtilis_168_uid57675/NC_000964.gff	nohup /usr/molgentools/rnaseq/process_sam.pl -map /var/www/ngs/mirjam/genomemaps -gff /var/genomes/Bacteria/Bacillus_subtilis_168_uid57675/NC_000964.gff -gfftype 'RNA|gene' -redo no -sam BR1_T2_plus &
BR2_T1_minus	/var/genomes/Bacteria/Bacillus_subtilis_168_uid57675/NC_000964.gff	nohup /usr/molgentools/rnaseq/process_sam.pl -map /var/www/ngs/mirjam/genomemaps -gff /var/genomes/Bacteria/Bacillus_subtilis_168_uid57675/NC_000964.gff -gfftype 'RNA|gene' -redo no -sam BR2_T1_minus &
BR2_T1_plus	/var/genomes/Bacteria/Bacillus_subtilis_168_uid57675/NC_000964.gff	nohup /usr/molgentools/rnaseq/process_sam.pl -map /var/www/ngs/mirjam/genomemaps -gff /var/genomes/Bacteria/Bacillus_subtilis_168_uid57675/NC_000964.gff -gfftype 'RNA|gene' -redo no -sam BR2_T1_plus &
BR2_T2_minus	/var/genomes/Bacteria/Bacillus_subtilis_168_uid57675/NC_000964.gff	nohup /usr/molgentools/rnaseq/process_sam.pl -map /var/www/ngs/mirjam/genomemaps -gff /var/genomes/Bacteria/Bacillus_subtilis_168_uid57675/NC_000964.gff -gfftype 'RNA|gene' -redo no -sam BR2_T2_minus &
BR2_T2_plus	/var/genomes/Bacteria/Bacillus_subtilis_168_uid57675/NC_000964.gff	nohup /usr/molgentools/rnaseq/process_sam.pl -map /var/www/ngs/mirjam/genomemaps -gff /var/genomes/Bacteria/Bacillus_subtilis_168_uid57675/NC_000964.gff -gfftype 'RNA|gene' -redo no -sam BR2_T2_plus &

## Sheet: RPKM
key	BR1_T1_minus	BR1_T1_plus	BR1_T2_minus	BR1_T2_plus	BR2_T1_minus	BR2_T1_plus	BR2_T2_minus	BR2_T2_plus		Locus_tag	gene	start	end	strand	length	PID	COG	product
BSU00010	3387.3	4704.7	6588.3	9894.4	4694.3	6481.6	5574.8	5485.1		BSU00010	dnaA	410	1750	+	446	16077069	COG0593L	chromosomal replication initiator protein DnaA
BSU00020	975.7	2256.8	2008.5	2359.8	1532.3	1678.8	1139.6	2018.7		BSU00020	dnaN	1939	3075	+	378	16077070	COG0592L	DNA polymerase III subunit beta
BSU00030	2912.1	4078.7	3909.3	7078.8	4380.9	3614	5470	4008		BSU00030	yaaA	3206	3421	+	71	16077071	COG2501S	hypothetical protein
BSU00040	8046.4	5973	7800.6	7059.8	6319.4	4854.7	7521.1	5957		BSU00040	recF	3437	4549	+	370	16077072	COG1195L	DNA replication and repair protein RecF
BSU00050	5351.8	3097.6	3800.7	6458.1	5648.6	4355.4	6048.4	4571.2		BSU00050	yaaB	4567	4812	+	81	255767014	-	hypothetical protein
BSU00060	12101	9810.6	13313.1	11329.3	15207.1	10434.4	14408.5	11890.2		BSU00060	gyrB	4867	6783	+	638	16077074	COG0187L	DNA gyrase subunit B
BSU00070	8416.8	7188.2	11226.3	10146.5	9460.9	7602.3	11810.4	10550.1		BSU00070	gyrA	6994	9459	+	821	16077075	COG0188L	DNA gyrase subunit A
BSU00080	198.2	20	88.7	99.6	67.6	98.6	42.3	146.4		BSU00080	yaaC	14847	15794	-	315	16077076	-	hypothetical protein
BSU00090	34463.2	33978.9	39648.1	35720.9	19974.7	16227.8	36569.2	34190.9		BSU00090	guaB	15915	17381	+	488	16077077	COG0516F	inosine-5'-monophosphate dehydrogenase
BSU00100	1044.5	502.3	1294	1366.5	2334.6	1680.7	1260.7	893.1		BSU00100	dacA	17534	18865	+	443	16077078	COG1686M	D-alanyl-D-alanine carboxypeptidase DacA
BSU00110	13268.4	9696	10763.1	6976.7	14544.6	8712.5	10906.3	8243.1		BSU00110	yaaD	19062	19946	+	294	16077079	COG0214H	pyridoxal biosynthesis lyase PdxS
BSU00120	14531.3	8110	9989.2	8906.8	10781.5	8624.1	12085.3	5157.5		BSU00120	yaaE	19968	20558	+	196	16077080	COG0311H	glutamine amidotransferase subunit PdxT
BSU00130	1949	2742.6	1844.1	1351.5	3091.9	2039.7	2378.6	1313.7		BSU00130	serS	20880	22157	+	425	16077081	COG0172J	serine--tRNA ligase
BSU00140	651	853.2	992	764.5	1375.9	2134.1	577	705		BSU00140	dck	22496	23149	-	217	16077082	COG1428F	deoxyadenosine/deoxycytidine kinase
BSU00150	392.1	1310.9	615.4	892.3	1549.2	1582	421.7	689.9		BSU00150	dgk	23146	23769	-	207	16077083	COG1428F	deoxyguanosine kinase
BSU00160	12.6	76.3	80.1	47	88.2	204	66.7	110.5		BSU00160	yaaH	23868	25151	-	427	16077084	COG3858R	spore germination protein YaaH
BSU00170	58.7	146.5	231.5	0	186.3	123.1	0	333.2		BSU00170	yaaI	25221	25766	-	181	16077085	COG1335Q	isochorismatase
BSU00180	1438.4	1100.8	1163.5	2474	614.1	390	757.4	831		BSU00180	tadA	25852	26337	+	161	16077086	COG0590FJ	tRNA-specific adenosine deaminase
BSU00190	3435.2	3264.2	2862.7	3125.7	3404.6	2887	2815.5	2602.3		BSU00190	dnaX	26814	28505	+	563	255767015	COG2812L	DNA polymerase III subunit gamma/tau
BSU00200	11116	13941.4	13491.6	11683	9128.6	10036.4	13410	12537.1		BSU00200	yaaK	28529	28852	+	107	16077088	COG0718S	nucleoid-associated protein YaaK
BSU00210	4057.2	3604.7	5813	4735.8	4772.7	3221.2	5554.7	4647.2		BSU00210	recR	28867	29463	+	198	16077089	COG0353L	recombination protein RecR
BSU00220	1934	2168.9	3105.7	1379.3	2228.1	2639	4544.6	2610.4		BSU00220	yaaL	29481	29705	+	74	16077090	-	hypothetical protein
BSU00230	37.2	238.6	270.3	131.8	0	203.5	0	0		BSU00230	bofA	29772	30035	+	87	255767016	-	sigma-K factor-processing regulator BofA
BSU00240	562.8	276.9	252.6	295	223.9	121.9	364.1	0		BSU00240	csfB	35531	35725	+	64	16077092	-	sporulation protein CsfB
BSU00250	1552.6	2881.3	1615.1	1550.9	1352.6	1793.1	2600	1674.2		BSU00250	xpaC	35845	36459	+	204	16077093	COG4915R	5-bromo 4-chloroindolyl phosphate hydrolysis protein XpaC
BSU00260	2003.5	2487.5	1475.5	1597.2	1516.3	1698.2	2332.5	1353.6		BSU00260	yaaN	36478	37638	+	386	16077094	COG3853P	hypothetical protein
BSU00270	1927.1	1855.9	2348	2363.4	2521.6	1208.8	2715.8	2525.9		BSU00270	yaaO	37720	39162	+	480	16077095	COG1982E	hypothetical protein
BSU00280	1063.2	1981.2	1447.9	1391.5	1241.3	843.4	1844.2	1752.4		BSU00280	tmk	39159	39797	+	212	255767017	COG0125F	thymidylate kinase
BSU00290	6168.7	5769.7	7115.5	5111.2	4674.7	4250.7	5778.6	7627.9		BSU00290	yaaQ	39871	40200	+	109	16077097	COG3870S	hypothetical protein
BSU00300	7670.1	8136.1	5514.3	5903.7	5914.6	6627.3	6691.9	5117.6		BSU00300	yaaR	40213	40653	+	146	16077098	COG1728S	hypothetical protein
BSU00310	8342.6	9607.1	10118.1	9909.6	8589.6	8535.8	10443.3	8426.3		BSU00310	holB	40665	41654	+	329	16077099	COG0470L	DNA polymerase III subunit delta'
BSU00320	31543.6	27923.9	31426.6	41014.1	20788.7	23592.5	31158.2	36130.7		BSU00320	yaaT	41657	42484	+	275	16077100	COG1774S	stage 0 sporulation protein YaaT
BSU00330	24595.8	20658.3	26376.9	21717.9	12844.8	16738.7	22054.4	19721.9		BSU00330	yabA	42499	42858	+	119	16077101	COG4467S	initiation-control protein YabA
BSU00340	770.8	704.3	586.2	1121.6	833.6	621.7	712.6	2002.6		BSU00340	yabB	42917	43660	+	247	16077102	COG4123R	hypothetical protein
BSU00350	1286.8	1580	1019.1	1794.4	1494.2	1190.8	1620.6	1489.9		BSU00350	yazA	43647	43946	+	99	16077103	COG2827L	hypothetical protein
BSU00360	1985	2187.7	1636.5	1689.4	1055.2	1180.8	1110.6	1867.2		BSU00360	yabC	43921	44799	+	292	16077104	COG0313R	ribosomal RNA small subunit methyltransferase I
BSU00370	25952	22223.4	23257.5	26931	30840.7	24749.6	29890.7	30369.8		BSU00370	abrB	44848	45138	-	96	16077105	COG2002K	transition state regulatory protein AbrB
BSU00380	5571.5	5468.2	4431.3	3847.1	7010.7	5344.4	5315.9	4535.2		BSU00380	metS	45633	47627	+	664	16077106	COG0143J	methionine--tRNA ligase
BSU00390	2759.6	2476.6	3541.9	2671.5	2986	2697.3	3082.9	2609.8		BSU00390	yabD	47706	48473	+	255	16077107	COG0084L	deoxyribonuclease YabD
BSU00400	8464.2	4082.2	7367.1	5855.5	7777.7	5517.9	7060.1	6040.6		BSU00400	yabE	48629	49942	+	437	16077108	COG3583S	hypothetical protein
BSU00410	1019.2	1160.4	1018.3	1559.6	1963.6	1139.3	1016.6	869.4		BSU00410	rnmV	50087	50647	+	186	16077109	COG1658L	ribonuclease M5
BSU00420	1264.1	1628	1219.5	503.4	1168.3	565.2	1475	1008.1		BSU00420	ksgA	50640	51518	+	292	16077110	COG0030J	ribosomal RNA small subunit methyltransferase A
BSU00430	0	0	19.5	0	0	21.3	19.4	0		BSU00430	yabG	51680	52552	+	290	16077111	-	sporulation-specific protease YabG
BSU00440	191017	282636	214192	336413	219082	221584	233152	334553		BSU00440	veg	52763	53023	+	86	16077112	COG4466S	protein Veg
BSU00450	3358.9	17586	7085.3	13260.6	6050.3	6329.4	7298.3	14675.8		BSU00450	sspF	53183	53368	+	61	16077113	-	small acid-soluble spore protein SspF
BSU00460	4193.2	2816.1	4009.3	3132.2	3674.1	2668.8	3829.4	3238.5		BSU00460	ipk	53516	54385	+	289	16077114	COG1947I	4-diphosphocytidyl-2-c-methyl-d-erythritol kinase
BSU00470	5633	4008.2	4110.2	3922.6	4944.3	4373.8	3482.7	3606.5		BSU00470	purR	54441	55298	+	285	16077115	COG0503F	Pur operon repressor
BSU00480	12303.7	9097.9	8233.1	7222.1	10129	9743.4	9467	5339.8		BSU00480	yabJ	55295	55672	+	125	16077116	COG0251J	enamine/imine deaminase
BSU00490	75174.9	79517	34211.8	31439	62052.3	57141.4	39912.2	41150.4		BSU00490	spoVG	55866	56159	+	97	16077117	COG2088M	septation protein SpoVG
BSU00500	2650	2439.8	2160	2787.9	4879	4543.6	3179.2	3118.4		BSU00500	glmU	56352	57722	+	456	16077118	COG1207M	bifunctional N-acetylglucosamine-1-phosphate uridyltransferase/glucosamine-1-phosphate acetyltransferase
BSU00510	5005.8	5750.5	4924.2	4947.5	11782.3	7144.9	7086.4	6353.1		BSU00510	prs	57745	58698	+	317	16077119	COG0462FE	ribose-phosphate pyrophosphokinase
BSU00520	34710.3	28637.4	24423.4	27409.7	39638.3	36505.2	46169.7	43396		BSU00520	ctc	58783	59397	+	204	16077120	COG1825J	general stress protein CTC
BSU00530	4661.9	4135.8	2979.1	4593	2202.1	3518.8	4894.4	4335.8		BSU00530	pth	59504	60070	+	188	16077121	COG0193J	peptidyl-tRNA hydrolase
BSU00540	3294.2	2796.5	2335	2311.9	1115	2597.3	2181.6	1469.9		BSU00540	yabK	60130	60360	+	76	16077122	-	hypothetical protein
BSU00550	2537.2	1854.8	2360.5	2287.5	2888.1	2059	2601.3	2124.6		BSU00550	mfd	60430	63963	+	1177	16077123	COG1197LK	transcription-repair-coupling factor
BSU00560	3257.2	3258.8	3204.3	2601.4	3603.5	2145.5	3030.9	3364.5		BSU00560	spoVT	64099	64635	+	178	16077124	COG2002K	stage V sporulation protein T
BSU00570	804.1	434	809.7	573.8	614.9	529.2	526.6	610.1		BSU00570	yabM	64817	66415	+	532	16077125	COG2244R	membrane protein
BSU00580	1982.9	1234.7	2435	1878.9	2990.8	1416.8	2140.4	1891.1		BSU00580	yabN	66405	67874	+	489	16077126	COG3956R	hypothetical protein
BSU00590	2491.8	2172.4	2521.9	3948.2	4121.1	3141.9	3610.3	2172.2		BSU00590	yabO	67877	68137	+	86	16077127	COG1188J	hypothetical protein
BSU00600	1220.5	0	1035.3	297.7	1435.6	1138.9	1663.2	1076.6		BSU00600	yabP	68216	68518	+	100	16077128	-	spore protein YabP
BSU00610	688.2	636.8	769.5	666.6	1248.9	824.9	763.2	1554.8		BSU00610	yabQ	68515	69150	+	211	16077129	-	spore protein YabQ
BSU00620	5565	8293.7	4903.8	4933.7	4145.5	6514	4154.7	5111.6		BSU00620	divIC	69168	69545	+	125	16077130	COG2919D	cell division protein DivIC
BSU00630	33663.7	29635.7	34968.9	36663.6	43322.8	34032.4	46168.4	34688		BSU00630	yabR	69626	70012	+	128	16077131	COG1098J	hypothetical protein
BSU00640	45.6	82.5	37.3	46.3	105.5	54.6	105	38.2		BSU00640	spoIIE	70538	73021	+	827	16077132	COG2208TK	stage II sporulation protein E
BSU00650	1018.4	710	1048.5	740	632.1	632.6	843.9	522.8		BSU00650	yabS	73106	73843	+	245	16077133	COG2304R	hypothetical protein
BSU00660	311.6	307.8	186.6	326.8	374.5	314.6	300.5	323.8		BSU00660	yabT	73809	74825	+	338	50812174	COG0515RTKL	serine/threonine protein kinase
BSU00670	12790.2	10476.4	12501.4	14980	12210.7	8359.1	15668	12779.4		BSU00670	tilS	74929	76347	+	472	16077135	COG0037D	tRNA(ile)-lysidine synthase
BSU00680	12413.8	8830.6	10091	8863.6	10777.7	8188.5	9110.1	7122.5		BSU00680	hprT	76344	76886	+	180	16077136	COG0634F	hypoxanthine-guanine phosphoribosyltransferase
BSU00690	51523.3	39531.9	55797.8	48261.1	65623.4	42213.7	61362.4	46263.7		BSU00690	ftsH	76984	78897	+	637	16077137	COG0465O	ATP-dependent zinc metalloprotease FtsH
BSU00700	1207.4	379.7	796.8	581.3	1505.2	667.2	810.5	899.2		BSU00700	coaX	79092	79868	+	258	255767018	COG1521K	type III pantothenate kinase
BSU00710	1921.2	551.4	2117.3	1591.4	1776.2	1325.1	2043	794.9		BSU00710	hslO	79880	80755	+	291	16077139	COG1281O	33 kDa chaperonin
BSU00720	1578.2	1165.5	1740.3	1134.4	1549.4	1328	1040.2	1286.8		BSU00720	yacD	80802	81695	+	297	16077140	COG0760O	peptidyl-prolyl cis-trans isomerase
BSU00730	28219.5	40904	29127	40984.7	24442.9	28238	28602.4	39295.8		BSU00730	cysK	81771	82697	+	308	16077141	COG0031E	cysteine synthase
BSU00740	6589.5	7922.9	7906.5	7088.3	4302.5	5368.8	7947.3	6981.5		BSU00740	pabB	82864	84276	+	470	16077142	COG0147EH	para-aminobenzoate synthase component 1
BSU00750	23708.6	20865	27615.9	31801.8	22753.5	15194.7	33642.3	24169.9		BSU00750	pabA	84290	84874	+	194	16077143	COG0512EH	para-aminobenzoate/anthranilate synthase glutamine amidotransferase component II
BSU00760	3472.9	3675.7	5746.7	5653.3	3376.5	2962.5	5577.1	4185.8		BSU00760	pabC	84874	85755	+	293	16077144	COG0115EH	aminodeoxychorismate lyase
BSU00770	3907	2996.5	6287.5	4358	5736.7	3807.6	5928.3	4361.4		BSU00770	sul	85737	86594	+	285	16077145	COG0294H	dihydropteroate synthase
BSU00780	3018.6	1402.2	3509.7	2631.4	2731.7	2044.8	3146.5	1847		BSU00780	folB	86587	86949	+	120	16077146	COG1539H	dihydroneopterin aldolase
BSU00790	4424.5	1910.7	4820.7	4334.4	2921.6	3872.4	5023.9	2501.9		BSU00790	folK	86946	87449	+	167	16077147	COG0801H	2-amino-4-hydroxy-6-hydroxymethyldihydropteridine pyrophosphokinase
BSU00800	8105.5	8295.2	7027.7	8211.1	6793.3	6589.7	7798.2	8379.4		BSU00800	yazB	87401	87610	+	69	16077148	COG1476K	XRE family transcriptional regulator
BSU00810	14606.4	9924.2	12126.4	10416.8	11246	10027.5	13684	10184.1		BSU00810	dusB	87634	88635	+	333	16077149	COG0042J	tRNA-dihydrouridine synthase
BSU00820	10427.8	8022.7	10272.2	7845.2	8848.8	8503	9754.2	7209.2		BSU00820	lysS	88727	90226	+	499	16077150	COG1190J	lysine--tRNA ligase
BSU00830	3830.4	8049.5	2575.5	4994.2	3346.1	4885.3	2345.1	6806.3		BSU00830	ctsR	101449	101913	+	154	16077151	COG4463K	transcriptional regulator CtsR
BSU00840	3005.3	7720.4	1985.9	4477.5	1776.1	5197.6	3246	6463.1		BSU00840	mcsA	101927	102484	+	185	16077152	COG3880S	hypothetical protein
BSU00850	4260.9	12705.1	4474.4	7137.6	3829.6	6861.9	5636.8	9616.9		BSU00850	mcsB	102484	103575	+	363	16077153	COG3869E	ATP:guanido phosphotransferase YacI
BSU00860	12324.7	28232.2	10051.5	17622.7	8948.2	17670.3	11161.7	22934.7		BSU00860	clpC	103572	106004	+	810	16077154	COG0542O	negative regulator of genetic competence ClpC/MecB
BSU00870	1497.2	5873.6	1843.3	4865.6	625.4	2845.3	2247.4	5919.7		BSU00870	radA	106096	107472	+	458	16077155	COG1066O	DNA repair protein RadA
BSU00880	2324.4	6026.8	2226.7	3725.4	1050.8	2426.2	2553.2	5642		BSU00880	yacK	107476	108558	+	360	16077156	COG1623R	DNA integrity scanning protein DisA
BSU00890	7884.4	9317	7451.6	8874.4	6320.5	6635.4	9089.1	9523.3		BSU00890	yacL	108674	109774	+	366	16077157	COG4956R	PIN and TRAM-domain containing protein YacL
BSU00900	12207.3	17246.1	13562.4	14087.9	9677.1	10340.2	16354.3	11014.3		BSU00900	ispD	109789	110487	+	232	16077158	COG1211I	2-D-methyl-D-erythritol 4-phosphate cytidylyltransferase
BSU00910	1093.1	947.6	1206	801	995.4	938	1003.1	409.3		BSU00910	ispF	110480	110956	+	158	16077159	COG0245I	2-D-methyl-D-erythritol 2,4-cyclodiphosphate synthase
BSU00920	25006.6	20559.2	25367	23634.2	21611.6	17130.6	27790.9	21876.9		BSU00920	gltX	111047	112498	+	483	16077160	COG0008J	glutamate--tRNA ligase
BSU00930	2465.5	779.8	1486.7	1346.5	1767.2	1095.3	900.4	1384.9		BSU00930	cysE	112800	113453	+	217	16077161	COG1045E	serine acetyltransferase
BSU00940	2527.7	1943.6	3167.9	2368.8	3175.9	2158.4	3100.7	1985.3		BSU00940	cysS	113450	114850	+	466	16077162	COG0215J	cysteine--tRNA ligase
BSU00950	1227.7	604.2	1526.1	779.2	734.4	1613.8	1089.7	898.5		BSU00950	mrnC	114854	115285	+	143	16077163	COG1939S	mini-ribonuclease 3
BSU00960	3113.9	2076	2232.4	2545.3	2141.6	2326.5	2636.2	1598.7		BSU00960	rlmB	115269	116018	+	249	16077164	COG0566J	tRNA/rRNA methyltransferase TrmH
BSU00970	1136.3	1058.5	1127	488.7	1037.6	685.8	758.2	1007.3		BSU00970	yacP	116025	116537	+	170	16077165	COG3688R	hypothetical protein
BSU00980	13040.4	11024.4	10188.2	13490.3	9892.8	11751.2	8997.7	9571.2		BSU00980	sigH	116600	117256	+	218	16077166	COG1595K	RNA polymerase sigma-H factor
BSU00990	26521.5	34780	23051.2	32550.2	15406.4	27575.8	20744.2	25140.6		BSU00990	rpmG	117349	117498	+	49	16077167	COG0267J	50S ribosomal protein L33 2
BSU01000	11572.5	18722.2	12099.2	13777.6	6040.1	12573.7	11091.5	14524.6		BSU01000	secE	117532	117711	+	59	16077168	COG0690U	preprotein translocase subunit SecE
BSU01010	2411.8	968.2	2488.3	3304.9	2601.1	1915.9	1709.7	1000		BSU01010	nusG	117890	118423	+	177	16077169	COG0250K	transcription termination/antitermination protein NusG
BSU01020	38665.3	23051.6	68803.9	64195.2	62340.3	42897	57812.9	41666.1		BSU01020	rplK	118591	119016	+	141	255767019	COG0080J	50S ribosomal protein L11
BSU01030	13814.7	9353.4	28367.5	22156	24807.2	15613.4	30874.8	16900.7		BSU01030	rplA	119111	119809	+	232	255767020	COG0081J	50S ribosomal protein L1
BSU01040	2422.4	2039.9	4737.5	3464.5	6501.5	4748.2	3570.6	3438.8		BSU01040	rplJ	120061	120561	+	166	255767021	COG0244J	50S ribosomal protein L10
BSU01050	4408.1	5196.2	5241.9	5624.2	10161.6	8980.2	6443.6	2004.7		BSU01050	rplL	120607	120978	+	123	16077173	COG0222J	50S ribosomal protein L7/L12
BSU01060	45.8	0	151.2	0	289.1	62.8	0	98.3		BSU01060	ybxB	121068	121673	+	201	16077174	COG2813J	hypothetical protein
BSU01070	24542.8	21458.1	39205.8	36631.5	30231.9	24231.5	39277.8	30418.8		BSU01070	rpoB	121919	125500	+	1193	255767022	COG0085K	DNA-directed RNA polymerase subunit beta
BSU01080	25183.3	22944.7	40135.4	36770.9	35819.1	26049.5	39850.1	31056.9		BSU01080	rpoC	125562	129161	+	1199	255767023	COG0086K	DNA-directed RNA polymerase subunit beta'
BSU01090	18842.5	17903.6	29196.8	41558.7	51608	33926.6	37461.6	28365.6		BSU01090	ybxF	129340	129588	+	82	16077177	COG1358J	ribosome-associated protein L7Ae-like
BSU01100	22217.9	20062.4	44716.7	41904.4	38607.5	32858.4	39499	34934.2		BSU01100	rpsL	129702	130118	+	138	255767024	COG0048J	30S ribosomal protein S12
BSU01110	20320.7	19607.2	35208.3	30115.8	32608.7	25995.5	30710.4	26786.7		BSU01110	rpsG	130160	130630	+	156	255767025	COG0049J	30S ribosomal protein S7
BSU01120	30656.9	26472.3	45221.9	44256.7	44946.2	37558.4	41330.2	35490.7		BSU01120	fusA	130684	132762	+	692	255767026	COG0480J	elongation factor G
BSU01130	135820	116687	134589	130845	127950	116430	142850	119915		BSU01130	tufA	132882	134072	+	396	16077181	COG0050J	elongation factor Tu
BSU01140	361	242.4	501.9	368.1	761.8	442.7	606.4	694.9		BSU01140	ybaC	134171	135127	+	318	255767027	COG0596R	aminopeptidase YbaC
BSU01150	9436.1	3637.5	10378.7	6488.2	14594.5	9154.3	6743.3	6100.8		BSU01150	rpsJ	135364	135672	+	102	16077183	COG0051J	30S ribosomal protein S10
BSU01160	9241.5	5177.8	11601.8	10082.4	13462	11396.8	9834.1	7623.9		BSU01160	rplC	135712	136341	+	209	16077184	COG0087J	50S ribosomal protein L3
BSU01170	3296.5	2371.8	6731.8	6027.5	6807.2	5162.8	4285.3	2856.4		BSU01170	rplD	136369	136992	+	207	16077185	COG0088J	50S ribosomal protein L4
BSU01180	9792.1	4506.9	10779.5	13390	16685.5	13468.9	7966.5	7645.7		BSU01180	rplW	136992	137279	+	95	255767028	COG0089J	50S ribosomal protein L23
BSU01190	6748.5	5259	11221.1	11078.6	11657	10707.1	8095.8	6720.9		BSU01190	rplB	137311	138144	+	277	255767029	COG0090J	50S ribosomal protein L2
BSU01200	5490.2	2817.2	6993.1	7959.7	9931.3	8078.2	5913.9	5733.7		BSU01200	rpsS	138202	138480	+	92	16077188	COG0185J	30S ribosomal protein S19
BSU01210	3338.8	2678.4	7199.5	6821.5	9081.2	8183.4	3506.6	4331.3		BSU01210	rplV	138497	138838	+	113	16077189	COG0091J	50S ribosomal protein L22
BSU01220	2208.6	2537.3	4529	3749.8	7371.4	5775.1	3737.7	2528		BSU01220	rpsC	138842	139498	+	218	255767030	COG0092J	30S ribosomal protein S3
BSU01230	1987.9	848.3	3316.1	2897.9	6997.4	4029.1	2258.4	1400.7		BSU01230	rplP	139500	139934	+	144	16077191	COG0197J	50S ribosomal protein L16
BSU01240	2625.9	2218.9	3739.7	3568.6	4732.6	4239.6	2234.6	2457.9		BSU01240	rpmC	139924	140124	+	66	16077192	COG0255J	50S ribosomal protein L29
BSU01250	2161	518.9	4388.2	1385.4	4869.9	5890.2	2937.8	1725.8		BSU01250	rpsQ	140147	140410	+	87	16077193	COG0186J	30S ribosomal protein S17
BSU01260	3344.5	2710	4351.9	3549	10488.4	5952.1	2534.8	1789.4		BSU01260	rplN	140451	140819	+	122	16077194	COG0093J	50S ribosomal protein L14
BSU01270	1292	660.3	2534.6	1490.9	4811.6	4241.5	1701.8	1658.8		BSU01270	rplX	140857	141168	+	103	16077195	COG0198J	50S ribosomal protein L24
BSU01280	2101.9	1198.1	3564.1	2164.8	4190.5	2892.2	2123.7	898.9		BSU01280	rplE	141195	141734	+	179	16077196	COG0094J	50S ribosomal protein L5
BSU01290	2842.3	1123.7	3875.7	1680	6751.6	3457.9	2232.2	2238.7		BSU01290	rpsN	141757	141942	+	61	16077197	COG0199J	30S ribosomal protein S14
BSU01300	3786.6	2408.5	3166.7	3734.3	7361.4	6985.2	3322.9	2486.2		BSU01300	rpsH	141974	142372	+	132	255767031	COG0096J	30S ribosomal protein S8
BSU01310	3597.3	1533.3	4744.8	4171.7	5837.4	6020.9	2452.4	3364.7		BSU01310	rplF	142402	142941	+	179	16077199	COG0097J	50S ribosomal protein L6
BSU01320	3286.8	2526.2	5007.6	2549.2	6022.2	3703.6	2268.4	1389		BSU01320	rplR	142974	143336	+	120	255767032	COG0256J	50S ribosomal protein L18
BSU01330	7107	2742.5	5750.5	5383.8	10518.4	7901.1	6474.2	4428		BSU01330	rpsE	143361	143861	+	166	16077201	COG0098J	30S ribosomal protein S5
BSU01340	6154	2983.3	5220.4	6052.4	13029	7393.9	5046.3	5005.6		BSU01340	rpmD	143875	144054	+	59	16077202	COG1841J	50S ribosomal protein L30
BSU01350	6528.4	6444.4	9220.6	11575.6	14196.7	10405.1	11390.5	5325.6		BSU01350	rplO	144085	144525	+	146	16077203	COG0200J	50S ribosomal protein L15
BSU01360	7231.2	5797.1	8349.4	7428.5	9881.3	7865.7	6684.2	4777		BSU01360	secY	144527	145822	+	431	16077204	COG0201U	protein translocase subunit SecY
BSU01370	8250.1	6591.7	8273.6	6039.8	12123.7	11111.1	8412.4	6146.3		BSU01370	adk	145877	146530	+	217	16077205	COG0563F	adenylate kinase
BSU01380	7839.8	4484.6	10028.6	8200.9	14385.7	11226.4	12317.8	6042.4		BSU01380	mapA	146527	147273	+	248	16077206	COG0024J	methionine aminopeptidase 1
BSU01389	4298.8	2417.8	6517.3	4753.5	9406.2	4992.3	5498.2	1690.3		BSU01389	ybzG	147312	147536	+	74	255767033	-	ribosome-binding protein YbzG
BSU01390	10153.2	8054.8	11775.6	13944.3	21288.9	15379.8	8630	9431.6		BSU01390	infA	147585	147803	+	72	16077207	COG0361J	translation initiation factor IF-1
BSU01400	11758.3	4780.7	7235.5	6074	10177	8365.7	11860.3	5977.6		BSU01400	rpmJ	147837	147950	+	37	16077208	COG0257J	50S ribosomal protein L36
BSU01410	14912.2	12349.7	19318.1	13317	29146.6	18836.2	19398.7	10860.6		BSU01410	rpsM	147973	148338	+	121	255767034	COG0099J	30S ribosomal protein S13
BSU01420	16359.8	9186.9	15107.5	13780.5	20236	13940.6	14867.5	10806.1		BSU01420	rpsK	148359	148754	+	131	16077210	COG0100J	30S ribosomal protein S11
BSU01430	16851.7	9906.9	17732.7	15150.6	28079.8	21854.7	19135.7	14998.9		BSU01430	rpoA	148931	149875	+	314	16077211	COG0202K	DNA-directed RNA polymerase subunit alpha
BSU01440	20065.7	10575.8	22705	14806.3	33485	21521.7	20173.5	16588.6		BSU01440	rplQ	149953	150315	+	120	16077212	COG0203J	50S ribosomal protein L17
BSU01450	762.2	566.2	994.3	460	774.9	730.3	1316.3	770.3		BSU01450	cbiO	150443	151288	+	281	255767035	COG1122P	energy-coupling factor transporter ATP-binding protein EcfA1
BSU01460	1594.6	830.3	1562.3	1588.7	1553.8	1286.7	1936.3	1024.8		BSU01460	cbiO	151303	152133	+	276	16077214	COG1122P	energy-coupling factor transporter ATP-binding protein EcfA2
BSU01470	1289.1	979.9	1489.4	1141.8	1699.7	1704	1403.2	1109.4		BSU01470	ybaF	152130	152927	+	265	255767036	COG0619P	energy-coupling factor transporter transmembrane protein EcfT
BSU01480	1736.2	1389.8	3169.7	3722.8	5814.8	3149.1	3022.6	2978.6		BSU01480	truA	152937	153680	+	247	255767037	COG0101J	tRNA pseudouridine synthase A
BSU01490	46470.3	38981.7	61211.3	57319.2	50433.3	37227	58024.4	54899.2		BSU01490	rplM	153842	154279	+	145	255767038	COG0102J	50S ribosomal protein L13
BSU01500	55043.5	44302.8	82426.4	56836.6	56805.9	34928.2	74832.5	50528.3		BSU01500	rpsI	154300	154692	+	130	16077218	COG0103J	30S ribosomal protein S9
BSU01510	1896.6	1178.4	1200	1550.8	1524.3	1304	1321.4	1004.7		BSU01510	ybaJ	155156	155923	+	255	255767039	COG2227H	methyltransferase
BSU01520	0	0	0	35.2	0	0	0	0		BSU01520	ybaK	156109	156552	+	147	16077220	-	hypothetical protein
BSU01530	38.3	191.9	149.2	126.3	0	82.8	122.1	299.8		BSU01530	cwlD	156612	157325	+	237	16077221	COG0860M	germination-specific N-acetylmuramoyl-L-alanine amidase
BSU01540	9246.3	10309.7	7512.5	6275	8912.6	8082.6	7758.9	7052.4		BSU01540	salA	157421	158479	+	352	16077222	COG0489D	protein mrp homolog SalA
BSU01550	0	0	67.5	190.9	82.2	71.1	181.2	156		BSU01550	gerD	158515	159072	-	185	16077223	-	spore germination protein GerD
BSU01560	556.5	256.3	257.3	358.1	272.2	226.1	539	388.8		BSU01560	kbaA	159182	159778	+	198	16077224	COG0474P	kinB-signaling pathway activation protein
BSU01570	0	0	0	89.1	0	0	0	0		BSU01570	ybaN	159779	160543	-	254	16077225	COG0726G	polysaccharide deacetylase PdaB
BSU01580	955.4	976.3	1247.1	2256.1	1745.5	1262.3	1222.3	1690		BSU01580	ybaR	177083	178519	+	478	16077226	COG0659P	sulfate transporter YbaR
BSU01590	2415.7	1868.6	2339.9	3186.2	2631	1855.5	3718.7	2029		BSU01590	ybaS	178665	179585	+	306	255767040	COG0385R	hypothetical protein
BSU01600	113.4	0	152	0	44	108.7	0	83.3		BSU01600	ybbA	179595	180347	-	250	255767041	COG2819R	hypothetical protein
BSU01610	63.4	19.8	89.2	0	21.9	68.4	155.7	0		BSU01610	feuC	180344	181354	-	336	255767042	COG0609P	iron-uptake system permease protein FeuC
BSU01620	165.7	0	89.4	67.8	101.2	42.5	26.9	53.1		BSU01620	feuB	181347	182351	-	334	16077230	COG0609P	iron-uptake system permease protein FeuB
BSU01630	407.3	156.2	470.9	99.8	207.4	206.3	425.5	369.1		BSU01630	feuA	182370	183323	-	317	16077231	COG0614P	iron-uptake system-binding protein
BSU01640	266.7	91.8	131.7	325.6	324	44.2	173.8	49.8		BSU01640	ybbB	183414	185003	-	529	16077232	COG0614P	AraC family transcriptional regulator
BSU01650	623.6	417.7	521.4	547	556.3	289.3	1027.1	708		BSU01650	ybbC	185194	186438	-	414	16077233	COG3876S	hypothetical protein
BSU01660	396	556.2	689	374.1	167.6	391.9	568.9	798.8		BSU01660	ybbD	186452	188380	-	642	16077234	COG1472G	lipoprotein
BSU01670	453.4	695.3	443.9	604.7	170.1	279	705.4	383.8		BSU01670	ybbE	188408	189733	-	441	255767043	COG1680V	hypothetical protein
BSU01680	412	275.6	590.8	656.7	44.4	324.1	646.5	591.6		BSU01680	ybbF	189790	191157	-	455	255767044	COG1263G	PTS system EIIBC component YbbF
BSU01690	479.2	685.4	511.9	531.8	193.3	568.2	471.9	613		BSU01690	ybbH	191183	192034	-	283	16077237	COG1737K	RpiR family transcriptional regulator
BSU01700	1887.3	968.3	1514.3	915.1	985.9	1004.2	1179.1	1017.3		BSU01700	murQ	192051	192965	-	304	16077238	COG2103R	N-acetylmuramic acid 6-phosphate etherase
BSU01710	741.8	128.4	249	88.2	383.4	55.3	84.7	110.4		BSU01710	ybbJ	193075	193557	-	160	255767045	COG1670J	N-acetyltransferase YbbJ
BSU01720	1010.5	583.3	994.6	196.2	546.7	543	1059.4	414.4		BSU01720	ybbK	193570	194025	-	151	255767046	COG1683S	hypothetical protein
BSU01730	1867.9	3161.3	1123.4	2497	1861	1954.7	2877.6	2338.6		BSU01730	sigW	194849	195412	+	187	16077241	COG1595K	RNA polymerase sigma factor SigW
BSU01740	7293.6	9775.1	4836.9	6497	8515.7	9132.7	4283.3	6319.7		BSU01740	rsiW	195426	196052	+	208	16077242	COG5662K	anti-sigma-W factor RsiW
BSU01750	6537.9	4298.1	7763.3	6825.4	6776.6	4995	5464.1	4674.5		BSU01750	ybbP	196213	197034	+	273	255767047	COG1624S	hypothetical protein
BSU01760	6320.5	4307.9	6689.2	3920.7	8704	5758.5	6501.3	5011.8		BSU01760	ybbR	197027	198478	+	483	255767048	COG4856S	YbbR-like domain-containing protein YbbR
BSU01770	3816.3	2948	4046.1	3996.4	6799.3	4844.6	4323.3	2537.6		BSU01770	glmM	198497	199843	+	448	16077245	COG1109G	phosphoglucosamine mutase
BSU01780	16468.3	10475.9	44663.5	37315.7	27736.1	19770.3	32365.7	21959.4		BSU01780	glmS	200277	202079	+	600	16077246	COG0449M	glutamine--fructose-6-phosphate aminotransferase
BSU01800	1263.8	1343.2	817.1	936	310.9	774.8	1035.7	838.3		BSU01800	alkA	202547	203458	-	303	16077248	COG0122L	DNA-3-methyladenine glycosylase
BSU01810	450.5	489	221	0	447.6	229.7	501.1	141.8		BSU01810	adaA	203729	204364	+	211	16077249	COG2169F	bifunctional transcriptional activator/DNA repair enzyme AdaA
BSU01820	601.8	566.7	715.8	1645.3	598.8	288.5	561.6	416.8		BSU01820	adaB	204351	204890	+	179	16077250	COG0350L	methylated-dna--protein-cysteine methyltransferase
BSU01830	265	510.5	465.3	219.9	69.9	259.9	721.4	752.1		BSU01830	ndhF	205409	206926	+	505	16077251	COG1009CP	NADH-quinone oxidoreductase subunit 5
BSU01845	342.1	323	599.9	446.6	313.6	216.5	675	724.2		BSU01845	ybcC	206941	209556	+	871	255767049	COG3002S	hypothetical protein
BSU01860	436.7	0	250.4	679.3	560.1	168.8	988.1	895.6		BSU01860	ybcF	209633	210160	+	175	16077254	COG0288P	carbonic anhydrase-like protein YbcF
BSU01870	117.4	140.9	44.8	73.2	136.8	99.3	546.3	371.9		BSU01870	ybcH	210224	210514	+	96	16077255	-	hypothetical protein
BSU01880	335.9	45.3	613.4	496.2	60.4	135.4	302.5	495.6		BSU01880	ybcI	210572	210946	+	124	16077256	COG5609S	hypothetical protein
BSU01889	2184.5	2082.5	1614	276.6	733.3	1048	1314.2	1275.9		BSU01889	ybzH	211429	211731	+	100	255767050	COG0640K	ArsR family transcriptional regulator
BSU01890	456.5	156.9	601.6	659.3	329.4	247.7	698.7	595.7		BSU01890	ybcL	211859	213031	+	390	16077257	COG2814G	MFS transporter
BSU01900	0	0	0	0	0	0	0	0		BSU01900	ybcM	213155	213469	+	104	16077258	COG0449M	hypothetical protein
BSU01910	2147.9	2261.9	996.2	1369.6	921.2	880.8	1639.9	3253.4		BSU01910	skfA	213941	214108	+	55	16077259	-	sporulation-killing factor SkfA
BSU01920	41.9	0	20	0	54.2	93.7	0	0		BSU01920	skfB	214175	215407	+	410	50812176	COG0535R	hypothetical protein
BSU01935	101.7	167.7	22.8	30.5	27.4	73.9	77.1	0		BSU01935	skfC	215404	216894	+	496	255767051	-	sporulation-killing factor biosynthesis protein SkfC
BSU01950	294.8	483.3	63.9	304.8	196.5	110.3	101.8	166.6		BSU01950	skfE	216913	217632	+	239	16077264	COG1131V	SkfA peptide export ATP-binding protein SkfE
BSU01960	138.2	67	52.8	46	88.4	76.1	0	0		BSU01960	skfF	217697	219040	+	447	255767052	-	bacteriocin-SkfA transport system permease SkfF
BSU01970	73.7	0	20.4	183.1	0	58.6	161.5	0		BSU01970	skfG	219087	219602	+	171	255767053	-	hypothetical protein
BSU01980	242.6	0	0	261.7	76.6	188.9	0	0		BSU01980	skfH	219607	220032	+	141	255767054	-	thioredoxin
BSU01990	69	0	179.3	77	81.9	97.5	102.6	107.4		BSU01990	ybdG	220279	221256	+	325	255767055	COG0596R	hypothetical protein
BSU02000	432.8	2660.7	595.7	1395	519.8	2064.1	166.5	1312.8		BSU02000	ybdJ	221258	221929	+	223	16077269	COG0745TK	transcriptional regulator
BSU02010	474.5	32348.9	2010.2	16185.3	412.1	17943.8	205.2	16242.1		BSU02010	ybdK	221950	222912	+	320	16077270	COG0642T	sensor histidine kinase
BSU02019	2911.6	20723.5	4200.2	9383.1	2684.1	13478.3	1979	10752.7		BSU02019	ybzI	222971	223234	+	87	255767056	-	hypothetical protein
BSU02030	176.7	284	413	418.2	121.9	255.7	473.4	279.7		BSU02030	ybdM	223219	223989	-	256	16077272	COG0515RTKL	serine/threonine protein kinase
BSU02040	155.3	329.8	241.5	355.1	244.2	276.9	217.7	563.9		BSU02040	ybdN	224075	224932	-	285	16077273	-	hypothetical protein
BSU02050	767.6	946.8	821.1	665.2	353.6	1014.7	776.3	794.1		BSU02050	ybdO	225064	226248	+	394	16077274	-	hypothetical protein
BSU02060	2183.4	2066.2	1496.2	1495	4723.5	2961.2	2863.6	2637.1		BSU02060	ybxG	226566	227954	+	462	16077275	COG1113E	transporter
BSU02070	132.1	212.9	355	0	0	135.6	0	0		BSU02070	csgA	228066	228314	+	82	16077276	-	sigma-G-dependent sporulation-specific SASP protein
BSU02080	0	0	0	0	0	1347.3	0	0		BSU02080	ybxH	228331	228522	+	63	16077277	-	hypothetical protein
BSU02090	319.7	633.1	150.5	136.9	114.8	400	158.4	69.2		BSU02090	ybxI	228549	229352	-	267	16077278	COG2602V	beta-lactamase YbxI
BSU02100	646	760	482.4	600.3	858.6	737.3	1117	941.8		BSU02100	cypC	229525	230778	+	417	16077279	COG2124Q	fatty-acid peroxygenase
BSU02110	11817.8	10666.7	4688.4	4829.8	11997	9129.8	15582.5	17621.4		BSU02110	ybyB	230819	231079	-	86	16077280	-	hypothetical protein
BSU02120	11545.4	8865.4	9729.6	11030.2	12602.9	8661.8	15067.8	11611.6		BSU02120	ybeC	231348	232967	+	539	255767057	COG0531E	amino acid-proton symporter YbeC
BSU02130	181.1	212	90.4	0	173	138.7	0	0		BSU02130	glpQ	233014	233895	-	293	16077282	COG0584C	glycerophosphoryl diester phosphodiesterase
BSU02140	8.6	32.2	59.4	0	0	0	0	0		BSU02140	glpT	233994	235328	-	444	16077283	COG2271G	glycerol-3-phosphate transporter
BSU02150	113.2	341.4	97.5	0	195.3	0	0	0		BSU02150	ybeF	235625	235873	+	82	16077284	-	hypothetical protein
BSU02160	2079.8	2873.6	2996.7	2091.1	1440.8	1453.6	2164.7	2707.9		BSU02160	ybfA	235965	236882	+	305	16077285	COG1846K	MarR family transcriptional regulator
BSU02170	2699.4	3323.7	5154.3	3779.7	2582.9	1792.3	5186.8	3968.5		BSU02170	ybfB	236879	238129	+	416	16077286	COG2271G	MFS transporter
BSU02180	184.3	417.5	355.9	333.9	0	169.6	0	368.7		BSU02180	ybfE	238164	238448	-	94	255767058	-	hypothetical protein
BSU02190	185	489	118	428.3	217.6	162.8	256.4	257.1		BSU02190	ybfF	238644	239555	-	303	16077288	-	hypothetical protein
BSU02200	482.8	438.4	398.7	556.1	275.7	393.4	501.9	472.5		BSU02200	ybfG	239644	241842	-	732	16077289	COG3409M	hypothetical protein
BSU02210	171.1	536.4	239.5	398.7	549.7	267.7	180.2	459.8		BSU02210	ybfH	241917	242837	-	306	16077290	COG0697GER	transporter
BSU02220	288.3	374.4	409.9	325.1	213.6	497.3	227.4	348.5		BSU02220	ybfI	242834	243661	-	275	16077291	COG4977K	AraC family transcriptional regulator
BSU02230	2482	1697.8	1102.1	1424.7	2458.3	1707.8	1537.5	596.8		BSU02230	purT	243892	245046	+	384	16077292	COG0027F	phosphoribosylglycinamide formyltransferase
BSU02240	16588	14450.1	18814.7	15080.5	10082.9	8750.3	18365.9	16702.4		BSU02240	mpr	245190	246131	+	313	16077293	COG3591E	extracellular metalloprotease
BSU02250	22224.9	18523.8	20806.3	20310.6	14897.4	12002.5	26614.1	26314		BSU02250	ybfJ	246094	246492	+	132	16077294	-	hypothetical protein
BSU02260	849.7	570.1	707	783.5	1341.8	634.3	960.6	607.3		BSU02260	ybfK	246658	247548	+	296	16077295	COG0596R	carboxylesterase YbfK
BSU02270	1556.2	1013.1	1730.5	764.7	2231.6	551.7	1521.8	1215.9		BSU02270	pssA	247744	248277	+	177	16077296	COG1183I	CDP-diacylglycerol--serine O-phosphatidyltransferase
BSU02280	1686.3	400.8	1226	2002.8	1619.8	1922.1	1575	1748		BSU02280	ybfM	248268	248756	+	162	16077297	COG0586S	membrane protein
BSU02290	1651.5	1522.7	1945.3	1452.7	2700.8	2254.2	1820.2	1536.7		BSU02290	psd	248749	249540	+	263	16077298	COG0688I	phosphatidylserine decarboxylase proenzyme
BSU02300	180.6	0	170.1	96.7	346.7	266.1	0	109.6		BSU02300	ybfN	249595	249873	+	92	16077299	-	hypothetical protein
BSU02310	111.5	51.5	125.3	292.9	16.1	153.2	114.5	56.1		BSU02310	ybfO	249979	251319	+	446	16077300	COG2312R	hydrolase YbfO
BSU02320	289.5	349.1	463.8	382.3	211	281.9	213.8	172.2		BSU02320	ybfP	251427	252314	+	295	16077301	COG2207K	AraC family transcriptional regulator
BSU02330	11597.3	9469.6	14353.6	12938	13482.2	9046.2	16712.1	12691.6		BSU02330	ybfQ	252514	253482	+	322	16077302	COG1054R	hypothetical protein
BSU02340	87.8	273.9	105.6	246.4	47.9	393.4	234.3	63		BSU02340	gltP	253518	254762	-	414	16077303	COG1301C	proton glutamate symport protein
BSU02350	73.6	107.1	127.4	209	100.6	150.8	193.3	0		BSU02350	nagP	254907	256802	-	631	16077304	COG1263G	PTS system glucosamine-specific EIICBA component
BSU02360	108.8	158.7	49.3	0	0	91.4	70	235.3		BSU02360	nagBB	256823	257572	-	249	16077305	COG0363G	glucosamine-6-phosphate deaminase 2
BSU02370	276.2	346	171.9	0	172.5	65.6	162.4	233.7		BSU02370	ybgA	257791	258498	+	235	16077306	COG2188K	GntR family transcriptional regulator
BSU02380	341.9	0	221.8	0	120.2	292.5	0	0		BSU02380	ybgB	258532	258807	+	91	16077307	COG5658S	membrane protein
BSU02390	8584.5	7798.3	7121.6	5842	9057.8	5486	7583.3	5597.6		BSU02390	ybgE	259016	260086	+	356	16077308	COG0115EH	branched-chain-amino acid transaminase 1
BSU02400	3846.3	2984.4	4550.6	2695.5	2584.9	1600.2	3011.6	2526.8		BSU02400	ybgF	260123	261535	-	470	16077309	COG0833E	amino acid permease YbgF
BSU02410	2102.3	2988.4	2270.6	968.6	1683.3	1379.7	1511.7	1562.6		BSU02410	mmuM	261656	262603	-	315	16077310	COG2040E	homocysteine S-methyltransferase YbgG
BSU02420	13.1	0	65	0	0	39.5	74.6	0		BSU02420	glnT	262732	264168	-	478	255767059	COG1115E	sodium/glutamine symporter GlnT
BSU02430	0	0	23.6	108.3	0	0	0	0		BSU02430	ybgJ	264191	265174	-	327	16077312	COG2066E	glutaminase 1
BSU02440	367.5	143.6	499.2	634.2	420.5	367.7	404.3	270.9		BSU02440	glnJ	265476	266708	+	410	255767060	COG0642T	sensor histidine kinase
BSU02450	799.8	575.7	1070.3	558.4	1246.4	809.2	827.3	707		BSU02450	glnL	266719	267663	+	314	16077314	COG4753T	transcriptional regulatory protein GlnL
BSU02460	58.5	124.1	174.3	35.2	31.6	81.8	2.5	144.7		BSU02460	ycbC	267890	268816	+	308	255767061	COG0329EM	5-dehydro-4-deoxyglucarate dehydratase
BSU02470	57.9	211.3	145.9	98.3	95.7	57.1	145.7	199.4		BSU02470	ycbD	268846	270312	+	488	16077316	COG1012C	aldehyde dehydrogenase YcbD
BSU02480	22.2	94.3	143.3	114.7	53.7	23.5	0	26.4		BSU02480	gudP	270396	271763	+	455	255767062	COG2271G	glucarate transporter
BSU02490	33.4	0	75.5	86.2	103	33.9	0	0		BSU02490	gudD	271800	273167	+	455	255767063	COG4948MR	glucarate dehydratase
BSU02500	1807.9	1518.5	2369.6	1564	2599.1	1646.6	2084.3	1618.6		BSU02500	ycbG	273237	273938	+	233	255767064	COG2186K	GntR family transcriptional regulator
BSU02510	184.4	289	153.4	101.5	120.1	140.4	223	399.5		BSU02510	garD	274029	275561	+	510	255767065	COG2721G	D-galactarate dehydratase
BSU02520	2079.1	1256.2	2029.2	2287.9	2291.3	1904.8	2696.5	1679.9		BSU02520	ycbJ	275838	276758	+	306	16077321	COG3173R	hypothetical protein
BSU02530	324.2	456.8	67.1	153.4	0	130	0	266.2		BSU02530	rtpA	277160	277321	+	53	16077322	COG0484O	tryptophan RNA-binding attenuator protein inhibitory protein
BSU02540	344.7	175.7	568.3	110.4	284.9	290.4	266.3	325.7		BSU02540	ycbK	277342	278280	+	312	16077323	COG0697GER	transporter
BSU02550	244.6	0	356.4	98	342.5	514.3	215.3	172.7		BSU02550	ycbL	278377	279057	+	226	255767066	COG0745TK	transcriptional regulator
BSU02560	328	183.8	159.5	0	368.5	159.5	126.1	139.9		BSU02560	ycbM	279059	279994	+	311	255767067	COG0642T	sensor histidine kinase
BSU02570	192.7	0	169.8	49.2	101.1	185.9	217.2	408.2		BSU02570	ycbN	280086	281009	+	307	255767068	COG1131V	ABC transporter ATP-binding protein
BSU02580	501	438.1	307.9	298.8	487.6	413.5	601	65.1		BSU02580	ycbO	281028	281714	+	228	255767069	-	hypothetical protein
BSU02590	4082.7	56297.2	4581	37454.5	4347.6	36812.8	4389.1	39873.3		BSU02590	ycbP	281769	282155	-	128	16077328	-	hypothetical protein
BSU02600	107.5	0	37.2	0	0	0	188.9	0		BSU02600	cwlJ	282469	282897	+	142	255767070	COG3773M	cell wall hydrolase CwlJ
BSU02610	574	725.4	790.3	490.9	1020.9	442.6	905.6	391		BSU02610	ycbR	283003	283734	+	243	255767071	-	hypothetical protein
BSU02619	0	0	0	0	0	41.2	0	0		BSU02619	yczK	283816	283992	+	58	255767072	-	hypothetical protein
BSU02620	41.9	0	53.3	37.7	210.1	30.8	9.7	40.7		BSU02620	phoD	284011	285762	+	583	255767073	COG3540P	alkaline phosphatase D
BSU02630	0	0	59.5	0	0	64.7	0	147.3		BSU02630	tatAD	285775	285987	+	70	255767074	COG1826U	Sec-independent protein translocase protein TatAd
BSU02640	0	0	18.9	0	0	0	0	0		BSU02640	tatCD	286048	286776	+	242	255767075	COG0805U	Sec-independent protein translocase protein TatCd
BSU02650	865.3	2291.7	1166.1	1346.9	273	579.6	1578	1647		BSU02650	pcp	286773	287420	-	215	16077334	COG2039O	pyrrolidone-carboxylate peptidase
BSU02660	1799.8	1734.1	2017.9	2121	1509.2	1368	1766	1431		BSU02660	ycbU	287499	288611	+	370	255767076	COG0520E	aminotransferase YcbU
BSU02670	389.7	489.6	452.3	334.9	421.1	320.5	489.3	436.7		BSU02670	lmrB	288653	290092	-	479	16077336	COG2814G	lincomycin resistance protein LmrB
BSU02680	279.4	111.1	264.5	442.1	228.1	356.7	334.8	370.6		BSU02680	lmrA	290132	290698	-	188	16077337	COG1309K	TetR family transcriptional regulator
BSU02690	461.9	970.7	381.2	672.4	564.5	502.4	679.4	459.5		BSU02690	ansZ	290915	292042	+	375	16077338	COG0252EJ	asparaginase
BSU02700	99.6	0	104.9	0	239.6	234.1	0	424.6		BSU02700	estA	292205	292843	+	212	16077339	COG1075R	lipase EstA
BSU02710	586.1	242.2	232.1	355.1	495.2	537.2	480.3	496.2		BSU02710	yczC	292881	293264	-	127	16077340	COG1714S	hypothetical protein
BSU02720	2992.4	2420.6	3909.4	1974.9	1876.8	2045.3	2859.1	2545.5		BSU02720	yccF	293499	294575	+	358	16077341	COG3318R	hypothetical protein
BSU02730	598.8	345.9	441.7	462.3	589.7	443	687.1	390		BSU02730	natK	294615	295571	-	318	16077342	COG3290T	sensor histidine kinase
BSU02740	956.9	702.3	608.9	698	573.2	974.3	665.1	926		BSU02740	natR	295584	296285	-	233	16077343	COG3279KT	transcriptional regulator
BSU02750	409.2	1449.4	367.6	694.9	213.3	669.4	120.8	497.4		BSU02750	natA	296429	297169	+	246	16077344	COG4555CP	ATP-binding transport protein NatA
BSU02760	238	1304	484.9	400.1	259.5	498.4	135.6	420.8		BSU02760	natB	297170	298330	+	386	16077345	COG1668CP	sodium efflux ABC transporter permease NatB
BSU02770	952	1569.1	1199	1478.2	930.7	1240.7	713	832.9		BSU02770	yccK	298466	299398	+	310	16077346	COG0667C	oxidoreductase
BSU02780	1581	1340.8	1174.5	1470.4	1097.2	1001.7	1034	1204.6		BSU02780	ycdA	299438	300502	-	354	16077347	-	lipoprotein
BSU02790	197.7	243.1	133.8	100.1	144.9	445.6	270.3	263.6		BSU02790	ycdB	300830	302248	+	472	16077348	COG3227E	hypothetical protein
BSU02800	153.3	201.9	152.9	166.3	190.3	297.2	282.2	161.2		BSU02800	ycdC	302435	303796	+	453	16077349	-	hypothetical protein
BSU02810	606.7	555.6	490.9	283.2	336.7	165	237.3	479.2		BSU02810	cwlK	303804	304307	-	167	16077350	COG1876M	peptidoglycan L-alanyl-D-glutamate endopeptidase CwlK
BSU02820	4882.7	5121.2	4571.1	3500.3	3621.8	3815.8	3960.5	4928.7		BSU02820	rapJ	304430	305551	+	373	16077351	-	response regulator aspartate phosphatase J
BSU02830	162.7	525.1	209.8	319.9	423.3	206.1	366.5	374.4		BSU02830	ycdF	305658	306434	+	258	16077352	COG1028IQR	glucose 1-dehydrogenase 2
BSU02840	310.5	243.8	211.2	214.4	670.1	364.8	273.7	203.7		BSU02840	ycdG	306459	308144	+	561	16077353	COG0366G	oligo-1,6-glucosidase 2
BSU02850	13817.1	14482.3	15794.1	14689	6042.6	7030.8	15841.4	13915.8		BSU02850	adcA	308332	309291	+	319	16077354	COG0803P	zinc transport system zinc-binding lipoprotein AdcA
BSU02860	419.7	632.2	808.8	724.5	484.4	312.3	694.1	161.1		BSU02860	adcC	309347	310042	+	231	16077355	COG1121P	zinc transport system ATP-binding protein AdcC
BSU02870	875.8	1775.8	764.5	545.9	790.7	492.3	1505	721.8		BSU02870	adcB	310000	310842	+	280	16077356	COG1108P	zinc transport system permease protein AdcB
BSU02880	775.6	641.6	1118.8	1634.3	359.6	434.3	1598.5	1415.6		BSU02880	yceB	310880	311875	-	331	255767077	COG2141C	hypothetical protein
BSU02890	18020	17528.3	16368.3	17343.9	13538.2	10423.5	19441.2	17582.5		BSU02890	yceC	312159	312758	+	199	16077358	COG2310T	stress response protein SCP2
BSU02900	23088.3	22292.1	23143.6	21890.1	19100.5	14213.4	27493.3	19621.8		BSU02900	yceD	312780	313361	+	193	16077359	COG2310T	general stress protein 16U
BSU02910	28405.3	25637.3	31666	24579.3	26173	20893.3	29304.5	28916.9		BSU02910	yceE	313396	313974	+	192	16077360	COG2310T	hypothetical protein
BSU02920	21063	18025.8	20117.6	19785.2	21889.2	14839	28633.9	19018.7		BSU02920	yceF	314025	314798	+	257	16077361	COG0861P	membrane protein
BSU02930	3787.2	3445.5	3500.6	3339.7	2763.6	2134.7	3400.1	2937		BSU02930	yceG	314883	316496	+	537	16077362	-	hypothetical protein
BSU02940	5465.4	5522	6741.8	5543.6	5207.9	3565.8	5942.8	4103.3		BSU02940	yceH	316512	317603	+	363	16077363	COG3853P	hypothetical protein
BSU02950	1536.7	1567.7	1186.7	1226.7	1575.5	1069.3	929.5	729.4		BSU02950	yceI	317725	318927	+	400	16077364	COG2814G	niacin/nicotinamide transporter NaiP
BSU02960	0	0	0	0	0	0	0	0		BSU02960	yceJ	319180	320352	-	390	16077365	COG2814G	MFS transporter
BSU02970	2794.7	2498.3	4036.2	3759.5	2477.2	1464.1	1365.2	2067.8		BSU02970	yceK	320421	320723	-	100	16077366	COG0640K	ArsR family transcriptional regulator
BSU02980	5175	3163.1	7295.5	6643.7	5188.7	4703.9	6789.7	4036.3		BSU02980	opuAA	321013	322269	+	418	255767078	COG4175E	glycine/betaine ABC transporter ATP-binding protein
BSU02990	5349.2	5005.9	9139.9	7976	6511	5273.7	8389.1	5898.4		BSU02990	opuAB	322271	323119	+	282	16077368	COG4176E	glycine betaine transport system permease protein OpuAB
BSU03000	8859.7	7286.8	13272.7	10330.7	8116.1	7480.2	10935.5	7674.6		BSU03000	opuAC	323119	324000	+	293	16077369	COG2113E	glycine betaine-binding protein OpuAC
BSU03010	19032.2	13298.6	16529.3	12766.7	14937.6	10129.1	18664.9	14303		BSU03010	amhX	324038	325189	-	383	255767079	COG1473R	amidohydrolase AmhX
BSU03020	3713.4	2285.2	3883.7	2446.5	2285.7	1396.8	3539.5	1654.2		BSU03020	ycgA	325339	326772	+	477	255767080	COG1288S	hypothetical protein
BSU03030	1368.4	1072.2	633.6	989.6	553.7	821.6	1304.8	1205.9		BSU03030	ycgB	326888	327469	+	193	255767081	-	hypothetical protein
BSU03040	1305	1196	1653.9	1221.7	1017.2	765.3	2576	988.9		BSU03040	amyE	327618	329597	+	659	255767082	COG0366G	alpha-amylase
BSU03050	571.6	317.8	627.8	603.6	314.7	311.7	615.9	366.9		BSU03050	ldh	329774	330739	+	321	255767083	COG0039C	L-lactate dehydrogenase
BSU03060	159.9	176.5	368.9	297	232.9	55.8	283.8	245		BSU03060	lctP	330771	332396	+	541	255767084	COG1620C	L-lactate permease
BSU03070	1318	883	1067.7	627.1	812	481.1	680.5	267.5		BSU03070	mdr	332441	333979	-	512	255767085	COG2814G	multidrug resistance protein
BSU03080	601.5	391.4	201.8	597.2	256.8	479.1	405	150.1		BSU03080	ycgE	334092	334556	+	154	255767086	COG1846K	ArsR family transcriptional regulator
BSU03090	350.4	0	245.5	425	300.9	362.6	461.8	301.2		BSU03090	ycgF	334630	335259	+	209	16077378	COG1280E	amino acid efflux protein YcgF
BSU03100	386.1	367.5	378.9	327.1	301.8	553.5	366.6	367.4		BSU03100	ycgG	335329	336090	+	253	255767087	COG3403S	hypothetical protein
BSU03110	0	0	46.5	0	121.6	10.1	0	0		BSU03110	ycgH	336092	337432	-	446	255767088	COG1113E	transporter
BSU03120	0	0	0	36.9	0	19.9	0	0		BSU03120	ycgI	337562	338158	+	198	255767089	COG3665S	hypothetical protein
BSU03130	7344.5	4984.1	6694.8	5297.3	9723	6902	6689.3	5170.4		BSU03130	nadE	338288	339106	+	272	16077382	COG0171H	NH(3)-dependent NAD(+) synthetase
BSU03140	768.5	525.3	176.9	314.4	522	439.6	176.7	93.7		BSU03140	tmrB	339156	339749	-	197	255767090	-	tunicamycin resistance protein
BSU03150	6142.1	6131.9	4950.1	6368.9	5060.3	3828.8	7263.4	6887		BSU03150	aroK	340025	340585	+	186	255767091	COG0703E	shikimate kinase
BSU03160	158	90.6	433.1	194.8	200.9	278.5	366.6	360.2		BSU03160	ycgJ	340613	341374	-	253	255767092	COG2226H	methyltransferase
BSU03170	281.6	942.6	436.6	132.6	133.2	641.7	216.9	372.4		BSU03170	ycgK	341492	342466	+	324	255767093	COG0583K	LysR family transcriptional regulator
BSU03180	568.5	448.3	369.8	782.9	362.7	655.4	233.1	389.2		BSU03180	cah	342538	343494	+	318	16077387	COG3458Q	cephalosporin-C deacetylase
BSU03190	114	258	119.8	258.5	76.9	337.6	406.1	424.6		BSU03190	ycgL	343578	344360	+	260	16077388	COG3541R	hypothetical protein
BSU03200	1804.6	2733.6	957.7	1374.4	763.6	1171.8	1195.7	1621.7		BSU03200	ycgM	344551	345462	+	303	16077389	COG0506E	proline dehydrogenase 2
BSU03210	4084.1	5759.7	2846.1	4320.8	2403.4	3245.4	3094.9	4448.2		BSU03210	ycgN	345479	347026	+	515	255767094	COG1012C	1-pyrroline-5-carboxylate dehydrogenase 2
BSU03220	808.4	630.1	1241.9	1811.4	1083.3	1046.6	767.9	473.7		BSU03220	ycgO	347150	348571	+	473	255767095	COG0591ER	symporter
BSU03230	840.9	2626.2	837.3	1688.1	608.6	2168.9	1007.1	2484.5		BSU03230	ycgP	348724	349959	+	411	255767096	COG2508TQ	hypothetical protein
BSU03240	239.9	145.7	181.5	68.7	35.4	536.3	135.8	137.1		BSU03240	ycgQ	349996	350853	-	285	16077393	COG3689S	hypothetical protein
BSU03250	162.6	406.8	307.4	175.7	465.9	295	391.5	287.1		BSU03250	ycgR	350858	351742	-	294	16077394	COG0701R	hypothetical protein
BSU03260	523.4	1115.8	346.2	709.4	472.6	505.9	501.9	336.6		BSU03260	ycgS	351842	352696	-	284	16077395	COG0596R	hydrolase YcgS
BSU03270	830	1570.7	1448.6	1959.9	938.7	977.8	1095.4	1804.9		BSU03270	ycgT	352858	353868	+	336	16077396	COG0492O	ferredoxin--NADP reductase 1
BSU03280	1921.9	2042.7	1966.7	1598.9	1744.6	1176.8	3168.2	1993.9		BSU03280	nasF	353900	355351	-	483	16077397	COG0007H	uroporphyrinogen-iii C-methyltransferase
BSU03290	4004.2	2392.5	3553.7	2435.9	3350.8	1863.2	3163.9	2423.4		BSU03290	nasE	355412	355732	-	106	16077398	COG2146PR	assimilatory nitrite reductase [NAD(P)H] small subunit
BSU03300	169.9	152.2	58.3	135.7	161.8	165.8	85.5	158.3		BSU03300	nasD	355764	358181	-	805	16077399	COG1251C	nitrite reductase
BSU03310	16	0	37.7	48.9	40.4	64.6	0	57.7		BSU03310	nasC	358303	360435	-	710	255767097	COG3383R	assimilatory nitrate reductase catalytic subunit
BSU03320	152.3	64.3	19.9	0	109.5	48.8	16.3	74.2		BSU03320	nasB	360442	362757	-	771	255767098	COG1251C	assimilatory nitrate reductase electron transfer subunit
BSU03330	126.4	312.6	149	146.6	149	140.8	213.1	49.4		BSU03330	nasA	362937	364142	+	401	255767099	COG2223P	nitrate transporter
BSU03340	0	0	0	0	68.3	19.8	33.7	123.4		BSU03340	yciA	364259	365173	+	304	255767100	COG1469S	GTP cyclohydrolase folE2
BSU03350	0	0	63.8	0	0	0	0	0		BSU03350	yciB	365170	365754	+	194	255767101	COG1376S	L,D-transpeptidase YciB
BSU03359	202	0	0	0	0	0	224.1	0		BSU03359	yczL	365850	366035	+	61	255767102	-	hypothetical protein
BSU03360	0	0	78.9	0	0	0	149.3	88		BSU03360	yciC	366063	367256	+	397	16077405	COG0523R	metal chaperone YciC
BSU03370	653.4	6895.7	841	4692.9	531.6	6400.7	1067.5	3814.9		BSU03370	yckA	367305	367985	-	226	16077406	COG0765E	amino acid ABC transporter permease protein YckA
BSU03380	643	9489.6	1396.2	8426.1	1138.7	11536.6	1422	6952.3		BSU03380	yckB	367995	368858	-	287	16077407	COG0834ET	ABC transporter extracellular-binding protein YckB
BSU03390	1218.3	693	2024.2	984.3	1082.4	1037.4	758.2	500.4		BSU03390	yckC	369236	369691	+	151	16077408	COG1714S	hypothetical protein
BSU03400	218	327.3	132.7	155.7	141.1	0	0	0		BSU03400	yckD	369773	370105	+	110	16077409	-	hypothetical protein
BSU03410	139.1	181.3	98.5	138.7	124.9	16.8	424.6	66.7		BSU03410	bglC	370259	371692	+	477	16077410	COG2723G	aryl-phospho-beta-d-glucosidase BglC
BSU03420	1783	147356	10332.8	60410.4	2989.4	100271	808.5	66847.3		BSU03420	nin	371729	372127	-	132	16077411	-	DNA-entry nuclease inhibitor
BSU03430	3963.5	464311	23227.3	174288	7170.5	347014	2125.7	223489		BSU03430	nucA	372154	372597	-	147	50812179	COG0008J	DNA-entry nuclease
BSU03440	138.6	25.6	96.3	0	75.4	3.1	57.4	0		BSU03440	tlpC	372771	374492	-	573	255767103	COG0840NT	methyl-accepting chemotaxis protein TlpC
BSU03450	2584.4	37914	4445	16750.5	1642.3	9418.6	2103.6	21348.3		BSU03450	hxlB	374603	375160	-	185	16077414	COG0794M	3-hexulose-6-phosphate isomerase
BSU03460	3902.6	41946.3	4955.9	18672.4	1597.9	13595.5	1725.1	25460.2		BSU03460	hxlA	375166	375798	-	210	16077415	COG0269G	3-hexulose-6-phosphate synthase
BSU03470	365.9	18165.3	2228.4	10601.9	478.1	7623.7	1133.2	8688.5		BSU03470	hxlR	376032	376394	+	120	255767104	COG1733K	HxlR family transcriptional regulator
BSU03480	155503	87298.5	138892	97091.9	206192	117072	149700	83246.9		BSU03480	srfAA	376968	387731	+	3587	255767105	COG1020Q	surfactin synthase subunit 1
BSU03490	136809	76654.9	101116	68080.7	184506	111735	107805	57813		BSU03490	srfAB	387744	398495	+	3583	255767106	COG1020Q	surfactin synthase subunit 2
BSU03500	141659	76787.2	116324	94792.3	252683	129864	118639	61493.6		BSU03500	comS	390880	391020	+	46	16077419	-	competence protein S
BSU03510	122565	72705.6	65170.3	48265.8	162482	99770.2	78519.6	43543.7		BSU03510	srfAC	398532	402359	+	1275	255767107	COG1020Q	surfactin synthase subunit 3
BSU03520	111353	88219.5	56853.5	46196.2	151814	104322	79105.2	48710.1		BSU03520	srfAD	402388	403116	+	242	16077421	COG3208Q	surfactin synthase thioesterase subunit
BSU03530	4473.6	3828	5396.6	4905.9	2305.1	3141.2	5960.6	4972.2		BSU03530	ycxA	403217	404443	+	408	255767108	COG2271G	MFS transporter
BSU03540	2157.3	2931.9	2809.7	3185.7	1740.4	1814.6	2533.7	2615.3		BSU03540	ycxB	404458	405015	-	185	16077423	-	hypothetical protein
BSU03550	175.1	184.2	228	114.2	266.1	189.5	145.5	140.3		BSU03550	ycxC	405069	406007	-	312	255767109	COG0697GER	transporter
BSU03560	55	265.9	120.2	96.3	58.4	97.5	148	142.1		BSU03560	ycxD	406131	407465	+	444	16077425	COG1167KE	GntR family transcriptional regulator
BSU03569	2259.7	1875	1498.6	811.6	1105.5	949.9	3587.6	3188		BSU03569	not found
BSU03570	445	905.6	1356.6	688.8	945.6	983	1255.2	1692.7		BSU03570	not found
BSU03580	2149.7	1674.4	1435	1293.2	2239.1	1216.3	1366	1451		BSU03580	yczE	408240	408887	-	215	255767110	COG2364S	membrane protein
BSU03590	3214.2	1443.5	2903.8	1842.3	3381.7	2213.8	2964.5	2406.3		BSU03590	tcyC	409208	409951	-	247	255767111	COG1126E	L-cystine import ATP-binding protein TcyC
BSU03600	1183.6	622.7	1359.6	500.7	1582.9	785.9	1466.8	1112.3		BSU03600	tcyB	409965	410669	-	234	16077428	COG0765E	L-cystine transport system permease protein TcyB
BSU03610	1250.9	1530.4	2005.2	1531.3	1637	1441.1	2004.4	1683		BSU03610	tcyA	410656	411462	-	268	255767112	COG0834ET	L-cystine-binding protein TcyA
BSU03620	311.1	24.1	49	65.9	123.5	139.5	116.7	231.7		BSU03620	yclA	411578	412450	-	290	16077430	COG0583K	LysR family transcriptional regulator
BSU03630	134	159.3	157.9	118.9	83.6	0	120.5	0		BSU03630	yclB	412540	413154	+	204	16077431	COG0163H	phenolic acid decarboxylase subunit B
BSU03640	154.4	188.5	110.3	228.2	26	254.1	177.5	88.8		BSU03640	ubiD	413157	414578	+	473	16077432	COG0043H	phenolic acid decarboxylase subunit C
BSU03651	550.6	0	216.1	171.3	448.5	361.2	318.2	0		BSU03651	bsdD	414595	414822	+	75	255767113	-	phenolic acid decarboxylase subunit D
BSU03652	106.5	73.1	105.2	238.3	319.8	178.8	141.1	241.2		BSU03652	yclD	414819	415283	+	154	255767114	-	hypothetical protein
BSU03660	1570.8	1932.6	1517.5	1276	1609.8	1053.3	1330	836.1		BSU03660	yclE	415350	416195	+	281	255767115	COG0596R	AB hydrolase superfamily protein YclE
BSU03670	629.7	652.5	443.1	654.5	687.3	371.7	801	658		BSU03670	dtpT	416235	417713	-	492	255767116	COG3104E	transporter
BSU03680	0	10.3	38	130.3	59.8	114.3	0	107.2		BSU03680	yclG	417993	419747	+	584	16077436	COG3420P	hypothetical protein
BSU03690	0	0	11.4	0	7.5	0	0	0		BSU03690	yczF	419763	419984	-	73	16077437	-	hypothetical protein
BSU03700	27.9	30	80.6	47.8	0	21.5	0	15.8		BSU03700	gerKA	420110	421744	+	544	16077438	-	spore germination protein KA
BSU03710	54.1	0	65.1	101	41.1	0	0	0		BSU03710	gerKC	421734	422957	+	407	16077439	-	spore germination protein KC
BSU03720	101.6	84.7	152.7	32.9	92.1	36.1	53	166.3		BSU03720	gerKB	422982	424103	+	373	16077440	COG1115E	spore germination protein KB
BSU03730	55.2	254	47.9	175.2	23.5	71.4	140.5	176.2		BSU03730	yclH	424208	424888	-	226	16077441	COG1136V	ABC transporter ATP-binding protein
BSU03740	36.5	130	0.7	99.6	126	18.1	0	127.7		BSU03740	yclI	424904	426364	-	486	255767117	COG0577V	ABC transporter permease
BSU03750	2054	2286.5	1815.5	1675.8	1048.9	1378.1	2336.6	1000.9		BSU03750	yclJ	426577	427260	+	227	16077443	COG0745TK	transcriptional regulator
BSU03760	2286.2	2440.2	2577	2809.3	1957.1	1974.4	2266.9	2043.7		BSU03760	yclK	427247	428668	+	473	16077444	COG0642T	sensor histidine kinase
BSU03770	69489	62879	52875.1	50467.7	51959.9	48050.3	52184.3	44988.6		BSU03770	rapC	428831	429979	+	382	16077445	COG1729S	response regulator aspartate phosphatase C
BSU03780	155582	156065	171592	156801	102210	106283	152151	116185		BSU03780	phrC	429963	430085	+	40	16077446	-	phosphatase RapC inhibitor
BSU03789	996.4	1517.5	950.1	971.8	281.2	68.7	1787.2	2524.5		BSU03789	yczN	430356	430469	-	37	255767119	-	hypothetical protein
BSU03790	9614.9	8085.7	7333.1	7366.7	7451.1	7204	7331.7	6606.6		BSU03790	yclM	430623	431987	-	454	16077447	COG0527E	aspartokinase 3
BSU03800	1782.2	402.7	2069.9	2681.7	1961	1722	2689.3	1452.9		BSU03800	yclN	432372	433322	+	316	16077448	COG4606P	ABC transporter permease
BSU03810	441.9	517.9	797.9	755.9	930.5	612.9	359.8	403.7		BSU03810	yclO	433315	434262	+	315	16077449	COG4605P	ABC transporter permease
BSU03820	754.5	837.9	1159.8	1248.2	974.4	824.6	867.3	446.3		BSU03820	yclP	434256	435014	+	252	16077450	COG4604P	ABC transporter ATP-binding protein
BSU03830	1756.5	795.6	1333.6	1511.2	2295.5	1299.1	1323.4	1076		BSU03830	yclQ	435036	435989	+	317	16077451	COG4607P	ABC transporter substrate-binding protein
BSU03840	633.8	727.3	691.1	717.2	1415.9	911.3	1193.8	774.8		BSU03840	ycnB	436036	437454	-	472	16077452	COG2814G	MFS transporter
BSU03850	226.9	783.8	750.1	542.9	410	768	421.4	607.5		BSU03850	ycnC	437474	438352	-	292	255767120	COG1309K	TetR family transcriptional regulator
BSU03860	1120	656	908	452.6	771.6	816.2	2134.1	1096.8		BSU03860	ycnD	438516	439265	-	249	16077454	COG0778C	FMN reductase
BSU03870	1080.9	114.6	397.5	91.2	117.1	788.5	1310.3	778.7		BSU03870	ycnE	439282	439569	-	95	16077455	COG1359S	monooxygenase YcnE
BSU03880	21179.4	24130.2	24567.5	24349.3	17468	16490.7	22796.7	24219.7		BSU03880	yczG	439709	440023	+	104	16077456	COG0640K	ArsR family transcriptional regulator
BSU03890	314.6	155.6	225.7	364.5	115.5	235.9	419.1	197.7		BSU03890	gabR	440025	441464	-	479	16077457	COG1167KE	GntR family transcriptional regulator
BSU03900	259.6	607.2	271.9	196.6	118.5	87.5	253.1	333.2		BSU03900	gabT	441571	442881	+	436	16077458	COG0160E	4-aminobutyrate aminotransferase
BSU03910	13053.5	16495.3	18622.4	21993.3	12916.9	11199.7	26461.7	25636.1		BSU03910	gabD	442950	444338	+	462	16077459	COG1012C	succinate-semialdehyde dehydrogenase
BSU03920	0	0	0	0	0	0	0	0		BSU03920	glcU	444461	445324	+	287	16077460	COG4975G	glucose uptake protein GlcU
BSU03930	0	262.1	124.4	279.2	142.8	74.5	121.7	94.8		BSU03930	gdh	445344	446129	+	261	16077461	COG1028IQR	glucose 1-dehydrogenase
BSU03940	2793.4	1608.1	3286.8	2541.7	1688.7	2466.1	2130.7	3182.6		BSU03940	ycnI	446174	446788	-	204	16077462	COG4549S	hypothetical protein
BSU03950	1466.2	1113.2	1762.5	1557.5	1960.7	1096.7	1460.9	1028.7		BSU03950	ycnJ	446801	448426	-	541	255767121	COG1276P	copper transport protein YcnJ
BSU03960	1539	931.9	2205.7	1316.3	2553.4	1621	608.8	602.2		BSU03960	ycnK	448461	449033	-	190	16077464	COG1349KG	DeoR family transcriptional regulator
BSU03970	3916.9	4726	7008.6	3105.6	6284.6	3250.1	6729.8	4665.2		BSU03970	ycnL	449198	449551	+	117	16077465	-	hypothetical protein
BSU03981	51.4	93.2	49.9	57.3	32.7	44.2	61.2	209.5		BSU03981	mtlA	449724	451160	+	478	255767122	COG2213G	PTS system mannitol-specific EIICB component
BSU03982	38.6	643.5	0	0	0	72.5	176.9	0		BSU03982	mtlF	451185	451616	+	143	255767123	COG4668G	mannitol-specific phosphotransferase enzyme IIA component
BSU03990	86	137.3	269.3	62	40.4	183.9	330.2	417.2		BSU03990	mtlD	451618	452739	+	373	255767124	COG0246G	mannitol-1-phosphate 5-dehydrogenase
BSU04000	58.1	173.7	170.1	0	288.6	198.5	51.4	50.8		BSU04000	ycsA	452830	453894	+	354	255767125	COG0473CE	tartrate dehydrogenase/decarboxylase
BSU04010	287	117	258.2	0	270.5	427.5	102.6	178		BSU04010	sipU	454029	454592	+	187	16077469	COG0681U	signal peptidase I U
BSU04020	939.6	2157.6	1479.9	2235.5	647.1	1449	1382.5	1579.9		BSU04020	yczH	454652	455260	-	202	255767126	COG0412Q	hydrolase
BSU04030	8875.3	8595.4	12009.6	7835.5	9279.7	6025.5	12006	9270.4		BSU04030	ycsD	455346	455738	+	130	50812182	COG0764I	hypothetical protein
BSU04039	528	369.7	364.4	0	358.4	407.5	1361.1	1387.7		BSU04039	yczO	455771	455935	-	54	255767127	-	hypothetical protein
BSU04040	5459.2	7494.7	5022.2	4201.5	6188.4	6076.4	4607.8	6674.9		BSU04040	ycsE	456068	456817	+	249	255767128	COG0561R	hypothetical protein
BSU04050	114.2	321.7	189.1	228.5	135.7	230.6	61.8	277.6		BSU04050	ycsF	457023	457796	+	257	255767129	COG1540R	hypothetical protein
BSU04060	69.2	176.1	50.7	273	99.2	66.4	40.7	121.3		BSU04060	ycsG	457811	459025	+	404	255767130	COG1914P	membrane protein
BSU04070	113.7	253.2	72.1	282.6	138.5	222.9	95.7	672.7		BSU04070	ycsI	459049	459822	+	257	255767131	COG4336S	hypothetical protein
BSU04080	88.6	337.5	19	160.1	52	75.4	0	58.6		BSU04080	kipI	459867	460589	+	240	50812186	COG2049E	kinase A inhibitor
BSU04090	55.9	0	34.5	304.4	162.9	61.3	0	251.3		BSU04090	kipA	460592	461599	+	335	255767132	COG1984E	kipi antagonist
BSU04100	0	90.3	81.3	0	0	71	0	109.3		BSU04100	kipR	461615	462367	+	250	255767133	COG1414K	IclR family transcriptional regulator
BSU04110	232.8	38.9	72.8	225.7	0	47.1	95	103.8		BSU04110	lipC	462431	463072	+	213	16077478	COG2755E	spore germination lipase LipC
BSU04120	119.8	235.8	200.3	0	78.6	463.2	0	0		BSU04120	yczI	463245	463490	+	81	16077479	-	hypothetical protein
BSU04130	10726.2	7593.8	11062.5	8872.4	6943.7	5213.7	9279.5	7885.3		BSU04130	yczJ	463496	463783	-	95	16077480	COG2329R	hypothetical protein
BSU04140	2248.6	2311.9	2282.3	1687.9	3980.6	3170.2	2379	2409.6		BSU04140	pbpC	463934	465940	+	668	16077481	COG0768M	penicillin-binding protein 3
BSU04150	5250.6	15181.6	4255.9	6413.7	7828.2	13251.7	5825.2	8495.6		BSU04150	ycsN	466042	466944	+	300	16077482	COG4989R	oxidoreductase
BSU04160	356.2	739.6	510.5	368.2	385.7	377.8	684	367.1		BSU04160	mtlR	467130	469214	+	694	16077483	COG3711K	transcriptional regulator MtlR
BSU04170	820.7	570.8	730.5	479.1	790	295.7	421.6	719.9		BSU04170	ydaB	469426	470937	+	503	255767134	COG0318IQ	acyl--CoA ligase YdaB
BSU04180	242.5	82.4	81.6	0	453.5	95	486.2	374.9		BSU04180	ydaC	470957	471502	-	181	16077485	COG2226H	methyltransferase
BSU04190	1191.3	980.3	537.3	802.6	1393.1	968.4	2006.9	1322.4		BSU04190	ydaD	471709	472569	+	286	16077486	COG1028IQR	general stress protein 39
BSU04200	2100.4	1321.4	1232.7	1016	1985	970.2	2428.5	2226.5		BSU04200	ydaE	472585	473088	+	167	16077487	COG3822R	D-lyxose ketol-isomerase
BSU04210	8115.9	8347.8	7888.8	5211.9	4928.5	4042.9	7985.8	7282		BSU04210	ydaF	473174	473725	+	183	16077488	COG1670J	ribosomal N-acetyltransferase YdaF
BSU04220	14710.9	10652.5	6748.3	12595.3	9774	8162.4	12951.6	11732.9		BSU04220	ydaG	473803	474225	+	140	16077489	COG3871R	general stress protein 26
BSU04230	171.9	521	80.5	193.8	418.3	79.7	451.6	213		BSU04230	ydaH	474731	475540	+	269	16077490	-	hypothetical protein
BSU04240	651.6	467.4	1456.5	678.5	1124.5	541.9	1994.3	1616.9		BSU04240	ydzA	475584	475874	-	96	16077491	-	membrane protein
BSU04250	1619.8	1758.6	889.4	801.6	758.6	692.1	1783	1397.1		BSU04250	lrpC	476059	476493	+	144	16077492	COG1522K	AsnC family transcriptional regulator
BSU04260	5148.2	3782.1	5637.4	3755.5	4499.5	3366.8	5658.3	3395.9		BSU04260	topB	476558	478741	+	727	16077493	COG0550L	DNA topoisomerase 3
BSU04270	428.6	548.2	747.5	526.9	287.3	227.1	684.6	319.7		BSU04270	ydaJ	478944	480032	+	362	16077494	-	lipoprotein
BSU04280	50.1	0	291.7	12.5	104.4	21.6	94.2	0		BSU04280	ydaK	480013	480864	+	283	16077495	COG2199T	membrane protein
BSU04290	82.4	0	202.5	86.4	26.5	145.4	37	91.3		BSU04290	ydaL	480875	482584	+	569	16077496	COG5298S	hypothetical protein
BSU04300	171.4	156.8	292.3	0	21.4	123.8	196.1	55.9		BSU04300	ydaM	482577	483839	+	420	16077497	COG1215M	glycosyltransferase YdaM
BSU04310	200	112.2	241.8	211.8	194.2	170.8	193.3	147		BSU04310	ydaN	483845	485956	+	703	16077498	-	hypothetical protein
BSU04320	112.4	93.8	123.9	136.7	211.5	58.3	196.3	53.7		BSU04320	ydaO	486432	488255	+	607	16077499	COG0531E	amino acid permease YdaO
BSU04330	0	122.2	0	0	46.7	20.4	0	0		BSU04330	mutT	488314	488763	+	149	16077500	COG1051F	8-oxo-dGTP diphosphatase
BSU04340	1644.5	936.2	493.1	767.4	2500.3	1789.9	1604.3	1227.4		BSU04340	ydaP	488830	490554	+	574	16077501	COG0028EH	thiamine pyrophosphate-containing protein YdaP
BSU04359	24272	20809	37900.7	30705.6	34749.5	25765.8	37439.2	37514		BSU04359	ydzK	490777	491043	-	88	255767135	-	membrane protein
BSU04360	272622	249970	335473	313385	206773	156316	373191	299408		BSU04360	mntH	491147	492424	-	425	16077503	COG1914P	divalent metal cation transporter MntH
BSU04370	3204.4	4546.5	3931.4	3963.8	4509.7	3932	11082.4	7647.2		BSU04370	ydaS	492654	492911	-	85	16077504	COG2261S	hypothetical protein
BSU04380	1304.7	823.4	473.4	1004.9	1227.5	626.5	1630.3	1705.1		BSU04380	ydaT	492989	493441	-	150	16077505	COG4876S	hypothetical protein
BSU04390	1103.3	515.3	794.4	443.1	1089.9	767.2	711.4	269.1		BSU04390	ydbA	493559	494377	+	272	16077506	-	hypothetical protein
BSU04400	21778.6	16986.6	11694.3	10064.8	17595.2	18921.4	28875.7	25532		BSU04400	gsiB	494506	494877	+	123	16077507	COG3729R	glucose starvation-inducible protein B
BSU04410	1138.7	1134.5	1249.9	319.8	1108.7	802.9	1004.2	910.3		BSU04410	ydbB	495009	495350	+	113	16077508	COG0662G	hypothetical protein
BSU04420	1362.9	1311.1	994.2	694.4	1025.6	738.8	971.1	1246		BSU04420	ydbC	495344	495703	+	119	16077509	-	hypothetical protein
BSU04430	4091.1	4320	3676.3	2744.8	4164.3	3573.3	7448.8	5039.9		BSU04430	ydbD	495740	496561	-	273	16077510	COG3546P	manganese catalase
BSU04440	644	394.1	417.6	98.5	157.5	225.7	364.2	84.2		BSU04440	dctB	496646	497698	-	350	16077511	COG1638G	C4-dicarboxylate-binding protein DctB
BSU04450	412.4	276.1	288.8	251.3	291.8	311.2	260.6	153.6		BSU04450	dctS	497768	499375	+	535	16077512	COG3290T	C4-dicarboxylate sensor kinase
BSU04460	350.5	177.7	95.2	303.5	184.2	129.3	498.6	203.8		BSU04460	dctR	499365	500045	+	226	16077513	COG4565KT	C4-dicarboxylate response regulator DctR
BSU04470	3311.3	2236.2	3893.5	3637.3	2809	1463.1	4989.4	3209.2		BSU04470	dctP	500166	501431	+	421	16077514	COG1301C	C4-dicarboxylate transport protein
BSU04480	8558.5	5115.9	8721.5	9587.9	7937.1	4532.6	9400.8	7159.6		BSU04480	ydbI	501579	502631	+	350	16077515	COG0628R	hypothetical protein
BSU04490	878	1051.8	894.9	844.3	867	933.5	682.7	720.7		BSU04490	ydbJ	502908	503834	+	308	16077516	COG1131V	ABC transporter ATP-binding protein
BSU04500	884	195.7	770.9	653.6	878.7	356	190.6	548.2		BSU04500	ydbK	503854	504594	+	246	16077517	COG1277R	membrane protein
BSU04510	3806.4	2687.5	3952.4	2255.3	3836.2	1873.2	5928.1	3687.5		BSU04510	ydbL	504689	505024	+	111	16077518	-	hypothetical protein
BSU04520	5319.3	6381.3	7684.7	8625.1	4840.5	5474.8	7643.9	7343.6		BSU04520	ydbM	505152	506297	+	381	16077519	COG1960I	acyl-CoA dehydrogenase YdbM
BSU04530	282.3	633.3	171.1	339.3	850.6	318	214.4	0		BSU04530	ydbN	506322	506501	-	59	16077520	-	hypothetical protein
BSU04540	248.5	1140.9	580.9	607.7	245.7	275.3	60.1	377.3		BSU04540	ydbO	506866	507738	+	290	16077521	COG0053P	transporter
BSU04550	8423.6	4672.9	9424.2	10000.1	7009.8	6284.4	12806.9	10480.1		BSU04550	ydbP	507753	508073	-	106	16077522	COG0526OC	thioredoxin
BSU04560	5723.8	3927.7	5181.4	4451.2	5883.8	4061.4	5937.6	3905.4		BSU04560	ddl	508248	509312	+	354	16077523	COG1181M	D-alanine--D-alanine ligase
BSU04570	895.7	1620.1	1786.7	1749.6	2784.2	1904.7	1829.9	1484.4		BSU04570	murF	509384	510757	+	457	16077524	COG0770M	UDP-N-acetylmuramoyl-tripeptide--D-alanyl-D-alanine ligase
BSU04580	23393.8	28279.9	27015.5	30962.5	29738.7	27638.5	23490.1	29795		BSU04580	cshA	511106	512641	+	511	16077525	COG0513LKJ	ATP-dependent RNA helicase
BSU04590	939.5	1175	812.8	264.8	1189.5	519.8	805.5	398.6		BSU04590	ydbS	512814	513293	+	159	16077526	COG3402S	hypothetical protein
BSU04600	678.3	985.2	617.2	305.7	871.6	647.7	383.8	346.1		BSU04600	ydbT	513283	514764	+	493	16077527	COG3428S	hypothetical protein
BSU04610	2078.9	1951.7	2701.8	2831.3	2353.7	1092.2	2926.2	934.5		BSU04610	ydcA	515016	515615	-	199	16077528	COG0705R	rhomboid protease YdcA
BSU04620	1246.1	2123	1816.2	2025.8	756.6	589.5	3363.2	2931		BSU04620	acpS	515710	516075	+	121	16077529	COG0736I	holo-[acyl-carrier-protein] synthase
BSU04630	1285.3	662.7	735.9	1247.2	957.1	884.4	1428.9	1296.2		BSU04630	ydcC	516241	517257	+	338	255767136	COG2834M	sporulation protein YdcC
BSU04640	2829	2507.7	3554.4	2833.5	3333.4	3224.5	3044.7	2138		BSU04640	alrA	517372	518541	+	389	16077531	COG0787M	alanine racemase 1
BSU04650	31000.6	41567.4	33623.8	38405.5	48263.8	40004.5	42390.6	44931.4		BSU04650	endB	518657	518938	+	93	16077532	COG0864K	antitoxin EndoAI
BSU04660	17846.5	21045.6	18683.3	17645.4	18046.4	21079.7	17180.4	17356.8		BSU04660	ndoA	518943	519293	+	116	16077533	COG2337T	mRNA interferase EndoA
BSU04670	7722.3	8087.3	8057.8	8056.5	7769.7	6108.2	9567.6	11208.4		BSU04670	rsbRA	519408	520232	+	274	16077534	COG1366T	RsbT co-antagonist protein RsbRA
BSU04680	8797.3	4754.1	8339.7	7513.2	6413.8	6107.1	8219.2	8289.5		BSU04680	rsbS	520237	520602	+	121	16077535	COG1366T	RsbT antagonist protein RsbS
BSU04690	5122.2	5502.5	6404.3	6292.7	6797.7	6252	10107.4	3528.8		BSU04690	rsbT	520606	521007	+	133	16077536	COG2172T	serine/threonine protein kinase
BSU04700	3638.7	3993.1	3957.1	3582.6	3621.8	2741.7	2946.1	3345.2		BSU04700	rsbU	521019	522026	+	335	16077537	COG2208TK	phosphoserine phosphatase RsbU
BSU04710	7251.8	6142.4	5468.9	4308.5	9138.4	7861.5	8461	5040.1		BSU04710	rsbV	522088	522417	+	109	16077538	COG1366T	anti-sigma-B factor antagonist
BSU04720	13171.6	10407.9	8553	9700	14749.7	12860.1	13565.2	11290.1		BSU04720	rsbW	522414	522896	+	160	16077539	COG2172T	serine-protein kinase RsbW
BSU04730	12671.8	11174.9	9145.8	8508.7	19578.1	16091.8	14288.3	11137.4		BSU04730	sigB	522862	523650	+	262	255767137	COG1191K	RNA polymerase sigma-B factor
BSU04740	8763.4	5580	5006.9	3419.5	11458.1	8317.4	5465.2	4922		BSU04740	rsbX	523650	524249	+	199	16077541	COG2208TK	phosphoserine phosphatase RsbX
BSU04750	0	268.7	67.8	0	137.2	44.1	34.1	0		BSU04750	ydcF	524492	524785	+	97	16077542	COG3843U	hypothetical protein
BSU04760	2406.3	4129.3	3294.8	2900.3	3845.3	2863	2980.2	3910.2		BSU04760	ydcG	524782	525222	+	146	16077543	-	hypothetical protein
BSU04770	2750.7	2000	2293.4	983.7	2523.4	1356.8	2475.1	1766.2		BSU04770	ydcH	525206	525649	+	147	16077544	COG1846K	MarR family transcriptional regulator
BSU04780	2401.7	2297.2	2121.2	1850.4	2477.8	2636.5	2436.3	2776.9		BSU04780	ydcI	525743	527902	+	719	50812188	COG2183K	hypothetical protein
BSU04790	1183.1	1028.7	1003.6	1064.5	1032.2	718.8	620.1	1765.7		BSU04790	ydcK	528129	528581	+	150	16077546	COG3091S	protein SprT-like
BSU04800	1439.6	2264.7	745.8	1909.2	1402	1822.5	1105.7	1183.7		BSU04800	ydcL	529505	530611	-	368	16077547	COG4974L	ICEBs1 integrase
BSU04810	1934.2	1688.2	823.9	2391	903.9	1675.7	1183.3	2418.6		BSU04810	immA	530624	531133	-	169	16077548	COG2856E	metallopeptidase ImmA
BSU04820	2201.9	3135.4	555.6	1864.2	1864	1917.5	2725.2	2542.4		BSU04820	immR	531130	531513	-	127	16077549	COG1396K	XRE family transcriptional regulator
BSU04830	0	148.7	68.7	415.2	0	11.1	0	0		BSU04830	sacV	531787	531981	+	64	16077550	-	excisionase
BSU04839	0	877.4	12.5	410.9	0	540	0	390.6		BSU04839	ydzL	531978	532238	+	86	255767138	-	hypothetical protein
BSU04840	0	574.7	12.5	258.5	0	240	0	420.6		BSU04840	ydcO	532292	532552	+	86	16077551	-	hypothetical protein
BSU04850	0	1154.9	168.3	1905	171.2	568.4	0	152.3		BSU04850	ydcP	532922	533302	+	126	16077552	-	hypothetical protein
BSU04860	4.4	438.7	48.5	364.2	0	216.7	0	439.6		BSU04860	ydcQ	533338	534780	+	480	16077553	COG1674D	Ftsk domain-containing protein YdcQ
BSU04870	29.8	182.2	38.3	740.4	0	112.2	0	364.3		BSU04870	ydcR	534773	535831	+	352	16077554	COG2946L	DNA relaxase NicK
BSU04880	0	200	89.9	284.1	0	485	0	0		BSU04880	ydcS	536096	536365	+	89	16077555	-	hypothetical protein
BSU04890	0	610.5	112.6	508	0	466.2	78	484.6		BSU04890	ydcT	536404	536670	+	88	16077556	-	hypothetical protein
BSU04900	26.3	174.8	22.3	206.9	46.5	77.8	0	213.2		BSU04900	yddA	536687	536995	+	102	16077557	-	hypothetical protein
BSU04910	0	141.8	37.4	242.1	0	126	0	16.9		BSU04910	yddB	536985	538049	+	354	16077558	-	hypothetical protein
BSU04920	0	413.7	0	0	0	87.8	0	192.1		BSU04920	yddC	538061	538309	+	82	16077559	-	hypothetical protein
BSU04930	0	0	53.1	94.7	0	128.1	0	0		BSU04930	yddD	538322	538846	+	174	16077560	-	hypothetical protein
BSU04940	0	50.5	0	44.8	4.4	27	33.8	23.6		BSU04940	yddE	538836	541229	+	797	255767139	COG3451U	hypothetical protein
BSU04950	0	0	0	0	0	0	47.2	0		BSU04950	yddF	541248	541574	+	108	16077562	-	hypothetical protein
BSU04960	0	21.7	20.3	0	0	9.6	0	0		BSU04960	yddG	541578	544025	+	815	16077563	COG4372S	membrane protein
BSU04970	0	21.2	16.1	14.3	0	16.6	0	0		BSU04970	yddH	544022	545011	+	329	16077564	COG0791M	endopeptidase YddH
BSU04980	48.9	39.4	0	0	0	0	0	0		BSU04980	yddI	545026	545532	+	168	16077565	-	hypothetical protein
BSU04990	5137.8	5399	2970.3	4971.3	2691.1	2454.9	2781.1	2342.2		BSU04990	yddJ	545595	545975	+	126	16077566	-	hypothetical protein
BSU05000	1380.8	2810.2	1162.3	2136.8	799.8	1725.3	1209.1	2104.8		BSU05000	yddK	546166	546966	-	266	16077567	-	hypothetical protein
BSU05010	694.7	1089.3	650	809.2	364.7	654.4	454.1	459.4		BSU05010	rapI	547306	548481	+	391	16077568	-	response regulator aspartate phosphatase I
BSU05020	1316.7	1000	1850.5	2136.5	69.1	1012.6	199.4	1921.2		BSU05020	phrI	548438	548557	+	39	16077569	-	secreted regulator of the activity of phosphatase RapI
BSU05030	450.2	600.8	474.5	956	211.8	476.7	451.4	866.6		BSU05030	yddM	548710	549651	+	313	16077570	-	helicase
BSU05040	261.7	95.1	315.4	334.9	61.8	323.2	314.7	193.7		BSU05040	yddN	550240	551259	-	339	16077571	COG2141C	hypothetical protein
BSU05050	0	68.1	290.9	143.4	0	377.8	0	232.8		BSU05050	lrpA	551519	551929	+	136	16077572	COG1522K	AsnC family transcriptional regulator
BSU05060	479.2	0	250.4	356.7	179.3	233.4	75.5	348.5		BSU05060	lrpB	552052	552501	-	149	16077573	COG1522K	AsnC family transcriptional regulator
BSU05070	0	117.9	240.2	149.1	215.8	211.3	122.2	101.1		BSU05070	yddQ	552616	553158	+	180	16077574	COG1335Q	isochorismatase
BSU05080	153.5	248.4	156.3	123.5	127.9	332.1	129.1	231.7		BSU05080	yddR	553711	554475	+	254	16077575	COG2220R	hypothetical protein
BSU05090	167.1	0	187.1	186.9	141.2	221.6	303.7	168.7		BSU05090	yddS	554669	555979	+	436	16077576	COG2814G	MFS transporter
BSU05099	1068.8	1384.2	851.4	1087.3	1227.2	2285.2	789.2	1236.1		BSU05099	ydzM	556562	556738	+	58	255767140	-	membrane protein
BSU05100	2625.6	6154.3	2377.6	5133.6	1926.1	4457.4	2033.2	3207.5		BSU05100	yddT	556763	557449	+	228	16077577	-	hypothetical protein
BSU05109	1003.3	2575.3	350.6	1806	419	1467.7	0	619.7		BSU05109	ydzN	557873	558058	+	61	255767141	-	membrane protein
BSU05110	248.7	185.2	47.6	0	134.9	149.1	0	170.3		BSU05110	ydeA	558408	559001	+	197	16077578	COG0693R	protease YdeA
BSU05120	220586	205224	234376	271277	145995	161961	246916	254466		BSU05120	cspC	559264	559464	+	66	16077579	COG1278K	cold shock protein CspC
BSU05130	972.4	9041.1	2507.5	8342.4	624.5	3284.6	1379.8	6378.6		BSU05130	ydeB	560151	560612	-	153	16077580	COG1329K	transcription factor YdeB
BSU05140	409	2388.2	207.9	961.9	433.8	1182.6	394	1220.9		BSU05140	ydzE	561180	561416	-	78	16077581	COG5006R	permease
BSU05150	560.1	1711.2	524.8	976.9	633.5	1063.7	715.4	1014.2		BSU05150	ydeC	561514	562389	-	291	16077582	COG2207K	AraC family transcriptional regulator
BSU05160	299.8	180.2	259.6	145	17.3	64.1	268.5	145.4		BSU05160	ydeD	562502	563461	+	319	16077583	COG0697GER	transporter
BSU05170	393.3	4502.9	951.9	1884.9	405.8	2760.5	564.9	2763.9		BSU05170	ydeE	563614	564486	-	290	16077584	COG3708S	AraC family transcriptional regulator
BSU05180	782.6	899.1	742.1	615.7	950.5	601.8	1029.5	551.9		BSU05180	ydeF	564704	566101	+	465	16077585	COG1167KE	GntR family transcriptional regulator
BSU05190	169.8	160.9	121.3	138.4	50.4	86	217.3	197.1		BSU05190	ydeG	566211	567503	+	430	16077586	COG2271G	MFS transporter
BSU05200	1040.4	988.8	1568.9	2227.5	1032.5	1057.7	1332.8	1642		BSU05200	ydeH	567662	568108	+	148	16077587	-	membrane protein
BSU05210	1000	1341.8	938.6	710.2	570.4	713.2	1005.6	947.9		BSU05210	ydeI	568345	568938	+	197	16077588	COG4430S	hypothetical protein
BSU05220	1885.4	3101.5	1152.6	836.1	1584.5	1452.8	1268.7	1541		BSU05220	ydeJ	569290	569949	-	219	16077589	-	lipoprotein
BSU05230	4374.6	2908.6	5267.3	5568.1	3384.8	1903.2	6907.2	4004.4		BSU05230	ydeK	570371	571234	-	287	16077590	COG0697GER	transporter
BSU05240	60.4	112.1	238.6	217.3	335.5	182.5	245.6	43.4		BSU05240	ydeL	571389	572780	+	463	16077591	COG1167KE	GntR family transcriptional regulator
BSU05250	1430.5	1563.4	1944.8	838.6	855	1647.3	684.8	1936.5		BSU05250	ydeM	572974	573399	+	141	16077592	COG2030I	hypothetical protein
BSU05260	769.8	1574.2	1400.3	1507.1	950.2	810.5	1138.1	1974.8		BSU05260	ydeN	573452	574024	-	190	16077593	COG3545R	hydrolase
BSU05270	555.1	654.5	1325	1508.6	884.4	860.8	2102.4	1121.6		BSU05270	ydzF	574106	574435	-	109	16077594	COG1733K	HxlR family transcriptional regulator
BSU05280	3771.9	4638	3989.7	2898.5	4381.3	2977.6	3975.4	3739.4		BSU05280	ydeO	574690	575562	+	290	16077595	COG1284S	hypothetical protein
BSU05290	601.4	643.4	404.4	1695.6	502.7	796.1	566.3	1696		BSU05290	ydeP	575712	576098	-	128	16077596	COG1733K	HxlR family transcriptional regulator
BSU05300	74	1604.4	206.1	694.6	321	332.3	178	281.2		BSU05300	ydeQ	576209	576802	+	197	16077597	COG2249R	NAD(P)H oxidoreductase
BSU05310	105.3	0	0	0	0	27	102.6	0		BSU05310	ydeR	576946	578133	-	395	16077598	COG2814G	MFS transporter
BSU05320	771.1	718.6	469.7	92.8	468.5	978.3	850.6	676.5		BSU05320	ydeS	578337	578933	+	198	16077599	COG1309K	TetR family transcriptional regulator
BSU05329	477.5	0	500.5	187.1	407.1	357.1	0	265.6		BSU05329	ydzO	579047	579232	+	61	255767142	-	hypothetical protein
BSU05330	163.9	253	120.8	107.8	52.6	176	250.4	126		BSU05330	aseR	579541	579876	+	111	16077600	COG0640K	ArsR family transcriptional regulator
BSU05340	366.6	291.3	309.9	464.8	211.3	327	329.8	203.2		BSU05340	ydfA	579889	581196	+	435	16077601	COG1055P	arsenic pump protein
BSU05343	410.3	0	92.3	1510.9	639.4	0	1528.3	15.4		BSU05343	not found
BSU05344	48.7	614	0	299	53.3	61.6	1069.6	708.5		BSU05344	not found
BSU05350	18.5	404.6	95.9	11.7	154.7	149.8	115.9	0		BSU05350	ydfB	581694	582479	+	261	16077602	COG1670J	N-acetyltransferase YdfB
BSU05360	44	0	0	0	0	37.8	0	0		BSU05360	ydfC	582536	583456	-	306	16077603	COG0697GER	transporter
BSU05370	209.8	236.7	44	149	47.7	110.9	54.9	192.7		BSU05370	ydfD	583589	585037	+	482	16077604	COG1167KE	GntR family transcriptional regulator
BSU05380	5.5	339.7	92.3	162.8	7.1	236.3	518.2	0		BSU05380	ydfE	585155	585778	-	207	16077605	COG1853R	hypothetical protein
BSU05390	491	863.4	1081.4	581.9	612	741.1	988.2	665.6		BSU05390	ydfF	585868	586548	+	226	16077606	COG0640K	ArsR family transcriptional regulator
BSU05400	3503.8	3099.1	3306.8	2616.8	2849.5	2874.7	1863.3	1729.1		BSU05400	ydfG	586628	587071	-	147	16077607	COG2128S	hypothetical protein
BSU05408	0	0	0	0	0	0	0	0		BSU05408	ydzP	587157	587336	-	59	255767143	-	membrane protein
BSU05409	0	0	0	217	0	101.3	0	550		BSU05409	ydzQ	587333	587476	-	47	255767144	-	hypothetical protein
BSU05410	457	622.5	823.1	448.5	351.3	230.7	351.2	552.3		BSU05410	ydfH	587744	588967	+	407	16077608	COG4585T	sensor histidine kinase
BSU05420	1168	0	580.1	64.2	585.4	477.8	890.7	85.5		BSU05420	ydfI	588960	589601	+	213	16077609	COG2197TK	transcriptional regulator
BSU05430	0	55.2	34	19.9	28	19.9	22.7	161.2		BSU05430	ydfJ	589717	591891	+	724	16077610	COG2409R	membrane protein
BSU05440	1425.8	931.3	566	973.7	1024	504.1	945.2	797.2		BSU05440	nap	592303	593205	-	300	16077611	COG0596R	carboxylesterase nap
BSU05450	147.9	146.4	132.3	84.4	66.5	209.8	105.1	0		BSU05450	ydfK	593407	594096	-	229	16077612	COG1811R	membrane protein
BSU05460	675.5	2141.5	413	968.8	123.7	1186.3	343.6	1522		BSU05460	ydfL	594186	594998	-	270	16077613	COG4978KT	GntR family transcriptional regulator
BSU05470	0	0	17.8	0	53.8	22.7	0	47.4		BSU05470	ydfM	595109	596002	-	297	255767145	COG0053P	transporter
BSU05480	243.4	249.6	88.7	130.4	77.4	19.1	58.4	0		BSU05480	ydfN	596478	597098	+	206	16077615	COG0778C	NAD(P)H nitroreductase MhqN
BSU05490	150.5	213	108.4	129.3	89.5	16.4	72.3	249.7		BSU05490	ydfO	597114	598052	+	312	16077616	COG0346E	ring-cleaving dioxygenase MhqO
BSU05500	447.8	992.3	528.5	1841	228.2	332.3	1790.8	548.9		BSU05500	ydfP	598154	598543	+	129	16077617	COG2259S	oxidoreductase
BSU05510	157.5	0	184.9	337.3	0	25.5	277.7	423.3		BSU05510	ydfQ	598729	599067	+	112	16077618	COG3118O	thioredoxin
BSU05520	120.7	0	0	89.9	156.3	0	0	102.6		BSU05520	ydzH	599107	599343	-	78	16077619	-	hypothetical protein
BSU05529	0	0	0	0	0	77.1	0	373.4		BSU05529	ydzR	599875	600105	-	76	255767146	-	spore germination protein
BSU05530	0	0	11.8	0	0	0	0	113.3		BSU05530	ydfR	600229	600906	-	225	16077620	COG2323S	hypothetical protein
BSU05540	38.6	101.7	0	75.2	28.1	0	58.9	74.2		BSU05540	ydfS	601019	601726	+	235	16077621	COG2323S	hypothetical protein
BSU05550	0	0	33.5	0	0	0	134	0		BSU05550	cotP	601741	602172	-	143	16077622	COG0071O	spore coat protein P
BSU05560	0	0	0	0	0	0	0	0		BSU05560	ydgA	602185	602427	-	80	16077623	-	hypothetical protein
BSU05570	0	234.4	0	0	0	0	0	0		BSU05570	ydgB	602441	602713	-	90	16077624	-	hypothetical protein
BSU05580	1652.9	1765.3	1739.2	1408.3	1653.5	1083.3	1431.9	1845.7		BSU05580	ydgC	603012	603599	+	195	16077625	COG1309K	TetR family transcriptional regulator
BSU05590	1907.4	3052.2	2050.7	3112.5	1454.7	1377.5	2111.6	2268.4		BSU05590	ydgD	603596	603940	+	114	16077626	-	hypothetical protein
BSU05600	1246	2396.6	2081	2437.7	1341	1344.4	2313.6	957.9		BSU05600	ydgE	604103	604576	+	157	16077627	COG0456R	N-acetyltransferase YdgE
BSU05610	611.5	950.1	913.3	894.6	530.5	285.5	729.5	380.2		BSU05610	vmlR	604736	606379	-	547	16077628	COG0488R	nucleotide-binding protein ExpZ
BSU05620	9271.3	8132.2	9765.8	10864.8	8378.8	6006.2	11269.4	9834.9		BSU05620	ydgF	606699	608075	-	458	16077629	COG1113E	transporter
BSU05630	3252.5	14132.9	3688.1	10457.1	2575.1	4070	3103.3	6376.1		BSU05630	dinB	608246	608764	-	172	16077630	COG2318S	protein DinB
BSU05640	0	76.3	0	0	0	0	0	0		BSU05640	ydgG	608933	609391	+	152	16077631	COG1846K	MarR family transcriptional regulator
BSU05650	208.4	62.8	187.9	140.8	148.7	116.5	298.2	76.1		BSU05650	ydgH	609388	612045	+	885	16077632	COG2409R	membrane protein
BSU05660	352.5	125.4	273.7	458.8	380.8	38.6	209.5	561.4		BSU05660	ydgI	612191	612820	-	209	16077633	COG0778C	NAD(P)H nitroreductase YdgI
BSU05670	85.4	618.2	143.4	0	144	152.2	403.8	293.1		BSU05670	ydgJ	612836	613330	-	164	16077634	COG1846K	MarR family transcriptional regulator
BSU05680	1337.3	902.4	1645.9	1792.8	1628.9	1223.2	1539	1493.8		BSU05680	ydgK	613641	614849	+	402	16077635	COG2814G	MFS transporter
BSU05690	237.2	33.9	182.1	651.5	114.6	316.8	52.3	126.4		BSU05690	ydhB	614885	615622	-	245	255767147	COG0730R	hypothetical protein
BSU05700	5179.4	4943.7	4144.7	4978.7	4254	3882.2	5901.8	4713.2		BSU05700	ydhC	615871	616545	+	224	16077637	COG1802K	GntR family transcriptional regulator
BSU05710	71.7	79.2	88.1	205.8	55.6	57.1	63.5	54		BSU05710	ydhD	616672	617934	+	420	255767148	COG3858R	sporulation protein
BSU05720	1191.9	1521.9	1181.9	808.8	728.1	674.8	937.4	1044.2		BSU05720	ydhE	618095	619282	+	395	255767149	COG1819GC	UDP-glucosyltransferase YdhE
BSU05730	0	649.8	144.7	0	0	143.9	411.4	90.4		BSU05730	ydhF	619321	620031	-	236	16077640	-	hypothetical protein
BSU05740	111.9	362.9	309.8	569.6	63.3	213.8	427.3	376.6		BSU05740	phoB	620097	621485	-	462	255767150	COG1785P	alkaline phosphatase 3
BSU05750	666.9	459.7	303.8	274.9	482.9	950.1	860.9	607.1		BSU05750	ydhG	621847	622218	+	123	16077642	COG5646S	hypothetical protein
BSU05760	2353	1188.8	2271.7	1932.3	1622.7	1930.8	2530.6	2158.8		BSU05760	ydhH	622293	622790	-	165	16077643	-	hypothetical protein
BSU05770	1073.3	797.1	913.5	208.8	637.4	336.5	848.4	753.3		BSU05770	ydhI	622808	623290	-	160	16077644	COG1246E	hypothetical protein
BSU05780	749.7	525.6	655.2	519.2	396.2	559.9	642.3	323.9		BSU05780	ydhJ	623373	624350	+	325	16077645	COG1078R	hypothetical protein
BSU05790	512.7	328.5	57.4	88.5	409.6	197.9	328.4	0		BSU05790	ydhK	624492	625109	+	205	16077646	-	hypothetical protein
BSU05800	70.6	0	46.6	0	37.9	36.6	54.2	35.6		BSU05800	pbuE	625125	626291	-	388	50812189	COG2814G	purine efflux pump PbuE
BSU05810	0	0	0	0	0	0	0	319.2		BSU05810	gmuB	626622	626933	+	103	16077648	COG1440G	PTS system oligo-beta-mannoside transporter subunit IIB
BSU05820	0	0	97.9	0	0	0	0	0		BSU05820	gmuA	626933	627265	+	110	255767151	COG1447G	PTS system oligo-beta-mannoside transporter subunit IIA
BSU05830	11.9	0	0	10.7	0	0	73.7	0		BSU05830	gmuC	627284	628612	+	442	16077650	COG1455G	PTS system oligo-beta-mannoside transporter subunit IIC
BSU05840	36.3	0	31.6	126	0	30.9	102.1	35.3		BSU05840	gmuD	628630	630027	+	465	16077651	COG2723G	6-phospho-beta-glucosidase GmuD
BSU05850	720.1	673.7	497.7	518.2	555.1	411.1	268.1	514		BSU05850	gmuR	630170	630883	+	237	16077652	COG2188K	GntR family transcriptional regulator
BSU05860	941.4	703.3	788.9	1210.5	1021.9	601.5	765.7	740.6		BSU05860	gmuE	630912	631811	+	299	16077653	COG1940KG	fructokinase
BSU05870	1119.4	836.5	1002.3	1078.8	704.9	750.5	1011.1	744.5		BSU05870	gmuF	631808	632755	+	315	16077654	COG1482G	mannose-6-phosphate isomerase GmuF
BSU05880	867	1107.4	964.7	720.6	1318.1	627.3	1526.5	374.4		BSU05880	gmuG	632774	633862	+	362	255767152	COG4124G	mannan endo-1,4-beta-mannosidase
BSU05890	0	0	59.6	0	67.5	51.9	22.2	22.6		BSU05890	not found
BSU05899	0	0	0	0	0	0	0	0		BSU05899	not found
BSU05900	1363.6	864	1254.5	536.6	1918.7	1835.2	1606.6	1311.8		BSU05900	thiL	640662	641639	+	325	16077657	COG0611H	thiamine-monophosphate kinase
BSU05910	1428.8	2155.1	908.3	458.6	1584	1581	889.8	422.5		BSU05910	ydiB	641654	642130	+	158	16077658	COG0802R	UPF0079 ATP-binding protein YdiB
BSU05920	1396.2	1015.9	781.2	536.2	1881.7	1424.8	1396.9	725.1		BSU05920	ydiC	642111	642800	+	229	16077659	COG1214O	hypothetical protein
BSU05930	1961.9	894.7	1540.4	1235	1504.2	1473.8	1174.5	734.3		BSU05930	rimI	642810	643265	+	151	16077660	COG0456R	ribosomal-protein-alanine acetyltransferase
BSU05940	2432.6	1523.5	1736.8	1330.3	2156.8	1989.5	1825.2	1206.8		BSU05940	gcp	643258	644298	+	346	16077661	COG0533O	tRNA threonylcarbamoyladenosine biosynthesis protein Gcp
BSU05950	3898.4	3473.8	3676.2	3064.2	3205.5	2301.9	3992.3	4434.3		BSU05950	ydiF	644528	646456	-	642	255767153	COG0488R	ABC transporter ATP-binding protein
BSU05960	6589.4	4803.1	5897.7	8250.9	5332.3	3837.1	5363	6826.7		BSU05960	moaC	646582	647094	+	170	16077663	COG0315H	cyclic pyranopterin monophosphate synthase accessory protein
BSU05970	8006.2	5841	11535.6	11964.7	6461.3	5277.8	9990.8	9117.2		BSU05970	ydiH	647091	647738	+	215	16077664	COG2344R	redox-sensing transcriptional repressor rex
BSU05980	55403.6	36919.5	67907.5	55125.2	29320	23041.3	71110.3	47798.5		BSU05980	tatAY	647760	647933	+	57	16077665	COG1826U	Sec-independent protein translocase protein TatAy
BSU05990	50538.1	30496.7	61062.2	60201.5	41169.3	27923.2	75517.8	62196.7		BSU05990	tatCY	647940	648704	+	254	16077666	COG0805U	Sec-independent protein translocase protein TatCy
BSU06000	3947.8	4395.8	5254.5	5322.7	6359.3	5040.3	3557.2	6820.7		BSU06000	ydiK	648742	648933	-	63	16077667	-	lipoprotein
BSU06010	4520.7	4835.4	2919.2	2316.1	5553.6	4193.1	2833.9	4187.6		BSU06010	ydiL	648930	649664	-	244	16077668	COG1266R	membrane peptidase YdiL
BSU06020	5007.5	81147.4	3902.1	14049.2	10406.8	63593	1898.2	22963.9		BSU06020	groES	649903	650187	+	94	50812190	COG0234O	10 kDa chaperonin
BSU06030	14205.1	148961	10406.9	39027.2	23116.6	127014	9136.2	58359.2		BSU06030	groEL	650234	651868	+	544	16077670	COG0459O	60 kDa chaperonin
BSU06033	138.4	0	278.4	447.2	0	182.5	350.1	0		BSU06033	not found
BSU06034	0	0	38.7	339.5	0	23.8	0	0		BSU06034	not found
BSU06036	0	0	452.1	0	0	4.2	0	0		BSU06036	not found
BSU06037	0	0	0	152.2	0	0	0	0		BSU06037	not found
BSU06038	0	0	0	0	0	162.4	0	0		BSU06038	not found
BSU06040	0	149.6	80.8	963.7	105.9	399.7	0	131.7		BSU06040	ydiM	653432	653812	+	126	16077671	-	hypothetical protein
BSU06048	0	0	0	0	115.4	341.2	0	77.6		BSU06048	ydzU	654071	654343	+	90	255767154	-	hypothetical protein
BSU06049	0	636.1	21.1	0	201.1	563.3	0	132.9		BSU06049	not found
BSU06060	2076	2697.8	2365.4	3435.3	1525.2	1970.9	1776.1	2608.4		BSU06060	ydiO	655223	656506	+	427	16077673	COG0270L	BsuMI modification methylase subunit YdiO
BSU06070	4316.7	5035.9	3783.5	5189.8	3200.2	3831.2	4206.9	5107.2		BSU06070	ydiP	656528	657697	+	389	16077674	COG0270L	BsuMI modification methylase subunit YdiP
BSU06073	4360.5	5285.2	5962.4	2882.8	2501.6	2224.1	3187	4141.6		BSU06073	not found
BSU06074	4167.7	589.1	4147.6	2978.4	1623.9	2254.3	4941.5	4741.5		BSU06074	not found
BSU06076	4694.3	4625.9	4545.9	5851.8	3597.4	2347.9	3294.2	3497.7		BSU06076	not found
BSU06077	7010.4	8604.2	5793.5	5967.5	2138	4485.3	4914.4	6164.5		BSU06077	not found
BSU06078	4384.6	2964.6	4626.9	4544.5	4486	2333.3	6778	6637.7		BSU06078	not found
BSU06079	7120.7	5850	7800.5	7948.2	4689	6253.1	8932.8	9037.6		BSU06079	not found
BSU06083	5312.6	7548.4	5274.1	6315.3	2953.8	4096.7	5169.8	5337.4		BSU06083	not found
BSU06090	551.2	911.9	516.1	426.7	675.9	896	418.6	666.8		BSU06090	ydiR	659623	660564	+	313	16077676	-	type-2 restriction enzyme BsuMI component YdiR
BSU06100	604.5	626	507.6	899.4	919.6	1000	1019.3	673.2		BSU06100	ydiS	660596	661627	+	343	16077677	COG1401V	type-2 restriction enzyme BsuMI component YdiS
BSU06110	904.5	816.2	880.8	1354.8	1640.4	1201.9	960.5	1039.4		BSU06110	ydjA	661630	663027	+	465	16077678	-	type-2 restriction enzyme BsuMI component YdjA
BSU06120	0	193.5	0	0	0	98	0	0		BSU06120	ydjB	663601	663936	+	111	16077679	-	hypothetical protein
BSU06130	647.2	467.2	254.9	428.9	26.8	412.3	184.7	681.4		BSU06130	ydjC	664319	664669	+	116	16077680	-	hypothetical protein
BSU06140	553.1	195.2	491.1	311.7	677	536.9	534.3	352.7		BSU06140	gutR	664775	667264	-	829	16077681	COG5635T	transcription activator GutR
BSU06150	359.5	201.5	415.5	244.8	439.3	117.2	342.3	158.8		BSU06150	gutB	667466	668527	+	353	16077682	COG1063ER	sorbitol dehydrogenase
BSU06160	34.7	184.6	151.7	155.6	122.7	27.7	61	258		BSU06160	gutP	668601	669992	+	463	16077683	COG2211G	glucitol transport protein GutA
BSU06170	21547.5	18354.1	20242	23112.4	16341.9	15841.2	27591.6	18110.9		BSU06170	ydjE	670087	671049	+	320	16077684	COG0524G	sugar kinase YdjE
BSU06180	425.8	71.6	272.2	516	953.5	459.5	117.3	228.1		BSU06180	pspA	671245	671928	+	227	16077685	COG1842KT	phage shock protein A homolog
BSU06190	165.2	344.1	99.6	132.2	316.8	279.5	148.9	137.6		BSU06190	ydjG	671994	673019	+	341	16077686	COG1198L	hypothetical protein
BSU06200	40.7	239.2	21.8	0	479	575.7	310.7	192.7		BSU06200	ydjH	673019	673783	+	254	16077687	COG1512R	hypothetical protein
BSU06210	420.9	220.2	445.7	339.7	294.6	387.2	137.4	522		BSU06210	ydjI	673814	674785	+	323	16077688	COG4260S	hypothetical protein
BSU06220	0	75	27.9	0	147.1	155.5	36.1	259.1		BSU06220	ydjJ	674832	675857	-	341	16077689	-	membrane protein
BSU06230	30.3	0	20.6	0	0	39.7	48.8	103.1		BSU06230	iolT	676442	677863	+	473	16077690	COG2814G	major myo-inositol transporter IolT
BSU06240	77191.3	77166.2	74851.3	84375.1	66701.2	54165.3	84025.5	89792.7		BSU06240	bdhA	677911	678951	-	346	16077691	COG1063ER	(r,r)-butanediol dehydrogenase
BSU06250	1431.5	1360.2	1317.5	1130.2	3913.7	2835.9	371.3	868.5		BSU06250	ydjM	679390	679761	+	123	16077692	-	hypothetical protein
BSU06260	210.9	404	167.5	132.3	251.3	522.8	526.3	359.5		BSU06260	ydjN	679827	680873	+	348	16077693	-	hypothetical protein
BSU06269	244.4	547.2	348.6	893.3	0	215.7	0	355.1		BSU06269	ydzJ	680907	681065	-	52	255767155	-	membrane protein
BSU06270	10675.8	3761.9	8825.1	10659.6	5329.9	4248.2	4972.2	7281.6		BSU06270	ydjO	681255	681464	-	69	16077694	-	hypothetical protein
BSU06280	0	178.9	92.8	0	169.3	258.8	237.4	262.4		BSU06280	ydjP	681547	682362	-	271	16077695	COG0596R	AB hydrolase superfamily protein YdjP
BSU06290	258.4	308.1	7.7	259.7	24.6	133.9	0	130.7		BSU06290	yeaA	682375	683364	-	329	16077696	-	hypothetical protein
BSU06300	110.8	500	190.1	485	199.7	663.8	165.2	464.8		BSU06300	cotA	683462	685003	-	513	16077697	COG2132Q	spore coat protein A
BSU06310	3835.1	3975.9	4033.1	2871.5	2597.4	1866.9	3965.9	3805.7		BSU06310	gabP	685155	686564	-	469	255767156	COG1113E	GABA permease
BSU06319	0	0	0	0	7.7	0	0	0		BSU06319	ydzX	686602	686889	-	95	255767157	-	hypothetical protein
BSU06320	604.1	611.7	512	265.2	630.6	296	396	465.3		BSU06320	yeaB	686962	687834	+	290	16077699	COG0053P	transporter
BSU06330	4551.4	7628.2	4039.7	5834.1	4899.9	5172.9	5300.4	4017.8		BSU06330	yeaC	688184	689146	+	320	255767158	COG0714R	hypothetical protein
BSU06340	1678.9	3013.4	1579.7	2913.1	2192.9	2172.5	2566.6	2748.9		BSU06340	yeaD	689146	690342	+	398	255767159	COG1721R	hypothetical protein
BSU06350	864.5	715.4	766.1	831.1	1663.7	1489.1	1176.1	913.5		BSU06350	yebA	690364	692577	+	737	255767160	COG1305E	hypothetical protein
BSU06360	4757.7	3664.7	5895.9	4987.4	6546.4	4683.4	4031.3	3353.3		BSU06360	guaA	692740	694281	+	513	255767161	COG0519F	GMP synthase
BSU06370	810.8	514.7	922.5	653.3	1781	1405.4	889.6	399.5		BSU06370	pbuG	694662	695984	+	440	16077704	COG2252R	guanine/hypoxanthine permease PbuG
BSU06380	1252.4	967.7	1772.1	790.6	1329.6	806.4	2512.9	1150.9		BSU06380	yebC	696195	696998	+	267	50812191	-	hypothetical protein
BSU06390	1380.2	2220.2	1304.5	1652.9	411.3	416.3	160.8	2459.9		BSU06390	yebD	697157	697324	+	55	255767162	-	hypothetical protein
BSU06400	228.5	353.2	364.2	350.6	193.2	389.2	299	586.4		BSU06400	yebE	697538	698092	+	184	50812193	COG4843S	hypothetical protein
BSU06410	2215	2060.6	1520.4	1280.5	404.8	747.3	771.7	875.3		BSU06410	yebG	698092	698289	+	65	16077709	-	hypothetical protein
BSU06420	2063.5	1372.2	3757.3	4657.6	6050.6	3733.8	3389.9	3867.9		BSU06420	purE	698612	699100	+	162	16077710	COG0041F	N5-carboxyaminoimidazole ribonucleotide mutase
BSU06430	2389.2	1741.9	3100.2	2686	3538.8	2685	2784.4	2319.6		BSU06430	purK	699093	700235	+	380	255767163	COG0026F	N5-carboxyaminoimidazole ribonucleotide synthase
BSU06440	2042.2	1085.6	2708.8	3057.2	5073.9	3203.9	3067.3	1877.5		BSU06440	purB	700232	701527	+	431	16077712	COG0015F	adenylosuccinate lyase
BSU06450	1068.8	541.3	1521.9	1665.9	2251.3	1564.7	1455.2	1298.3		BSU06450	purC	701601	702326	+	241	16077713	COG0152F	phosphoribosylaminoimidazole-succinocarboxamide synthase
BSU06460	251.2	1070.6	1420.6	1487.2	2698.6	1798	2354.5	1051.7		BSU06460	purS	702319	702573	+	84	16077714	COG1828F	hypothetical protein
BSU06470	1198.7	976.6	1780	1525.2	2334.6	1979.3	2234	2186.3		BSU06470	purQ	702570	703253	+	227	16077715	COG0047F	phosphoribosylformylglycinamidine synthase
BSU06480	1954.5	1999.1	2147.8	2013	3972.8	2676.5	3009.4	2101.3		BSU06480	purL	703237	705465	+	742	255767164	COG0046F	phosphoribosylformylglycinamidine synthase
BSU06490	5189.1	3411.6	3992.1	3995.1	7963.8	5976.8	3364.7	4026.1		BSU06490	purF	705441	706871	+	476	255767165	COG0034F	amidophosphoribosyltransferase
BSU06500	1265.9	958.7	899.2	936.7	1498.4	1744.1	1309.9	742		BSU06500	purM	706973	708013	+	346	255767166	COG0150F	phosphoribosylformylglycinamidine cyclo-ligase
BSU06510	1483	1455.8	1752.7	1323.7	2790.9	1929.6	2748.3	788.2		BSU06510	purN	708010	708597	+	195	255767167	COG0299F	phosphoribosylglycinamide formyltransferase
BSU06520	3127.7	2227.4	2120.5	1318.4	4617.6	3120.7	1601.1	1785.9		BSU06520	purH	708594	710132	+	512	255767168	COG0138F	bifunctional purine biosynthesis protein PurH
BSU06530	3718.1	3182	2284	2177.6	4388.7	4004.5	2603.5	1766.1		BSU06530	purD	710148	711416	+	422	16077721	COG0151F	phosphoribosylamine--glycine ligase
BSU06540	1191.6	1442.9	470.9	236.7	1293.6	1196.4	492.4	1209.9		BSU06540	yezC	711456	711875	-	139	255767169	COG1522K	AsnC family transcriptional regulator
BSU06550	83.1	60.4	113.1	34	77.2	132.1	80.5	290.3		BSU06550	yecA	712019	713293	+	424	255767170	COG0531E	amino acid permease
BSU06559	0	0	128.7	280.3	0	27.2	0	0		BSU06559	yezF	713308	713535	-	75	255767171	-	membrane protein
BSU06560	965	682.7	988.4	459.6	408.4	583.1	650.4	633.9		BSU06560	yerA	713664	715406	+	580	16077724	COG1001F	adenine deaminase YerA
BSU06570	6859.9	7480.9	5419.2	4413	10933.6	9414.2	4843.5	5373.5		BSU06570	yerB	715433	716428	+	331	16077725	-	lipoprotein
BSU06580	7426.3	9317.5	6262.9	7237.1	16041.4	11214.7	5500.1	7338.9		BSU06580	yerC	716431	716745	+	104	16077726	COG4496S	hypothetical protein
BSU06590	320.7	176.2	198.6	167	321.5	432.1	522.3	94.9		BSU06590	yerD	716780	718357	-	525	16077727	COG0069E	glutamate synthase large subunit-like protein YerD
BSU06600	2233.4	3668.1	2441.4	3974.8	2456.3	3264.2	3016.2	2636.7		BSU06600	pcrB	718622	719308	+	228	16077728	COG1646R	heptaprenylglyceryl phosphate synthase
BSU06610	3058.1	5132.9	3417.2	4238.7	4238.1	4509.7	3410.9	4726.9		BSU06610	pcrA	719370	721589	+	739	16077729	COG0210L	ATP-dependent DNA helicase PcrA
BSU06620	5967.8	7299.5	6218.7	6327.6	7108.6	7830.3	5949.7	7430.3		BSU06620	ligA	721613	723619	+	668	16077730	COG0272L	DNA ligase
BSU06630	5839.3	8522.3	4637.2	6014.8	7210.5	8101.8	4935.6	5139.6		BSU06630	yerH	723635	724825	+	396	16077731	COG4851R	lipoprotein
BSU06640	8108.9	8125.6	7413.1	7199.5	6879.9	6122.5	8803.6	6513.1		BSU06640	yerI	724987	725997	+	336	16077732	COG2334R	hypothetical protein
BSU06650	5668.7	4114.4	5706.4	4273.3	1676.4	1984.4	4522.2	3094.1		BSU06650	sapB	726035	726733	-	232	16077733	COG1285S	peptide ABC transporter permease SapB
BSU06660	1947.2	1068.3	2210.2	1511.6	1959.8	1433.7	2182.7	1958		BSU06660	opuE	726840	728318	-	492	16077734	COG0591ER	osmoregulated proline transporter
BSU06670	2419.8	1962.2	3082.2	693.1	1230.8	1844.6	3102.8	1503.7		BSU06670	gatC	728732	729022	+	96	16077735	COG0721J	glutamyl-tRNA(Gln) amidotransferase subunit C
BSU06680	2270.2	1674.2	2088.5	1859.2	2358.4	2665.9	2187.1	1206.9		BSU06680	gatA	729038	730495	+	485	16077736	COG0154J	glutamyl-tRNA(Gln) amidotransferase subunit A
BSU06690	4690.2	3563.9	4196.6	4199.6	6831.3	4569.9	4146.6	2606.8		BSU06690	gatB	730509	731939	+	476	50812194	COG0064J	aspartyl/glutamyl-tRNA amidotransferase subunit B
BSU06700	1265.4	1112.6	1099.2	579.6	944.7	614.2	1480.5	492.1		BSU06700	yerO	731954	732823	-	289	16077738	COG1309K	TetR family transcriptional regulator
BSU06710	5611.5	4315.8	5547.2	4428.8	4936.2	4366.9	5545	4116.8		BSU06710	swrC	732916	736113	+	1065	16077739	COG0841V	surfactin self-resistance transporter
BSU06720	7660.3	6100.9	11701.7	8984.8	10750.9	8415.5	10406.5	8803.9		BSU06720	yerQ	736436	737347	+	303	16077740	COG1597IR	diacylglycerol kinase
BSU06730	372.9	474.6	885.2	704.5	618.4	702	1100	318.2		BSU06730	yefA	737603	738982	+	459	16077741	COG2265J	23S rRNA (uracil-C(5))-methyltransferase RlmCD
BSU06740	0	83.1	37.3	26	0	13.5	85.5	45.2		BSU06740	yefB	738995	739897	-	300	16077742	-	hypothetical protein
BSU06750	0	32.7	217.8	325.5	102	86.8	0	0		BSU06750	yefC	739878	740213	+	111	255767172	COG1961L	resolvase homolog YefC
BSU06760	177.6	383	186.3	117.3	107.4	206.1	71.3	104.6		BSU06760	yeeA	740288	742927	+	879	16077744	COG1002V	DNA methyltransferase YeeA
BSU06770	504.8	370.6	445.6	720.8	310.4	425.6	385.9	435.7		BSU06770	yeeB	742939	744738	+	599	255767173	COG1061KL	ATP-dependent helicase YeeB
BSU06780	1661.7	1810.3	1366.1	1845	531.6	1046.7	1172	1951.2		BSU06780	yeeC	744851	745999	+	382	255767174	-	hypothetical protein
BSU06790	0	888.9	554	529.2	354	100.6	0	853.4		BSU06790	yeeD	746261	746566	-	101	16077747	-	hypothetical protein
BSU06800	598.3	0	439.3	713.6	88.1	223.1	294.5	72		BSU06800	yezA	746633	746839	-	68	16077748	-	hypothetical protein
BSU06811	5951.3	3219.3	3829.8	3991.7	4305.5	3918.2	3369.6	3649.2		BSU06811	yezG	747079	747534	-	151	255767175	-	hypothetical protein
BSU06812	2299.6	2272.1	2062.5	1799.5	3363.9	2177.5	2504.9	1641.3		BSU06812	yeeF	747554	749563	-	669	255767176	COG5444S	hypothetical protein
BSU06820	55.1	120.2	37.2	119.4	35.7	119	66.4	0		BSU06820	yeeG	749775	750797	+	340	255767177	-	hypothetical protein
BSU06830	3505	181226	18814.9	129478	1472	80151.7	3905.1	134294		BSU06830	rapH	750959	752089	+	376	255767178	-	response regulator aspartate phosphatase H
BSU06839	3509.5	129512	17900.2	118336	482.8	63636.8	536.7	97638.5		BSU06839	phrH	752079	752252	+	57	255767179	-	inhibitor of regulatory cascade
BSU06840	21005.8	122579	32405.9	97661.5	17884.6	77751	24408.2	99336.2		BSU06840	yeeI	752412	753131	+	239	255767180	COG0217S	transcriptional regulator
BSU06850	2991.2	14098.2	5890.3	11330.6	4862.2	8289.1	5377.5	14895.7		BSU06850	yeeK	753265	753702	+	145	50812196	COG4531P	spore coat protein YeeK
BSU06860	1292	1218.8	1733.9	630.1	2045.6	1139.1	810	1140.7		BSU06860	yezE	753817	754401	+	194	50812197	COG1309K	TetR family transcriptional regulator
BSU06870	58.7	47.3	0	0	127	0	36.5	0		BSU06870	yesE	754480	754923	+	147	16077754	COG3631R	hypothetical protein
BSU06880	154.7	160.3	234.3	157.5	333.2	141.8	327.2	183.1		BSU06880	yesF	754920	755780	+	286	16077755	COG0702MG	oxidoreductase
BSU06890	0	0	0	0	0	0	0	0		BSU06890	cotJA	755907	756155	+	82	16077756	-	spore coat associated protein CotJA
BSU06900	0	0	0	0	0	0	0	0		BSU06900	cotJB	756139	756402	+	87	255767181	-	spore coat protein CotJB
BSU06910	0	0	0	0	0	0	0	0		BSU06910	cotJC	756417	756986	+	189	16077758	COG3546P	spore coat peptide assembly protein CotJC
BSU06920	2403.3	2456.7	3032.8	2916.6	2737.2	2062.7	3956.7	3063		BSU06920	yesJ	757111	757653	+	180	16077759	COG2153R	N-acetyltransferase YesJ
BSU06930	212.8	0	111.2	46.9	0	9.8	0	196.7		BSU06930	yesK	757676	757978	+	100	255767182	-	hypothetical protein
BSU06940	0	0	0	0	0	0	26.9	0		BSU06940	yesL	758093	758722	+	209	16077761	COG5578S	hypothetical protein
BSU06950	0	11.5	4	0	0	16.7	0	45.2		BSU06950	yesM	758719	760452	+	577	16077762	COG2972T	sensor histidine kinase
BSU06960	35.9	0	0	0	0	0	94.1	0		BSU06960	yesN	760452	761558	+	368	16077763	COG4753T	transcriptional regulator
BSU06970	0	0	0	22.7	0	0	41.5	0		BSU06970	yesO	761662	762945	+	427	255767183	COG1653G	ABC transporter substrate-binding protein
BSU06980	31.7	0	0	0	0	44.7	0	0		BSU06980	yesP	762942	763871	+	309	16077765	COG1175G	ABC transporter permease
BSU06990	0	120.1	28.5	105.2	14.9	0	116.1	0		BSU06990	yesQ	763875	764765	+	296	16077766	COG0395G	ABC transporter permease
BSU07000	46.6	82.1	132.3	89.9	162.3	37.8	0	47		BSU07000	yesR	764781	765815	+	344	16077767	COG4225R	rhamnogalacturonyl hydrolase
BSU07010	35.5	17.9	31.9	31.7	55.4	54.6	31.7	8.2		BSU07010	yesS	765838	768123	+	761	16077768	COG4753T	AraC family transcriptional regulator
BSU07020	0	0	64.3	0	0	30.9	0	0		BSU07020	rhgT	768137	768835	+	232	16077769	COG2755E	rhamnogalacturonan acetylesterase RhgT
BSU07030	0	0	39.9	0	0	33	0	0		BSU07030	yesU	768828	769490	+	220	16077770	-	hypothetical protein
BSU07040	0	0	0	0	0	0	0	0		BSU07040	yesV	769487	770113	+	208	16077771	COG5578S	hypothetical protein
BSU07050	16.5	0	16.3	0	0	0	0	0		BSU07050	yesW	770234	772096	+	620	16077772	-	rhamnogalacturonan endolyase YesW
BSU07060	4.9	0	8.1	0	0	17.8	162.4	0		BSU07060	yesX	772142	773980	+	612	16077773	-	rhamnogalacturonan exolyase YesX
BSU07070	57.5	0	63.7	0	80.3	76	0	0		BSU07070	yesY	774138	774791	+	217	16077774	COG2755E	rhamnogalacturonan acetylesterase YesY
BSU07080	153.5	160.6	217.3	134.4	79.4	27	55.4	133.8		BSU07080	yesZ	774799	776790	+	663	16077775	COG1874G	beta-galactosidase YesZ
BSU07090	29.2	16.3	26.6	11.6	0	11.3	65.4	0		BSU07090	yetA	776834	779407	+	857	255767184	-	hypothetical protein
BSU07100	0	29.2	33.4	0	0	0	87.5	10.9		BSU07100	lplA	779529	781037	+	502	16077777	COG1653G	lipoprotein
BSU07110	0	0	0	0	0	26.8	0	0		BSU07110	lplB	781092	782048	+	318	16077778	COG4209G	ABC transporter permease LplB
BSU07120	0	423.4	175.4	16.8	151.9	66.6	49.5	81.2		BSU07120	lplC	782062	782949	+	295	16077779	COG0395G	ABC transporter permease LplC
BSU07130	26.7	99.2	67.8	47.7	38.7	10.9	259.5	0		BSU07130	lplD	782958	784298	+	446	16077780	COG1486G	alpha-galacturonidase
BSU07140	36.2	0	56.2	0	57.2	120.7	68.7	95.8		BSU07140	yetF	784381	785076	+	231	16077781	COG2323S	hypothetical protein
BSU07150	2872.9	1264.6	3015.9	3145.1	1626	2433	3297.2	2831.7		BSU07150	yetG	785113	785490	-	125	16077782	COG2329R	monooxygenase
BSU07160	2683.4	3652.9	1924	2359.5	2320.5	2026.2	2385.4	1186		BSU07160	yetH	785543	785905	-	120	16077783	COG0346E	hypothetical protein
BSU07170	3838.1	3343.8	3981.6	3162.5	3042.9	1937.9	4710.8	2596.2		BSU07170	not found
BSU07180	3708.1	2134.7	3916.5	3204.2	4555.8	2232.9	4316	4821.2		BSU07180	not found
BSU07190	0	0	0	0	0	236.3	0	0		BSU07190	yezD	787715	787882	+	55	16077786	COG5583S	hypothetical protein
BSU07200	2469.5	2088.4	2197.1	1849.8	1418.2	1160	1781.6	2409.7		BSU07200	yetJ	787992	788636	+	214	16077787	COG0670R	hypothetical protein
BSU07210	64.5	456.2	205.7	359	794.9	478.6	212.2	77.4		BSU07210	yetK	788636	789628	+	330	16077788	COG0697GER	transporter
BSU07220	2334.3	3073.4	2525	1762.8	2448.9	1711.7	3391.6	2084.9		BSU07220	yetL	789652	790155	-	167	16077789	COG1846K	MarR family transcriptional regulator
BSU07230	7.7	189.2	251.9	86.4	94.1	30.2	196.1	0		BSU07230	yetM	790318	791427	+	369	16077790	COG0654HC	oxidoreductase
BSU07240	252	254	340.9	604.8	610.5	350.2	648.5	350.7		BSU07240	yetN	791462	792532	-	356	16077791	-	hypothetical protein
BSU07250	55.2	0	21.1	36.3	30.9	33.5	0	45.8		BSU07250	yetO	792682	795867	+	1061	16077792	COG0369P	bifunctional P-450/NADPH-P450 reductase 1
BSU07260	2961.2	2157.8	3424	2066.9	4679.5	2827.4	3960.4	1888.1		BSU07260	ltaSA	796314	798233	+	639	50812198	COG1368M	lipoteichoic acid synthase
BSU07270	0	0	27	0	0	0	0	44.1		BSU07270	yfnH	798469	799233	+	254	16077794	COG1208MJ	glucose-1-phosphate cytidylyltransferase
BSU07280	0	0	0	0	0	45.6	0	0		BSU07280	yfnG	799303	800208	+	301	16077795	COG0451MG	CDP-sugar-dehydratase/epimerase
BSU07290	10.3	0	46.9	63.9	0	22.5	0	65.3		BSU07290	yfnF	800232	801143	+	303	16077796	-	hypothetical protein
BSU07300	190.2	365.6	264.2	280.7	220.8	116.3	221.2	269.4		BSU07300	yfnE	801172	802350	+	392	16077797	COG1216R	glycosyltransferase YfnE
BSU07310	731.8	207.3	929.6	601.7	377.9	155.5	840.2	439		BSU07310	yfnD	802351	803286	+	311	16077798	-	hypothetical protein
BSU07320	6575.9	5393.5	7781.6	5294.1	6393.2	4367.2	7254.3	6555.2		BSU07320	yfnC	803317	804546	-	409	16077799	COG2271G	MFS transporter
BSU07330	5074.9	4661	4593.6	4616.2	2863.6	3253.9	4913.8	3436.8		BSU07330	yfnB	804657	805364	-	235	16077800	COG1011R	HAD-hydrolase YfnB
BSU07340	853.1	562	915.6	837.3	888.1	531.7	1024	635.4		BSU07340	yfnA	805456	806841	-	461	16077801	COG0531E	amino acid permease YfnA
BSU07350	2810.3	371.7	1068.9	836.3	4682.3	1480.1	2058	1090.2		BSU07350	yfmT	807091	808548	+	485	16077802	COG1012C	aldehyde dehydrogenase YfmT
BSU07360	3225.3	515.7	1011.4	1031.9	4933.5	2100.9	2295.5	1219.5		BSU07360	yfmS	808562	809422	+	286	16077803	COG0840NT	sensory transducer protein YfmS
BSU07370	12451.9	9657.1	14926.5	12617.3	12847.3	8705.2	19344.8	14152.9		BSU07370	yfmR	809557	811446	+	629	16077804	COG0488R	ABC transporter ATP-binding protein
BSU07380	3168.8	2496.6	5503.5	3368.2	4848.4	3093.4	5495.4	4647.1		BSU07380	yfmQ	811569	812015	+	148	16077805	-	hypothetical protein
BSU07390	1906	1208	686.8	693.4	1261	605.1	890.3	1205		BSU07390	yfmP	812140	812562	+	140	16077806	COG0789K	MerR family transcriptional regulator
BSU07400	799.2	633.1	566.3	777.6	1267.4	601.9	758.8	377.3		BSU07400	yfmO	812628	813818	+	396	16077807	COG2814G	MFS transporter
BSU07410	0	0	0	0	0	185.2	0	0		BSU07410	yfmN	814109	814264	+	51	16077808	-	hypothetical protein
BSU07420	1418.2	868.3	2390.3	1509.3	2355.4	1851.3	1770	1360.8		BSU07420	yfmM	814384	815940	-	518	255767185	COG0488R	ABC transporter ATP-binding protein
BSU07430	1868.2	1447.4	2051.8	1159.2	2209	1922.6	1951.5	1173.8		BSU07430	yfmL	816113	817243	+	376	16077810	COG0513LKJ	ATP-dependent RNA helicase YfmL
BSU07440	5980.3	5492.2	3475.8	3722.5	2354.4	2677.2	4406	5950.6		BSU07440	yfmK	817311	817757	+	148	16077811	COG1247M	N-acetyltransferase YfmK
BSU07450	5231.5	9186.3	6674.3	8338.4	5129	4913.5	9055.8	10372.6		BSU07450	yfmJ	817810	818829	-	339	16077812	COG2130R	NADP-dependent oxidoreductase YfmJ
BSU07460	300.8	269.5	193.7	240.2	99.6	234.4	349.5	432.2		BSU07460	yfmI	819311	820531	-	406	16077813	-	MFS transporter
BSU07480	253.2	300.5	35.9	114	54.4	151.6	0	16.6		BSU07480	yfmG	820867	822330	+	487	16077815	COG1262S	hypothetical protein
BSU07490	8500.6	7670.4	11318.9	9377.8	9880.1	7052.4	11212.8	9468.8		BSU07490	yfmF	822903	823703	-	266	16077816	COG1120PH	Fe(3+)-citrate import ATP-binding protein YfmF
BSU07500	2746.3	3501	3337.6	2849.3	2229.7	2230.2	4213	2115.4		BSU07500	yfmE	823716	824717	-	333	16077817	COG0609P	Fe(3+)-citrate import system permease protein YfmE
BSU07510	1115.7	502	1087.8	890.2	657.5	697.1	1297.8	578.3		BSU07510	yfmD	824714	825715	-	333	16077818	COG0609P	Fe(3+)-citrate import system permease protein YfmD
BSU07520	10702.8	7624.5	10934	10001	7126	6450.8	13517.5	9642.5		BSU07520	yfmC	825787	826734	-	315	16077819	COG4594P	Fe(3+)-citrate-binding protein YfmC
BSU07530	7566.2	6393	5955.1	5512.1	5140.8	3115.8	7562.6	7083.1		BSU07530	yfmB	826843	827211	-	122	16077820	-	hypothetical protein
BSU07540	0	0	47.4	0	0	0	0	0		BSU07540	yfmA	827252	827419	+	55	16077821	-	hypothetical protein
BSU07550	11309	7758.6	10055.6	8881.4	11253.1	9750	22959	17274.3		BSU07550	yflT	827455	827802	+	115	16077822	-	general stress protein 17M
BSU07560	35714.4	24007.9	25330.6	20522.9	42873	27269.9	25911.4	14156.1		BSU07560	pel	827993	829255	+	420	16077823	COG3866G	pectate lyase
BSU07570	4558	2412	5080.1	4064.4	4295.7	2802.8	5265.7	3269.8		BSU07570	yflS	829382	830818	+	478	16077824	COG0471P	malate transporter YflS
BSU07580	2156.4	1853.9	2365.9	1921.7	1787.1	1601.2	2780.4	2432.9		BSU07580	citS	830945	832573	+	542	16077825	COG3290T	sensor protein CitS
BSU07590	1468.6	1512.5	1420.8	1546.6	1220.7	525.8	1967.3	1369.1		BSU07590	citT	832545	833225	+	226	16077826	COG4565KT	transcriptional regulatory protein CitT
BSU07600	1330.9	895.8	1577.3	1020.9	799.7	639	1025	513		BSU07600	yflP	833228	834187	+	319	255767186	COG3181S	hypothetical protein
BSU07610	317.8	410.1	442.7	369.3	141.4	93.9	316.5	336.1		BSU07610	citM	834383	835684	+	433	16077828	COG2851C	Mg(2+)/citrate complex secondary transporter
BSU07620	557.6	218.9	452.5	583.3	379.6	244.2	699.9	430.1		BSU07620	yflN	835740	836534	+	264	16077829	COG0491R	hypothetical protein
BSU07630	1612.7	664.8	936.8	565.2	939.4	1021.5	501.8	413.6		BSU07630	nosA	836653	837744	+	363	255767187	COG4362PE	nitric oxide synthase oxygenase
BSU07640	1746.8	1652.2	2073.8	1098.7	1636.2	605.6	1568.6	656.3		BSU07640	yflL	837735	838010	-	91	16077831	COG1254C	acylphosphatase
BSU07650	1563.2	1786.8	1636.7	1374.5	1756.1	1409.3	1545.8	1349.3		BSU07650	yflK	838077	838742	+	221	16077832	COG2258S	hypothetical protein
BSU07660	1992.8	717.4	2622.4	2228.3	977.3	2160.1	1962.9	1909.3		BSU07660	yflJ	838783	838920	-	45	16077833	-	hypothetical protein
BSU07670	1297.5	2064.1	1799.6	1588.8	605.9	617.9	756.9	1819.7		BSU07670	yflI	839077	839232	-	51	16077834	-	hypothetical protein
BSU07680	15560.2	10685.7	12624.7	15369.3	17583.8	11324.4	24862	17769.6		BSU07680	yflH	839339	839653	-	104	16077835	-	hypothetical protein
BSU07690	11175.1	10842.7	11303.2	10234.3	12558.7	8695.9	14563.1	14827.1		BSU07690	yflG	839735	840484	-	249	16077836	COG0024J	methionine aminopeptidase 2
BSU07700	4019.2	4042.7	7201.8	6337.9	4576.8	3489.1	8171.6	6404.4		BSU07700	nagP	840656	842014	+	452	16077837	COG1263G	PTS system N-acetylglucosamine-specific EIICB component
BSU07710	3787.2	2165.6	4358.2	2973.3	3235.9	1765.1	4241	2710		BSU07710	yflE	842047	843996	-	649	16077838	COG1368M	lipoteichoic acid synthase
BSU07720	0	1340.6	383.3	0	0	76.3	151	392.1		BSU07720	yflD	844097	844234	+	45	16077839	-	hypothetical protein
BSU07735	588.9	391.9	1012.1	553	388.2	704.9	977.9	724.3		BSU07735	yflB	844253	844645	+	130	255767188	-	hypothetical protein
BSU07750	566.7	473.2	376.3	433.8	1056.7	750.9	185.8	645.7		BSU07750	yflA	844770	846185	+	471	16077842	COG1115E	transporter
BSU07760	0	130.9	23.2	0	0	0	0	1.5		BSU07760	yfkT	846182	847258	-	358	16077843	-	spore germination protein YfkT
BSU07770	0	0	0	0	0	0	0	0		BSU07770	yfkS	847282	847482	-	66	16077844	-	hypothetical protein
BSU07780	0	0	0	12.9	10	10.5	0	55.7		BSU07780	yfkR	847498	848652	-	384	16077845	-	spore germination protein YfkR
BSU07790	6.4	0	0	0	65.2	0	0	0		BSU07790	yfkQ	848633	850174	-	513	16077846	-	membrane protein
BSU07800	28.1	80	37.9	0	15.6	3.8	51.3	0		BSU07800	treP	850367	851779	+	470	16077847	COG1263G	PTS system trehalose-specific EIIBC component
BSU07810	21	4.2	28.1	64.4	38.7	59.6	65	64.7		BSU07810	treA	851850	853535	+	561	16077848	COG0366G	trehalose-6-phosphate hydrolase
BSU07820	708.1	474.2	1215.6	813.2	1202.6	1502.6	752.4	472.5		BSU07820	treR	853556	854272	+	238	16077849	COG2188K	trehalose operon transcriptional repressor
BSU07830	3691.3	1476	3103.1	2231.9	1269.8	1716.2	2538.8	2869.4		BSU07830	yfkO	854412	855077	+	221	16077850	COG0778C	NAD(P)H nitroreductase YfkO
BSU07840	4318	3654.6	4647.6	3840.2	3489.9	2961.2	4316.4	3182.4		BSU07840	yfkN	855114	859502	-	1462	16077851	COG0737F	nucleotide phosphoesterase
BSU07850	4505.6	3325.6	4498.5	3728.8	4614.6	3463.9	9079.4	6081.5		BSU07850	yfkM	859745	860263	+	172	16077852	COG0693R	general stress protein 18
BSU07860	799.2	1491.2	1071.2	1279.1	1539.8	1173.2	926.6	1148.3		BSU07860	yfkL	860303	861493	-	396	16077853	COG2814G	MFS transporter
BSU07870	14914.5	10305.6	11285.1	8923.4	5069.2	7010.4	17785.6	11900.5		BSU07870	yfkK	861586	861801	-	71	16077854	COG4840S	hypothetical protein
BSU07880	1285.6	889.6	1483.6	295.5	1231	1141.4	1148.6	885.7		BSU07880	yfkJ	862004	862474	+	156	16077855	COG0394T	low molecular weight protein-tyrosine-phosphatase YfkJ
BSU07890	1045.6	934.6	1140.9	604	871.3	1346.7	298.1	1199.5		BSU07890	yfkI	862492	862812	+	106	16077856	-	hypothetical protein
BSU07900	1319.3	1241.5	952	1379.2	3439.2	2233.2	1415.8	770		BSU07900	yfkH	862836	863663	+	275	16077857	COG1295S	ribonuclease-like protein YfkH
BSU07910	438.3	127.6	588	585.8	591.3	312.3	305.1	322.7		BSU07910	yfkF	863862	865037	-	391	16077858	COG2271G	MFS transporter
BSU07920	190.9	107	212.3	70.6	328.7	286.6	641.6	64.6		BSU07920	yfkE	865205	866260	+	351	16077859	COG0387P	cation exchanger YfkE
BSU07930	264.8	217.6	488.5	772.7	853.8	368.2	750.4	939		BSU07930	yfkD	866331	867125	+	264	16077860	-	hypothetical protein
BSU07940	4979	2749.7	5743.2	5296.5	6236.7	4396.2	7287.1	6431.5		BSU07940	yfkC	867164	868006	-	280	16077861	COG0668M	MscS family protein YfkC
BSU07955	1108.7	1001.8	2309.8	1884.3	2550.8	1314.5	3276.8	2327.4		BSU07955	yfkA	868007	869128	-	373	255767189	COG0535R	radical SAM protein YfkA
BSU07970	20509	19129	23963.1	21416.3	18685.8	12406.2	26280.4	22610.3		BSU07970	yfjT	869273	869458	+	61	16077864	-	hypothetical protein
BSU07980	269.1	640.2	447.3	515.6	549.9	333.4	645.1	494.1		BSU07980	pdaA	869559	870350	+	263	16077865	COG0726G	polysaccharide deacetylase PdaA
BSU07990	1986.4	3106.9	2691.4	4238	1629.9	1796.7	2812.7	3339.8		BSU07990	yfjR	870388	871248	-	286	255767190	COG2084I	oxidoreductase
BSU08000	733.1	855.2	723	1066.8	1674.9	978.2	620.6	918.1		BSU08000	yfjQ	871347	872306	-	319	16077867	COG0598P	metal ion transporter YfjQ
BSU08010	3179	3101.9	3212	3661.9	3009.9	1866.7	3653.2	2221.8		BSU08010	yfjP	872425	873288	+	287	16077868	COG0122L	DNA-3-methyladenine glycosylase YfjP
BSU08020	5135	4447.5	5760.1	5164.4	4794.3	3875.4	5004.4	4329.5		BSU08020	yfjO	873402	874802	+	466	16077869	COG2265J	RNA methyltransferase YfjO
BSU08029	430.2	340.8	0	558.6	163.5	2	153.2	842.9		BSU08029	yfzA	875428	875694	+	88	255767191	-	membrane protein
BSU08030	101.7	244.4	241.5	57.4	208	408.6	45.8	128.3		BSU08030	dusC	876426	877403	+	325	16077870	COG0042J	tRNA-dihydrouridine synthase 2
BSU08040	682.5	774.8	293.5	370	97.6	394.6	281.1	0		BSU08040	yfjM	877599	878051	+	150	16077871	-	hypothetical protein
BSU08050	419.6	136.2	158	229.5	386.1	215.6	246.1	190.9		BSU08050	yfjL	878081	878770	+	229	16077872	-	hypothetical protein
BSU08060	0	74.9	0	0	0	0	0	0		BSU08060	acoA	879002	880003	+	333	16077873	COG1071C	acetoin:2,6-dichlorophenolindophenol oxidoreductase subunit alpha
BSU08070	9.1	112.7	35.9	106.3	11.3	0	175.5	0		BSU08070	acoB	880007	881035	+	342	16077874	COG0022C	acetoin:2,6-dichlorophenolindophenol oxidoreductase subunit beta
BSU08080	0	63.5	52.4	0	124.2	65.6	77.4	0		BSU08080	acoC	881049	882245	+	398	16077875	COG0508C	dihydrolipoyllysine-residue acetyltransferase component of acetoin cleaving system
BSU08090	69.2	74.8	72.6	46.9	80.3	10.4	56.6	27.9		BSU08090	acoL	882266	883642	+	458	16077876	COG1249C	dihydrolipoyl dehydrogenase
BSU08100	179.9	155.1	174	336.7	356.3	253.4	506.8	447.7		BSU08100	acoR	883758	885575	+	605	16077877	COG3284QK	acetoin dehydrogenase operon transcriptional activator AcoR
BSU08110	0	144.4	513.2	0	0	108	0	217.8		BSU08110	sspH	885629	885808	+	59	16077878	-	small acid-soluble spore protein H
BSU08120	5788.2	5997	8252.7	4736.7	9672.8	5320.9	5390.4	5764.9		BSU08120	yfjF	885844	886173	-	109	16077879	COG1742S	hypothetical protein
BSU08130	3876.8	3021.8	3727.5	2635	7975.4	3034.3	6165.5	2168		BSU08130	yfjE	886223	886681	-	152	16077880	-	hypothetical protein
BSU08140	2507.9	1627.2	1695.7	1368.2	2803.3	2085.6	2138.2	1252.1		BSU08140	yfjD	886775	887332	-	185	16077881	-	lipoprotein
BSU08150	3827.2	1596.4	3422	2155.5	3904.4	2577.8	3775.3	2733.4		BSU08150	yfjC	887364	888131	-	255	16077882	-	hypothetical protein
BSU08160	5475.3	3924	3718.4	3695.4	5373.3	2744.1	5435.5	1814.4		BSU08160	yfjB	888143	889366	-	407	16077883	COG3941R	hypothetical protein
BSU08170	6027.2	3196.8	4275.7	3169.9	4414.8	3379.1	2839.5	1956.7		BSU08170	yfjA	889372	889686	-	104	16077884	COG4842S	hypothetical protein
BSU08180	1039.4	939.3	905.1	972.7	793.1	443.8	992.4	1349.9		BSU08180	malA	890022	891371	+	449	16077885	COG1486G	maltose-6'-phosphate glucosidase
BSU08190	1160	835.3	685.7	317.5	398.1	480.4	839.3	158.9		BSU08190	malR	891436	892200	+	254	16077886	COG1737K	RpiR family transcriptional regulator
BSU08200	118.9	12	178.8	175.3	191.2	95.8	194.4	92.6		BSU08200	malP	892215	893798	+	527	16077887	COG1263G	PTS maltose transporter subunit IIBC
BSU08210	1097.3	1137.6	1156.2	882.6	969.4	878.9	1476.7	1427.6		BSU08210	malQ	893904	895625	+	573	16077888	COG1132V	ABC transporter ATP-binding protein
BSU08220	1724.8	1039.1	2232.8	1972.9	2067.8	929.7	2690.6	1557.5		BSU08220	yfiC	895619	897433	+	604	16077889	COG1132V	ABC transporter ATP-binding protein
BSU08230	155	0	155.6	171.8	242.9	34	384.9	257.5		BSU08230	catD	897588	897992	+	134	16077890	COG2259S	oxidoreductase
BSU08240	398.2	327.5	633.3	891.5	494.1	167.4	1092.8	831.7		BSU08240	catE	898010	898867	+	285	255767192	COG2514R	catechol-2,3-dioxygenase
BSU08250	89.5	159.8	56.7	233	64.3	78	335.6	90.4		BSU08250	yfiF	898961	899905	+	314	16077892	COG4977K	AraC family transcriptional regulator
BSU08260	121.4	0	2	90.2	0	73.4	0	0		BSU08260	yfiG	900080	901528	+	482	16077893	COG2814G	metabolite transporter
BSU08270	0	151.8	86.5	95.7	0	55.3	0	39.1		BSU08270	yfiH	901555	902496	+	313	16077894	COG1082G	hypothetical protein
BSU08280	114.9	0	123.5	176	43	24.9	160.6	179.1		BSU08280	yfiI	902506	903687	+	393	16077895	COG0673R	oxidoreductase
BSU08290	132.4	189.5	436.6	319.4	425.9	276.7	284.8	73		BSU08290	yfiJ	903811	905013	+	400	16077896	COG4585T	sensor histidine kinase
BSU08300	163	116.1	666.6	193.9	548.6	293.2	258.4	0		BSU08300	yfiK	905010	905672	+	220	16077897	COG2197TK	transcriptional regulator
BSU08310	0	0	0	0	0	0	0	0		BSU08310	yfiL	905816	906751	+	311	255767193	COG1131V	ABC transporter ATP-binding protein
BSU08320	0	0	64.2	0	0	0	0	0		BSU08320	yfiM	906764	907954	+	396	16077899	COG0842V	transport permease YfiM
BSU08330	0	0	48.8	91.4	43.4	38.5	30	56.9		BSU08330	yfiN	907968	909125	+	385	16077900	COG0842V	transport permease YfiN
BSU08340	7062.7	5752.3	8319.2	6953.1	4944.4	5043.2	7302.6	6456.2		BSU08340	padR	909198	909746	-	182	16077901	COG1695K	negative transcription regulator PadR
BSU08350	116	0	188.3	97.6	371.1	52	0	187.1		BSU08350	estB	910019	910651	+	210	16077902	COG1075R	extracellular esterase EstB
BSU08360	468.6	418.7	802	626.1	354.8	488.2	836.9	672.6		BSU08360	yfiQ	910840	911928	+	362	16077903	COG3936G	membrane-bound acyltransferase YfiQ
BSU08370	2666.5	1665	1764.4	2632.7	2647.4	1505.6	1738.3	2848.7		BSU08370	yfiR	911964	912581	-	205	16077904	COG1309K	TetR family transcriptional regulator
BSU08380	228.8	319.8	416.6	278.1	354.8	177.6	368	255.1		BSU08380	yfiS	912547	913800	-	417	16077905	COG2814G	MFS transporter
BSU08390	3102.1	3543.8	2396.1	2705.9	2272.7	1176.1	2216	1274.8		BSU08390	yfiT	913924	914460	+	178	16077906	-	metal-dependent hydrolase YfiT
BSU08400	0	40.5	0	56.6	34.4	12.1	65.4	0		BSU08400	yfiU	914457	916013	-	518	16077907	COG2814G	MFS transporter
BSU08410	1123.7	1134.6	826.5	1021.9	854.8	775.9	559.2	1415.7		BSU08410	yfiV	916124	916606	-	160	16077908	COG1846K	MarR family transcriptional regulator
BSU08425	2229.8	2335.3	2855.5	2157.6	3473.1	2433.2	2478.5	2090.5		BSU08425	mprF	916778	919348	+	856	255767194	COG2898S	phosphatidylglycerol lysyltransferase
BSU08440	718.7	595.1	1446.4	873.6	705.3	1055.5	1523.7	1019.1		BSU08440	yfiY	919366	920343	-	325	16077911	COG0614P	siderophore-binding lipoprotein YfiY
BSU08450	540.8	779.4	434.6	583.3	914	698.8	539.1	397.6		BSU08450	yfiZ	920474	921475	+	333	16077912	COG0609P	siderophore transport system permease protein YfiZ
BSU08460	430.8	365.3	757.8	91.5	805	397.2	296.1	402		BSU08460	yfhA	921472	922503	+	343	16077913	COG0609P	siderophore transport system permease protein YfhA
BSU08470	6767.1	21165.5	5918	11495	7077.1	12284.2	7032.2	11589.2		BSU08470	yfhB	922618	923499	+	293	16077914	COG0384R	isomerase
BSU08480	7206.2	19254.7	6610.9	8234.5	5701.1	11012.9	7796.5	9284.1		BSU08480	yfhC	923587	924171	+	194	16077915	COG0778C	NAD(P)H nitroreductase YfhC
BSU08490	262.4	614.6	428.3	0	800.3	676.4	257.2	955.7		BSU08490	yfhD	924210	924401	-	63	16077916	-	hypothetical protein
BSU08500	173.1	0	0	0	114.5	204.3	0	0		BSU08500	yfhE	924468	924578	-	36	16077917	-	hypothetical protein
BSU08510	381.1	262.1	327.7	256.2	531.5	465.7	401.1	405		BSU08510	yfhF	924633	925544	-	303	16077918	COG1090R	epimerase family protein YfhF
BSU08520	4544.8	4117	5256.5	4481.8	4617.2	3901.8	4275.1	5182.4		BSU08520	recX	925633	926427	+	264	16077919	COG2137R	regulatory protein RecX
BSU08530	7527.9	6904.8	8679.1	6452.6	7322.3	5637.8	5750	6397.9		BSU08530	yfhH	926429	926743	+	104	16077920	-	hypothetical protein
BSU08540	739.3	447.2	605.9	751.2	930.9	753.1	720	428.2		BSU08540	yfhI	926886	928079	+	397	16077921	COG2814G	MFS transporter
BSU08550	0	0	0	0	0	61.8	0	133.3		BSU08550	sspK	928112	928264	-	50	50812199	-	small acid-soluble spore protein K
BSU08560	9004	10414.8	7475.8	14088	5320.5	6798.4	14111.3	12860.4		BSU08560	yfhJ	928389	928658	+	89	16077922	-	hypothetical protein
BSU08570	928.9	2065.5	589.1	1766.6	1705	1431.8	1203	2136.5		BSU08570	yfhK	928803	929321	+	172	16077923	COG3103T	hypothetical protein
BSU08580	804	1672.7	471	1832	1963.6	1123	901.5	1820.3		BSU08580	yfhL	929406	929738	+	110	16077924	COG5658S	hypothetical protein
BSU08590	1133.8	1845.5	1167.5	1563.9	1082.3	1467.1	1784.6	2077.5		BSU08590	yfhM	929725	930585	+	286	16077925	COG0596R	AB hydrolase superfamily protein YfhM
BSU08600	655.6	826.3	464	331.4	1053.5	732.9	781.9	1006.8		BSU08600	csbB	930818	931807	+	329	16077926	COG0463M	glycosyltransferase CsbB
BSU08610	386.4	268.8	137.3	102.7	349.2	280.8	222.9	386		BSU08610	yfhO	931879	934464	+	861	255767195	COG4485S	hypothetical protein
BSU08620	9459.8	5361.8	10253.1	9018.8	5598.6	4805.1	13390.8	7862.4		BSU08620	yfhP	934457	935440	-	327	16077928	COG1988R	hypothetical protein
BSU08630	894.5	707.2	894.2	842	813.7	846	647.3	502.3		BSU08630	yfhQ	935656	936765	+	369	16077929	COG1194L	A/G-specific adenine glycosylase YfhQ
BSU08640	0	0	0	0	0	0	0	0		BSU08640	yfhS	936773	936997	-	74	16077930	-	hypothetical protein
BSU08650	2828.7	1625.5	2123	2353.1	4093	3400.1	2477.1	1475.7		BSU08650	fabL	937079	937831	+	250	16077931	COG1028IQR	enoyl-[acyl-carrier-protein] reductase [NADPH] FabL
BSU08660	3016	2341.2	1922.1	2838	3574.3	2878	1443.6	2666.2		BSU08660	sspE	937900	938154	+	84	16077932	-	small acid-soluble spore protein gamma-type
BSU08670	179.5	214.5	0	0	0	500.9	0	50		BSU08670	ygaB	938243	938587	+	114	16077933	-	hypothetical protein
BSU08680	26226.6	15489.6	24132.3	25006.3	17004.5	16622.5	23400.5	21305.6		BSU08680	ygaC	938731	939261	+	176	255767196	COG3557J	hypothetical protein
BSU08690	2967	3356.5	4739.3	5473.7	2103.8	2048	5160.6	4689.1		BSU08690	ygaD	939322	941091	+	589	16077935	COG1132V	ABC transporter ATP-binding protein
BSU08700	1077.6	325.8	755.5	1033.2	962.9	884.3	1292	725.8		BSU08700	ygaE	941168	942229	-	353	16077936	COG4129S	hypothetical protein
BSU08710	4258.4	3872.1	4505.4	5094.1	5616.8	3324.8	4390.5	4241.2		BSU08710	gsaB	942449	943738	-	429	255767197	COG0001H	glutamate-1-semialdehyde 2,1-aminomutase
BSU08720	5880.2	5791.1	4745.2	4545.8	2733.3	3150.8	5073.2	5575.2		BSU08720	ygaF	943891	944364	+	157	50812202	COG1225O	peroxiredoxin YgaF
BSU08730	134952	160913	151791	184820	135569	101154	154308	203871		BSU08730	perR	944487	944924	+	145	16077938	COG0735P	peroxide operon regulator
BSU08740	13266.9	15590.4	13575.2	12833.5	7529	9648.1	11619.6	13384.1		BSU08740	ygzB	944959	945312	-	117	50812203	-	hypothetical protein
BSU08750	1447.6	2436.2	1003.7	1953.2	941.2	1626.2	1298.4	2272.8		BSU08750	ygxA	945520	946404	+	294	16077940	-	hypothetical protein
BSU08760	513.9	2100.4	611.7	555.7	463.8	934.5	642.6	507.6		BSU08760	spo0M	953373	954149	-	258	255767198	COG4326R	sporulation-control protein spo0M
BSU08770	154.9	0	158	156.7	0	255.5	0	0		BSU08770	ygzA	954291	954494	+	67	255767199	-	hypothetical protein
BSU08779	129.8	439.6	86.3	296.6	85	67.3	147	258.5		BSU08779	ygzC	954579	954851	-	90	255767200	COG5577M	spore coat protein F
BSU08780	4687.5	4697	5071	4820.7	3671.3	2450.4	6030.2	3841.7		BSU08780	ygaJ	954893	955585	+	230	255767201	COG3340E	peptidase YgaJ
BSU08790	6528.1	5032.1	9683.3	6698.1	8364.2	5762.6	7916.2	3912		BSU08790	thiC	955895	957667	+	590	255767202	COG0422H	phosphomethylpyrimidine synthase
BSU08800	99.5	2373.2	648.4	3162.8	45.7	667.7	321	4738.6		BSU08800	ygaK	957705	959060	-	451	255767203	COG0277C	FAD-linked oxidoreductase YgaK
BSU08810	0	0	0	0	0	0	0	0		BSU08810	senS	959290	959508	+	72	16077946	-	transcriptional regulator
BSU08820	68222.3	81459.4	74747.2	102864	63831.8	54505.8	98723.3	127340		BSU08820	katA	959535	960986	-	483	255767204	COG0753P	vegetative catalase
BSU08830	0	0	0	0	0	0	0	0		BSU08830	ssuB	961394	962161	+	255	255767205	COG1116P	aliphatic sulfonates import ATP-binding protein SsuB
BSU08840	0	0	7.3	0	0	0	0	0		BSU08840	ssuA	962179	963177	+	332	16077949	COG0715P	aliphatic sulfonates-binding protein
BSU08850	0	0	99	0	0	14.6	0	0		BSU08850	ssuC	963174	964004	+	276	16077950	COG0600P	aliphatic sulfonates transport permease protein SsuC
BSU08860	78.9	39.8	202.4	0	0	38.7	83.2	119.9		BSU08860	ssuD	964027	965157	+	376	50812205	COG2141C	alkanesulfonate monooxygenase
BSU08870	857.2	1325.9	1275	198.4	647.4	556.1	653.9	449.8		BSU08870	ygaN	965261	965797	+	178	16077952	-	hypothetical protein
BSU08880	1361.8	774.1	708.4	0	784.1	406	800.3	1045.6		BSU08880	rpsN	965909	966178	+	89	16077953	COG0199J	alternate 30S ribosomal protein S14
BSU08890	1107.2	2086.5	1049.3	1095.2	895.6	959.3	693.6	1050.5		BSU08890	ygaO	966196	966669	-	157	16077954	-	lipoprotein
BSU08899	2067.2	1681.6	1555.3	2010.4	1889.2	991.4	1743.1	1650.3		BSU08899	ygzD	966671	966871	-	66	255767206	COG1476K	XRE family transcriptional regulator
BSU08900	2182.4	2919.9	1342.8	2071.4	876	1098.2	1888.5	2117.5		BSU08900	yhzB	967229	967852	-	207	16077955	COG3382S	hypothetical protein
BSU08910	391.7	179.2	100.8	160.3	80	181.6	535.1	315.4		BSU08910	yhbA	967935	969095	+	386	255767207	COG1600C	epoxyqueuosine reductase
BSU08920	45.6	148.5	149.4	195.8	144.1	101.8	199.5	0		BSU08920	yhbB	969162	970097	+	311	16077957	-	hypothetical protein
BSU08930	2805.3	1221.5	3509.3	3543.6	3022.3	2596.2	3059.8	2867.2		BSU08930	cspR	970135	970617	+	160	255767208	COG0219J	tRNA (cytidine(34)-2'-O)-methyltransferase
BSU08940	475.9	369.6	701.3	433.8	302.2	387.1	487.6	365.3		BSU08940	yhbD	970667	971383	+	238	16077959	-	hypothetical protein
BSU08950	1492.8	1014	1362.8	910.1	824.4	810.8	1014.9	1021.4		BSU08950	yhbE	971374	972087	+	237	16077960	COG1664M	hypothetical protein
BSU08960	2284.1	1929.4	1696.1	1257.9	1564.5	1245.6	2017.6	1016.8		BSU08960	yhbF	972099	972806	+	235	255767209	COG1664M	hypothetical protein
BSU08970	66.4	68.6	21.2	96.6	67.9	35.3	210.8	36		BSU08970	prkA	973156	975051	+	631	16077962	COG2766T	serine protein kinase PrkA
BSU08980	531	565.7	665.8	783.7	273.3	436.5	690.6	449.6		BSU08980	yhbH	975231	976409	+	392	16077963	COG2718S	stress response UPF0229 protein YhbH
BSU08990	347.1	0	181.5	293.2	627.6	227.6	365.1	273.2		BSU08990	yhbI	976569	977033	+	154	16077964	COG1846K	MarR family transcriptional regulator
BSU09000	791.9	381.4	170.2	209	704.6	328.8	330.2	300.2		BSU09000	yhbJ	977069	977734	+	221	16077965	COG1566V	efflux system component YhbJ
BSU09010	724	317.7	369.5	340.2	889.1	533.3	391.4	363.4		BSU09010	yhcA	977775	979373	+	532	16077966	COG2814G	MFS transporter
BSU09020	1002.8	870.1	1032.9	889.4	698.5	780	1595.8	1030.8		BSU09020	yhcB	979396	979926	+	176	16077967	COG0655R	hypothetical protein
BSU09030	892.8	1261.3	1151.5	785.9	1102.5	2572	1057.8	455.9		BSU09030	yhcC	979939	980313	+	124	16077968	-	hypothetical protein
BSU09040	0	391	174.2	91	49.6	228.5	0	145.8		BSU09040	yhcD	980313	980468	+	51	16077969	-	hypothetical protein
BSU09050	497.1	6627.3	1032.6	4506.2	171.2	5136	479	4869.7		BSU09050	yhcE	980473	981234	+	253	16077970	-	hypothetical protein
BSU09060	133	11601.1	1573.7	8962.7	1248.9	7798	666.3	6579.8		BSU09060	yhcF	981237	981602	+	121	16077971	COG1725K	GntR family transcriptional regulator
BSU09070	566.3	6626.6	1323.1	4196.1	944.1	5513.9	358.8	3675.2		BSU09070	yhcG	981604	982302	+	232	16077972	COG1131V	spermidine/putrescine ABC transporter ATP-binding protein
BSU09080	534	4619.8	417.1	3736.6	668.3	4040.5	285.8	2700.2		BSU09080	yhcH	982319	983236	+	305	16077973	COG1131V	ABC transporter ATP-binding protein
BSU09090	786.1	5870.5	572.2	3639.1	780.4	4492.2	225.3	2220.2		BSU09090	yhcI	983229	984170	+	313	16077974	COG1277R	hypothetical protein
BSU09100	173232	149833	190750	199232	88425.8	99764.2	163240	138922		BSU09100	cspB	984262	984465	-	67	16077975	COG1278K	cold shock protein CspB
BSU09110	1197.3	1545.1	571.9	568.3	997	1362.4	496.8	677.5		BSU09110	yhcJ	984901	985731	+	276	255767210	COG1464P	lipoprotein
BSU09120	251.1	183.3	103	194	294.8	278.8	101.5	44.3		BSU09120	dgcK	985734	986813	-	359	16077977	COG2199T	diguanylate cyclase
BSU09130	1213.3	2026.6	1222.1	1779	1160.3	1536.7	1313.4	2011.1		BSU09130	tcyP	986986	988377	+	463	16077978	COG1823R	L-cystine uptake protein TcyP
BSU09140	59	447.4	131.9	0	790.3	395	0	550.3		BSU09140	yhcM	988417	988872	-	151	16077979	-	hypothetical protein
BSU09150	301.2	410.5	254.8	325.2	171.6	168.6	0	297.2		BSU09150	yhcN	989022	989591	+	189	255767211	-	lipoprotein
BSU09165	0	0	0	3.7	0	13.1	0	0		BSU09165	yhcO	989712	990680	+	322	255767212	-	hypothetical protein
BSU09180	186.7	266.1	293	314.9	303.4	150.7	219.5	219.4		BSU09180	yhcQ	990612	991265	-	217	16077983	COG5577M	spore coat protein F
BSU09190	697	766	594.7	526.7	396.9	786.6	376.4	903.9		BSU09190	yhcR	991348	995001	+	1217	16077984	COG0737F	endonuclease
BSU09200	607.3	1587.9	669.9	723.3	733.3	703.3	1358.6	1104.7		BSU09200	yhcS	994998	995594	+	198	16077985	COG3764M	hypothetical protein
BSU09210	1121.4	493.9	372.6	690.7	602	565.9	346.4	262.3		BSU09210	yhcT	995624	996532	-	302	255767213	COG0564J	RNA pseudouridine synthase YhcT
BSU09220	231.8	136.4	0	0	0	178.6	0	263.4		BSU09220	yhcU	996643	997038	+	131	255767214	-	hypothetical protein
BSU09230	382.6	709.2	1122.7	181.3	895.1	510	926.8	967.7		BSU09230	yhcV	997175	997597	+	140	16077988	COG0517R	CBS domain-containing protein YhcV
BSU09240	2292.3	3259.4	1738.6	1509.3	1784.1	2883.4	2437.4	2985.3		BSU09240	yhcW	997724	998386	+	220	16077989	COG0637R	hypothetical protein
BSU09250	3463.3	2852.8	3726.3	3409.1	5266	4088.8	3760.1	4418.7		BSU09250	yhcX	998402	999943	+	513	255767215	COG0388R	hydrolase
BSU09259	742.9	0	992.4	754.6	1137.1	184.2	2660.9	1057.8		BSU09259	not found
BSU09260	6180.1	6479.7	7120.3	4893.6	6568.6	4380.9	7801.7	6216.6		BSU09260	yhxA	1000364	1001716	+	450	255767216	COG0161H	aminotransferase YhxA
BSU09270	5240.9	5298.8	4800	3900.5	6766.4	5423.2	6548.4	4726.7		BSU09270	glpP	1001744	1002322	+	192	16077992	COG1954K	glycerol uptake operon antiterminator regulatory protein
BSU09280	237.1	61.8	209	192.8	422.8	59.2	215.1	88.4		BSU09280	glpF	1002501	1003325	+	274	16077993	COG0580G	glycerol uptake facilitator protein
BSU09290	1017.6	852.4	1003.2	857.4	853.4	953.8	1986.5	885.2		BSU09290	glpK	1003344	1004834	+	496	255767217	COG0554C	glycerol kinase
BSU09300	936	707.4	817.5	495.2	1066.4	692.5	1497.7	866		BSU09300	glpD	1004975	1006642	+	555	255767218	COG0578C	aerobic glycerol-3-phosphate dehydrogenase
BSU09310	12020.5	10248.6	11418	10345.3	12194.5	10307.9	14501.1	12652.3		BSU09310	pgcA	1006774	1008519	+	581	255767219	COG1109G	phosphoglucomutase
BSU09320	5400.8	4681.6	4675.3	6483.9	5669.3	4230.2	6460.2	5609.6		BSU09320	yhcY	1008668	1009807	+	379	16077997	COG4585T	sensor histidine kinase
BSU09330	6210.2	6649.6	5659	6621.8	7618.2	6109.1	8862.4	7029.6		BSU09330	yhcZ	1009804	1010448	+	214	16077998	COG2197TK	transcriptional regulator
BSU09340	8105.5	7701	6492.9	7514.4	7056	7025	9303.4	7029.2		BSU09340	yhdA	1010445	1010969	+	174	16077999	COG0431R	FMN-dependent NADPH-azoreductase
BSU09350	0	0	0	201.7	0	8.9	0	0		BSU09350	yhdB	1010984	1011226	-	80	16078000	-	hypothetical protein
BSU09360	748.6	126.5	400.3	317.8	953.6	601.7	767	404.2		BSU09360	yhdC	1011427	1011750	+	107	16078001	-	hypothetical protein
BSU09370	1365.5	811.2	469.2	901.4	1675.9	1301.7	1794.4	955.2		BSU09370	lytF	1011792	1013258	-	488	255767220	COG0791M	peptidoglycan endopeptidase LytF
BSU09380	11463	12102	12009.3	10153.6	8318.5	6997.1	11913.7	10020		BSU09380	nsrR	1013411	1013851	-	146	16078003	COG1959K	Rrf2 family transcriptional regulator
BSU09390	673.1	247.7	438.7	350.6	783.9	680.3	1024.3	832.4		BSU09390	ygxB	1013958	1015616	-	552	16078004	-	hypothetical protein
BSU09400	171.8	153.5	162.7	213.5	45.6	133	408.6	217.9		BSU09400	spoVR	1015647	1017053	+	468	16078005	COG2719S	stage V sporulation protein R
BSU09410	294.5	158.7	348.1	351.5	180.7	262.6	328	166.3		BSU09410	phoA	1017083	1018468	-	461	255767221	COG1785P	alkaline phosphatase
BSU09420	6532.5	11664.7	6525.6	6341.5	11053.5	11853	3481.6	7728.6		BSU09420	lytE	1018998	1020002	+	334	255767222	COG0791M	peptidoglycan endopeptidase LytE
BSU09430	955.9	932.6	647.2	655.1	920.6	633.1	529.5	564		BSU09430	citR	1020073	1020948	-	291	255767223	COG0583K	LysR family transcriptional regulator
BSU09440	1330.4	1861.9	1399.3	1130.8	1565.3	1106.5	902.8	1141.7		BSU09440	citA	1021057	1022157	+	366	255767224	COG0372C	citrate synthase
BSU09450	2633.8	1564.4	1817.5	1041.6	1910.4	1830.8	2919.3	1508		BSU09450	yhdF	1022231	1023100	+	289	16078010	COG1028IQR	oxidoreductase
BSU09460	33719.3	20894.1	24993.5	21312.7	33599.4	15961.2	28434.3	19926.8		BSU09460	ctrA	1023350	1024747	+	465	16078011	COG0531E	amino acid permease
BSU09470	424.2	607.7	739.7	949	1004	797.5	416.6	250.4		BSU09470	yhdH	1024865	1026220	+	451	16078012	COG0733R	sodium-dependent transporter YhdH
BSU09480	377.7	491.5	577.3	451.8	517.4	598.1	584.5	377.6		BSU09480	yhdI	1026255	1027664	-	469	16078013	COG1167KE	GntR family transcriptional regulator
BSU09490	973.5	1107.2	1196.5	610.9	658.4	824.5	796.9	990.7		BSU09490	yhdJ	1027774	1028202	+	142	16078014	COG1246E	N-acetyltransferase YhdJ
BSU09500	3878.5	2573.9	3372.3	3292.2	2782.6	1814	2498.2	2775.6		BSU09500	yhdK	1028233	1028523	-	96	16078015	-	anti-sigma-M factor YhdK
BSU09510	2519.8	2737.2	2548.2	2371.9	4350.5	2713.2	1916.1	2335.8		BSU09510	yhdL	1028511	1029587	-	358	16078016	-	anti-sigma-M factor YhdL
BSU09520	756	591.5	1016.1	1075.4	1422.3	560.3	1077.6	417.6		BSU09520	sigM	1029577	1030068	-	163	16078017	COG1595K	RNA polymerase sigma factor SigM
BSU09530	2343.1	2876.5	1319.5	730.9	2979	2821.1	2675.5	2244.7		BSU09530	yhdN	1030265	1031260	+	331	16078018	COG0667C	general stress protein 69
BSU09540	13042.2	10380	8893.3	8318.7	11356.7	9687.3	11482.1	8667.7		BSU09540	plsC	1031395	1031994	+	199	16078019	COG0204I	1-acyl-sn-glycerol-3-phosphate acyltransferase
BSU09550	22728.9	21205.2	29362.7	32429.2	14163.1	14833.9	31077.4	29603.5		BSU09550	yhdP	1032063	1033397	-	444	16078020	COG1253R	hypothetical protein
BSU09560	24875.5	21206	32102.8	29367.5	21765	15078.4	45626.9	46841.6		BSU09560	cueR	1033458	1033889	-	143	16078021	COG0789K	MerR family transcriptional regulator
BSU09570	2035.8	2583.8	2243.1	1803.7	2598.6	1755.1	1723	1338.1		BSU09570	yhdR	1034046	1035227	+	393	16078022	COG0436E	aspartate aminotransferase
BSU09590	95912.8	66163.8	116395	95242.4	74328.9	45036.7	131249	96840.2		BSU09590	yhdT	1035554	1036939	+	461	16078024	COG1253R	hypothetical protein
BSU09600	185.4	280.1	526.6	1048.4	0	238.2	434.5	0		BSU09600	crcBA	1036953	1037309	-	118	16078025	COG0239D	protein CrcB homolog 1
BSU09610	1066.5	2411.6	1732.6	2229.2	1200.4	1679.4	1184.9	2241.6		BSU09610	yhdV	1037306	1037701	-	131	16078026	COG0239D	protein CrcB homolog 2
BSU09620	1623.5	1534.2	1972.6	2556.5	972.6	969.8	1856.6	1726.9		BSU09620	yhdW	1037688	1038419	-	243	16078027	COG0584C	glycerophosphoryl diester phosphodiesterase
BSU09630	98885.3	160204	174404	130247	61245.4	26669.1	348695	258690		BSU09630	yhdX	1038653	1038760	+	35	16078028	-	hypothetical protein
BSU09640	704.1	691.8	1232.8	1392.4	847.4	497.7	631.4	1033.6		BSU09640	yhdY	1038909	1040024	+	371	16078029	COG0668M	small mechanosensitive ion chanel protein MscS
BSU09650	2849.2	5189.5	3447.7	3718	2250.3	2317.6	3325.5	2601.3		BSU09650	yhdZ	1040094	1040837	+	247	16078030	COG0846K	NAD-dependent protein deacetylase
BSU09660	9656.2	11080.1	8997.4	10411.9	7251.2	6241.8	7412.8	6596.7		BSU09660	yheN	1040861	1041709	-	282	16078031	COG0726G	polysaccharide deacetylase
BSU09670	45237.6	42320.4	41325.2	38944.8	39066	29393.9	46262.1	43246.8		BSU09670	dat	1041994	1042842	+	282	16078032	COG0115EH	D-alanine aminotransferase
BSU09680	147.7	157.1	148.1	232	98.2	241.7	333.2	514.7		BSU09680	nhaC	1042885	1044246	-	453	16078033	COG1757C	Na(+)/H(+) antiporter NhaC
BSU09690	7109.5	4950.1	5417.9	6549	7354.3	6486.3	12504.8	10245.9		BSU09690	nhaX	1044373	1044873	-	166	50812206	COG0589T	stress response protein NhaX
BSU09700	21736.4	23821	32177.7	26285.7	14493.8	16280.9	27715.7	21656.7		BSU09700	yheJ	1045037	1045198	+	53	16078035	-	hypothetical protein
BSU09710	1297.1	897.6	1120.3	1417.5	1410.4	1091.7	865.7	846.6		BSU09710	yheI	1045318	1047075	+	585	16078036	COG1132V	multidrug resistance ABC transporter ATP-binding/permease protein YheI
BSU09720	1692.9	1076.2	1272.2	1223.7	1255.3	1078.2	1290.8	1025.8		BSU09720	yheH	1047072	1049093	+	673	16078037	COG1132V	multidrug resistance ABC transporter ATP-binding/permease protein YheH
BSU09730	1688.2	1995.2	1556.3	1430.7	3510.4	2140.6	1824.3	1622.6		BSU09730	yheG	1049142	1049762	-	206	16078038	COG2910R	hypothetical protein
BSU09740	0	0	0	0	0	0	0	0		BSU09740	yheF	1049801	1049926	-	41	16078039	-	hypothetical protein
BSU09750	41.9	377.5	124.3	1288.1	441.6	311	0	0		BSU09750	sspB	1050031	1050234	-	67	16078040	-	small acid-soluble spore protein B
BSU09760	3012.6	5995.4	4767.2	3648.2	2385.1	2531.2	4316.8	5904.6		BSU09760	yheE	1050443	1050661	-	72	16078041	-	hypothetical protein
BSU09770	0	157.1	30.6	0	0	18.8	0	119.2		BSU09770	yheD	1050811	1052172	-	453	255767225	-	endospore coat-associated protein YheD
BSU09780	0	0	25.5	0	0	45.7	0	51		BSU09780	yheC	1052162	1053253	-	363	16078043	COG0189HJ	endospore coat-associated protein YheC
BSU09790	904.1	740.7	1140.7	287.5	1093.3	1100.5	632.9	1010.3		BSU09790	yheB	1053520	1054653	+	377	16078044	COG4399S	hypothetical protein
BSU09800	3246.2	2680.8	3456.7	2828.7	2207.8	3379	2951.8	3579.7		BSU09800	yheA	1054746	1055099	+	117	16078045	COG3679S	hypothetical protein
BSU09810	1215.9	2649	1727.3	2280.7	1441	1561.3	1935.1	2792.1		BSU09810	yhaZ	1055143	1056216	-	357	16078046	COG4335L	hypothetical protein
BSU09830	588.6	152.2	731.2	433.3	535.5	208.4	435.3	368.1		BSU09830	yhaX	1056702	1057568	+	288	50812207	COG0561R	hydrolase
BSU09840	966.9	398.4	908.3	468.3	1220.3	826.5	1042.3	669.1		BSU09840	hemZ	1057680	1059185	+	501	16081159	COG0635H	oxygen-independent coproporphyrinogen-III oxidase
BSU09850	1160.8	707.7	1341.9	2046	944.4	963.9	2019.9	1318.5		BSU09850	yhaU	1059203	1060420	-	405	255767226	COG0475P	K(+)/H(+) antiporter YhaU
BSU09860	606.2	947.8	811.1	3080.3	812.4	862.6	1010.4	1837.6		BSU09860	khtT	1060427	1060924	-	165	16078050	COG0490P	K(+)/H(+) antiporter subunit KhtT
BSU09870	1608.6	2047.2	2165	2876.4	1297.9	999.6	2078.4	2077.2		BSU09870	khtS	1060988	1061326	-	112	16078051	-	hypothetical protein
BSU09880	0	0	0	0	65.5	44.3	0	120.5		BSU09880	yhaR	1061491	1062258	+	255	255767227	COG1024I	enoyl-CoA hydratase/isomerase YhaR
BSU09889	443.1	0	0	194.7	362.5	609.7	0	337.3		BSU09889	yhzD	1062279	1062464	-	61	255767228	-	hypothetical protein
BSU09890	219.9	0	41.6	74.4	33.3	273.9	0	72.6		BSU09890	natA	1062591	1063487	+	298	255767229	COG4152R	ABC transporter ATP-binding protein
BSU09900	620.2	496	506.6	260.4	422.9	748.8	417.7	448.1		BSU09900	natB	1063480	1064739	+	419	255767230	COG1668CP	hypothetical protein
BSU09910	1526.1	2408.3	1100	1583	1921.3	1613.3	1444.7	2348.7		BSU09910	yhaO	1064846	1066072	+	408	16078055	COG0420L	metallophosphoesterase
BSU09920	1133.7	2029.4	1070.7	1318.5	1297	1589.9	1106.1	1113.6		BSU09920	yhaN	1066077	1068968	+	963	16078056	COG4717S	hypothetical protein
BSU09930	9914.8	9892.1	10294.1	10972.9	10079	8460.8	10528.2	9908.8		BSU09930	yhaM	1069042	1069986	+	314	16078057	COG3481R	3'-5' exoribonuclease YhaM
BSU09940	2389.8	1178.4	1884.4	1233.7	1224.8	682	2916.6	2289.9		BSU09940	yhaL	1070111	1070323	+	70	16078058	-	sporulation protein YhaL
BSU09950	27197.8	24736.1	22984.2	26820.7	22782	22795.3	27138.8	28317.6		BSU09950	prsA	1070364	1071242	-	292	16078059	COG0760O	foldase protein PrsA
BSU09958	0	0	0	0	0	0	106.4	0		BSU09958	yhzE	1071402	1071488	+	28	255767231	-	hypothetical protein
BSU09965	720.8	1558.8	396.5	1312.3	733.8	969.8	484.7	1106		BSU09965	yhaJ	1072042	1072560	-	172	255767232	-	membrane protein
BSU09980	1646.9	1573.1	1459.6	1227.3	1653.3	1226.9	1654	3182.5		BSU09980	yhaI	1072768	1073109	+	113	16078062	-	hypothetical protein
BSU09990	36222.3	45101.3	27743.6	44204.5	27364.6	26230.3	35980.1	39341.9		BSU09990	hpr	1073106	1073717	-	203	16078063	COG1846K	MarR family transcriptional regulator
BSU10000	27466.3	38521	30998.3	30185.9	20622.8	15778.9	37259.3	32135.7		BSU10000	yhaH	1073895	1074251	-	118	16078064	COG4980R	membrane protein
BSU10009	0	0	0	0	0	175.8	0	0		BSU10009	yhzF	1074381	1074572	+	63	255767233	-	membrane protein
BSU10010	82721.4	70907.5	114693	100708	72128.4	44843.9	122042	96652.7		BSU10010	trpP	1074646	1075164	-	172	255767234	-	tryptophan transport protein
BSU10020	12486.7	5874.1	7490.9	7105.8	11890.3	7784	10381.9	6291.5		BSU10020	serC	1075289	1076368	-	359	16078066	COG1932HE	phosphoserine aminotransferase
BSU10030	4744.1	5105	4957.4	4347.1	6064.9	5459.5	4478.9	4436.5		BSU10030	hinT	1076515	1076952	-	145	16078067	COG0537FGR	protein hit
BSU10040	2362.4	2125	2300.1	2255.6	1872.9	2084.6	2890.9	2711.9		BSU10040	ecsA	1077440	1078183	+	247	16078068	COG1131V	ABC transporter ATP-binding protein
BSU10050	1887	1114.9	1858.2	2050.1	3566.8	1827.8	3610.9	2561.5		BSU10050	ecsB	1078176	1079402	+	408	16078069	COG4473U	ABC transporter permease EcsB
BSU10060	2210.8	1881.9	4053	1835.9	4449.8	2768.5	2859	2298.5		BSU10060	ecsC	1079422	1080132	+	236	16078070	-	ABC transporter substrate-binding protein EcsC
BSU10070	33451.1	39602.9	31405.4	35247.6	22209.9	21265.3	31251.6	32525.1		BSU10070	yhaA	1080150	1081340	-	396	255767235	COG1473R	amidohydrolase YhaA
BSU10080	88.7	163.1	52.3	353.1	0	183.9	106.4	302		BSU10080	yhfA	1081413	1082804	-	463	16078072	COG1593G	membrane protein
BSU10090	101.7	190.5	277.2	0	0	143.2	0	619.9		BSU10090	yhgB	1082870	1083184	-	104	16078073	-	hypothetical protein
BSU10100	3737.6	3562.9	2819.2	3023.6	3233.6	3431.5	3567.5	2831.5		BSU10100	yhgC	1083229	1083729	-	166	16078074	COG2329R	hypothetical protein
BSU10110	1077.6	1090	1143.5	952.9	675.9	689.6	1162.8	866.1		BSU10110	pbpF	1083851	1085995	+	714	255767236	COG0744M	penicillin-binding protein 1F
BSU10120	3509.9	3323	3717	3888.6	2768.3	2781.8	3568	3813.8		BSU10120	hemE	1086117	1087178	+	353	16078076	COG0407H	uroporphyrinogen decarboxylase
BSU10130	5675.9	6279.7	5621.7	7470.3	5010.7	4504.6	6851.3	6149.8		BSU10130	hemH	1087250	1088182	+	310	16078077	COG0276H	ferrochelatase
BSU10140	3259.7	4242.7	4277.5	5699.1	4539.2	3316.1	6649.6	6073		BSU10140	hemY	1088197	1089609	+	470	16078078	COG1232H	protoporphyrinogen oxidase
BSU10150	831.1	354.2	841.5	1182.4	509.5	371.7	1850.3	712		BSU10150	yhgD	1089755	1090330	+	191	16078079	COG1309K	TetR family transcriptional regulator
BSU10160	1116.2	817.9	1008.8	842.6	1043.3	533.5	936.2	976.5		BSU10160	yhgE	1090401	1092728	+	775	16078080	COG1511S	hypothetical protein
BSU10170	718.7	209.6	345.6	170.6	570.8	589.7	205.2	245.4		BSU10170	fabHB	1092770	1093747	-	325	16078081	COG0332I	3-oxoacyl-[acyl-carrier-protein] synthase 3 protein 2
BSU10180	46.7	86.2	126.3	17.4	125.9	65.3	54.6	106		BSU10180	yhfC	1093874	1094650	+	258	16078082	COG4377S	membrane protein
BSU10200	3454	4110.5	3705.7	3600.7	3718.3	2876.5	3449.4	4251.6		BSU10200	yhfE	1095063	1096103	+	346	16078084	COG1363G	aminopeptidase YhfE
BSU10210	5229	5693.6	4458.9	4988.7	5257.7	3726	7670	5170.2		BSU10210	yhfF	1096116	1096523	+	135	16078085	COG4405S	hypothetical protein
BSU10220	11588.8	11369	12147.8	14902.9	14070.6	9881.3	13342	14554		BSU10220	gltT	1096560	1097849	-	429	16078086	COG1301C	proton/sodium-glutamate symport protein
BSU10230	6765.9	14836.9	6705.5	7394	956.5	5923.1	4165.2	6651.6		BSU10230	yhfH	1098120	1098260	-	46	16078087	-	hypothetical protein
BSU10240	718.7	581	1318.4	541.1	1725.9	1343.8	514.5	627.3		BSU10240	yhfI	1098412	1099146	+	244	16078088	COG1234R	hypothetical protein
BSU10250	930.4	1074.3	1223.5	1318.4	2301.4	1318.4	1068.5	652.7		BSU10250	yhfJ	1099159	1100154	+	331	16078089	COG0095H	lipoate-protein ligase LplJ
BSU10260	7726.3	8886.8	9594.9	9489	6649	5718.9	11762.6	9438		BSU10260	yhfK	1100219	1100863	+	214	16078090	COG0702MG	sugar epimerase YhfK
BSU10270	443.4	142.7	495	305.8	245.5	305.7	570.5	460.7		BSU10270	yhfL	1100980	1102521	+	513	255767237	COG0318IQ	long-chain-fatty-acid--CoA ligase
BSU10280	0	0	36.6	0	0	72.3	0	0		BSU10280	yhfM	1102560	1102955	-	131	16078092	-	hypothetical protein
BSU10290	342.7	566	834.5	418.6	824.1	408.3	564.5	531.4		BSU10290	yhfN	1103104	1104384	+	426	16078093	COG0501O	metalloprotease YhfN
BSU10300	1130.6	2643.1	930.9	1859.7	640.5	1118.2	1217.5	930.6		BSU10300	aprE	1104423	1105568	-	381	255767238	COG1404O	subtilisin E
BSU10310	451.7	377.8	226.2	0	417.6	43.2	0	160.3		BSU10310	yhfO	1106003	1106452	+	149	16078095	COG1247M	N-acetyltransferase YhfO
BSU10320	4736	3871.1	4517	4113.1	4108.5	2855.2	4516.2	4075.6		BSU10320	yhfP	1106524	1107516	+	330	16078096	COG0604CR	quinone oxidoreductase YhfP
BSU10330	1507.8	2258.2	2682.2	2533.1	1439.8	2181.5	3261.6	2645.4		BSU10330	yhfQ	1107733	1108704	+	323	255767239	COG4594P	ABC transporter substrate-binding protein
BSU10340	5974.8	5103.1	7391.9	9657.1	8309	5746.4	9824.3	9263.2		BSU10340	phoE	1108736	1109317	-	193	16078098	COG0406G	phosphatase PhoE
BSU10350	1292	607.3	1526.1	450.8	2550.6	1998.6	962	1124.3		BSU10350	yhfS	1109388	1110482	-	364	16078099	COG0183I	acetyl-CoA acetyltransferase
BSU10360	1495.5	1224.3	1828.4	1171.8	2460	1399	1314.1	942.1		BSU10360	yhfT	1110479	1111918	-	479	16078100	COG0318IQ	acyl--CoA ligase
BSU10370	893.6	415.3	1171.3	2020.4	1644.4	935.7	2871	859.7		BSU10370	bioY	1111925	1112485	-	186	16078101	COG1268R	biotin transporter BioY
BSU10380	2078.3	3348.7	618.3	2001	1512.7	5248.8	1182.8	3111.9		BSU10380	hemAT	1112620	1113918	-	432	16078102	COG0840NT	heme-based aerotactic transducer HemAT
BSU10390	30.1	3183	217.1	1356.3	125	4761.8	32.3	3170.5		BSU10390	yhfW	1114057	1115586	-	509	16078103	COG0665E	rieske 2Fe-2S iron-sulfur protein YhfW
BSU10400	33.3	0	0	0	63.8	22.7	0	0		BSU10400	yhxC	1115698	1116555	+	285	16078104	COG1028IQR	oxidoreductase
BSU10410	376709	634504	278199	596660	216160	317564	306233	641668		BSU10410	yhzC	1116583	1116816	-	77	16078105	-	hypothetical protein
BSU10420	1939	101966	8556.4	58307.7	2472.5	71692.7	758.4	76801.5		BSU10420	comK	1117109	1117687	+	192	16078106	COG4903K	competence transcription factor
BSU10430	225.9	510	286.2	323.5	499.3	290.7	657.7	650.9		BSU10430	yhxD	1117734	1118633	-	299	16078107	COG1028IQR	oxidoreductase
BSU10440	31807.5	39585.2	34703.6	35940.7	31648.8	34838	31466.7	35659.5		BSU10440	yhjA	1118850	1119119	+	89	16078108	-	hypothetical protein
BSU10450	5986.9	5220.4	4767.7	4311.8	4890.3	3283.2	6328.2	3868.1		BSU10450	yhjB	1119162	1120631	-	489	16078109	COG0591ER	symporter
BSU10460	8874.2	12457.7	6987.3	4476.6	5486	6213	8266.4	5216.1		BSU10460	yhjC	1120628	1120828	-	66	16078110	-	membrane protein
BSU10470	114.1	0	108.8	119.3	149.2	332.5	106.3	146.9		BSU10470	yhjD	1121036	1121398	-	120	16078111	-	hypothetical protein
BSU10480	4018.5	4104.2	6046.8	4991.8	4379.3	2569.5	5839.9	6087.4		BSU10480	yhjE	1121550	1122173	+	207	16078112	COG0398S	membrane protein
BSU10490	3535.8	3574	4848.6	4102.8	2746.2	2856.7	5224	3659.5		BSU10490	sipV	1122175	1122681	+	168	16078113	COG0681U	signal peptidase I V
BSU10500	72.3	110.7	14.5	21.8	0	67	138.9	130.7		BSU10500	yhjG	1122862	1124361	+	499	16078114	COG0654HC	aromatic compound monooxygenase YhjG
BSU10510	658.3	979.2	985.9	1271.1	985.1	633.1	201.7	894.1		BSU10510	yhjH	1124438	1124965	+	175	16078115	COG1846K	MarR family transcriptional regulator
BSU10520	168.5	246.3	200	419.3	33.5	217.8	414.7	336.2		BSU10520	glcP	1125123	1126328	-	401	16078116	COG0738G	sugar transporter
BSU10530	412	668.6	277.6	489.6	192.1	609	489.6	563		BSU10530	ntdC	1126400	1127452	-	350	255767240	COG0673R	NTD biosynthesis operon putative oxidoreductase NtdC
BSU10540	0	759.7	258.1	133	101.6	346.7	127.3	434.1		BSU10540	ntdB	1127466	1128314	-	282	255767241	COG0561R	NTD biosynthesis operon putative hydrolase NtdB
BSU10550	73.7	135.7	58.7	178.9	0	46.6	26.2	0		BSU10550	ntdA	1128286	1129611	-	441	16078119	COG0399M	NTD biosynthesis operon protein NtdA
BSU10560	1944.5	1020.2	1106.9	2538	937.4	1599.6	950.2	1702.2		BSU10560	yhjM	1129715	1130704	+	329	16078120	COG1609K	NTD biosynthesis operon regulator NtdR
BSU10570	8234.1	6513.4	8887.2	5380.2	4693.2	3978	8012.7	5656.2		BSU10570	yhjN	1130918	1132072	-	384	16078121	COG3180R	hypothetical protein
BSU10580	0	0	108.1	135.4	0	62.2	74.9	75.4		BSU10580	yhjO	1132179	1133384	-	401	16078122	COG2814G	MFS transporter
BSU10590	620	548.6	469.8	623.9	811.2	683	665.4	245.1		BSU10590	yhjP	1133498	1135225	+	575	16078123	COG4533R	hypothetical protein
BSU10600	0	0	0	0	180.9	0	198.2	0		BSU10600	yhjQ	1135255	1135581	-	108	16078124	-	cysteine-rich protein YhjQ
BSU10610	0	0	0	0	0	69	0	0		BSU10610	yhjR	1135699	1136136	-	145	16078125	COG1633S	hypothetical protein
BSU10620	4050.3	6485	5656.8	6856.6	6256	7238.6	6437.7	6909.3		BSU10620	addB	1136320	1139820	+	1166	255767242	COG3857L	ATP-dependent helicase/deoxyribonuclease subunit B
BSU10630	4075.7	6105.4	5433.2	6908.1	7308.6	8682.7	6959.2	6119		BSU10630	addA	1139807	1143505	+	1232	255767243	COG1074L	ATP-dependent helicase/nuclease subunit A
BSU10640	980.1	2297.6	1957.9	1626.9	2742	3276.9	2661.7	2255.8		BSU10640	sbcD	1143577	1144752	+	391	255767244	COG0420L	nuclease SbcCD subunit D
BSU10650	2530.8	5216.6	2927.5	3055.7	3985.9	5834.3	3625.5	3354.6		BSU10650	sbcC	1144749	1148141	+	1130	255767245	COG0419L	nuclease SbcCD subunit C
BSU10660	2765.1	5617.2	1987	1530.5	3086.5	4030.6	2468	1884.1		BSU10660	yisB	1148155	1148457	+	100	16078130	-	hypothetical protein
BSU10670	97.4	0	0	0	0	85.3	0	295.8		BSU10670	gerPF	1148494	1148721	-	75	16078131	-	spore germination protein
BSU10680	0	1037.3	86.5	162.5	0	119.6	0	335.5		BSU10680	gerPE	1148744	1149145	-	133	16078132	-	spore germination protein GerPE
BSU10690	0	983.1	182.1	862.7	0	140.3	0	447.5		BSU10690	gerPD	1149145	1149321	-	58	16078133	-	spore germination protein GerPD
BSU10700	98.8	613.3	12.3	98.8	0	106.6	59.9	362.9		BSU10700	gerPC	1149318	1149935	-	205	16078134	-	spore germination protein GerPC
BSU10710	0	0	0	368.2	0	35.6	0	0		BSU10710	gerPB	1149958	1150200	-	80	16078135	-	spore germination protein
BSU10720	0	0	0	604.6	0	276.1	0	0		BSU10720	gerPA	1150206	1150427	-	73	16078136	-	spore germination protein GerPA
BSU10730	359.6	731	355.9	348.9	0	473.7	0	0		BSU10730	yisI	1150850	1151020	-	56	16078137	-	aspartyl-phosphate phosphatase YisI
BSU10740	0	0	0	0	0	0	0	43.3		BSU10740	yisJ	1151166	1152089	-	307	16078138	COG5337M	inner spore coat protein H-like protein
BSU10750	882.3	741.7	409	676.5	1055.4	1054.1	497.5	798		BSU10750	yisK	1152244	1153149	+	301	16078139	COG0179Q	hypothetical protein
BSU10760	1915.1	280.1	540.8	1515.9	3714.3	2222.1	873.3	478.9		BSU10760	yisL	1153265	1153621	+	118	16078140	-	hypothetical protein
BSU10770	882.5	669.6	565	533	861.5	809.4	374.5	302.9		BSU10770	wprA	1153789	1156473	+	894	16078141	COG1404O	cell wall-associated protease
BSU10780	106	265.3	0	140.1	0	58.8	78.7	0		BSU10780	yisN	1156504	1157091	-	195	16078142	-	hypothetical protein
BSU10790	0	0	30.8	0	0	0	68.6	0		BSU10790	asnO	1157237	1159081	+	614	50812210	COG0367E	asparagine synthetase 3
BSU10800	548	302.1	637	383.2	223.4	451.7	353.7	428		BSU10800	yizA	1159211	1159690	-	159	50812211	COG2318S	hypothetical protein
BSU10810	184.3	294.5	569.5	569.9	647.9	543.3	234.8	331.7		BSU10810	yisP	1159922	1160746	+	274	16078144	COG1562I	squalene/phytoene synthase
BSU10820	45.3	83.3	17.2	0	0	59.4	0	12.6		BSU10820	yisQ	1160776	1162143	-	455	16078145	COG0534V	transporter
BSU10830	1273.2	862.3	1068.3	1045.6	1173.3	773.2	1432.7	914.9		BSU10830	yisR	1162267	1163130	+	287	16078146	COG2207K	AraC family transcriptional regulator
BSU10840	655.3	1140	1252.2	1503	892.9	662.5	948.3	530.5		BSU10840	degA	1163148	1164161	+	337	16078147	COG1609K	LacI family transcriptional regulator
BSU10850	88.8	57.3	71.5	66.3	0	73.5	67.5	51.1		BSU10850	yisS	1164370	1165398	+	342	16078148	COG0673R	oxidoreductase
BSU10860	3462.3	4223.5	2708.4	3787.7	1946.5	2842	2908.4	2584.7		BSU10860	yisT	1165449	1165958	-	169	50812212	COG2318S	hypothetical protein
BSU10870	169.4	241.3	0	346	0	199.2	60.5	138.4		BSU10870	yisU	1166008	1166670	-	220	16078150	COG1279R	amino acid transporter YisU
BSU10880	1117	747.1	1415.1	985.5	984.3	797.1	1201.9	1428.2		BSU10880	yisV	1166737	1168191	+	484	50812213	COG1167KE	GntR family transcriptional regulator
BSU10890	1439.5	1370.9	1270.4	2185	830.4	682	1451.7	638.1		BSU10890	yisX	1168199	1168837	-	212	16078153	COG1357S	hypothetical protein
BSU10900	120.6	156.1	324.1	36.1	223.3	156.6	240	93.3		BSU10900	yisY	1169043	1169849	+	268	16078154	COG0596R	AB hydrolase superfamily protein YisY
BSU10910	0	35	0	0	0	0	74.6	0		BSU10910	yisZ	1169877	1170476	-	199	16078155	COG0529P	adenylyl-sulfate kinase
BSU10920	0	33.3	0	11.5	0	8.8	0	48.3		BSU10920	sat	1170473	1171642	-	389	50812214	COG2046P	sulfate adenylyltransferase
BSU10930	0	0	0	0	0	0	121.6	0		BSU10930	yitB	1171755	1172465	-	236	50812215	COG0175EH	phosphoadenosine phosphosulfate reductase
BSU10940	64	0	0	0	0	0	0	0		BSU10940	yitC	1172650	1173336	+	228	16078158	COG2045HR	2-phosphosulfolactate phosphatase
BSU10950	41.6	0	0	0	0	0	0	0		BSU10950	yitD	1173333	1174091	+	252	16078159	COG1809S	phosphosulfolactate synthase
BSU10960	0	0	0	45.1	0	0	0	22.4		BSU10960	yitE	1174136	1174765	-	209	16078160	COG1284S	hypothetical protein
BSU10970	669.6	446.2	591.7	616.6	372.9	337	755.1	356.3		BSU10970	yitF	1174861	1175976	-	371	16078161	COG4948MR	isomerase
BSU10980	187.4	376.7	342.8	375.5	284	101.5	111.3	77.2		BSU10980	yitG	1175985	1177253	-	422	16078162	COG2814G	MFS transporter
BSU10990	2661.3	2323.9	3497.1	2780.5	1883.4	2006.2	2577	2661.9		BSU10990	yitH	1177365	1178213	-	282	16078163	COG0456R	N-acetyltransferase YitH
BSU11000	2550.2	1550.5	2528	840	2335.7	1945.3	3007.3	1446.9		BSU11000	yitI	1178218	1178682	-	154	16078164	COG2153R	N-acetyltransferase
BSU11010	2865.7	2679.2	2841.3	1481	2344.4	1399.1	2859.9	1820.4		BSU11010	yitJ	1178757	1180595	-	612	16078165	COG0646E	bifunctional homocysteine S-methyltransferase/5,10-methylenetetrahydrofolate reductase
BSU11020	4188.7	3524.4	2873	3774.7	4343.2	3044.8	2589.7	4131.3		BSU11020	yitK	1180909	1181400	-	163	16078166	COG1666S	hypothetical protein
BSU11030	6127	4328.9	4465.3	6011.6	5157	5187.8	5073.5	4978.7		BSU11030	yitL	1181499	1182395	+	298	16078167	COG2996S	hypothetical protein
BSU11040	290.5	97.4	50.2	0	52	107.1	180.7	197		BSU11040	yitM	1182448	1183032	-	194	16078168	-	hypothetical protein
BSU11055	39.9	81.7	52.6	29	38.6	22.6	0	60.7		BSU11055	yitO	1183029	1183958	-	309	255767246	-	hypothetical protein
BSU11070	0	0	68.8	0	0	0	0	0		BSU11070	yitP	1183943	1184479	-	178	16078171	-	hypothetical protein
BSU11079	762	574.7	726.6	1293.8	724.3	353	1102.2	475.5		BSU11079	yizB	1184657	1185004	+	115	255767247	COG1695K	DNA-binding protein YizB
BSU11080	1896.2	1430.3	1870.4	2387.8	1061.3	1060.3	2434.6	2155.1		BSU11080	yitQ	1185001	1185588	+	195	255767248	-	hypothetical protein
BSU11090	1875.2	714.3	1139.7	2041.2	1564.2	1947.1	1580.2	1136.3		BSU11090	yitR	1185608	1185901	+	97	16078173	-	hypothetical protein
BSU11100	70.5	547.3	114.5	115.5	118.6	313.6	96.4	495.1		BSU11100	nprB	1186037	1187653	+	538	16078174	COG3227E	neutral protease B
BSU11110	6894.1	6243	7145.1	6325.8	5681	4211.2	6939.3	4681.1		BSU11110	yitS	1187700	1188551	-	283	16078175	COG1307S	Degv domain-containing protein YitS
BSU11120	1396.6	2434.2	1375.1	1252.7	2774.8	1592.2	3162	1572.1		BSU11120	yitT	1188689	1189531	+	280	16078176	COG1284S	hypothetical protein
BSU11130	4462.5	3583.3	3784.5	2613.9	2861.9	2295.1	4814.8	2655.3		BSU11130	ipi	1189646	1190005	+	119	16078177	-	intracellular proteinase inhibitor
BSU11139	3079.8	2469.7	4455	4526.5	5973.9	3733.9	3862.6	2974.3		BSU11139	yizC	1190036	1190233	-	65	255767249	-	hypothetical protein
BSU11140	3510.8	3260.8	4185.3	2840.7	3493.1	3386	5717.3	3848.5		BSU11140	yitU	1190490	1191302	-	270	16078178	COG0561R	phosphatase YitU
BSU11150	1295	1125	832	625.1	2069.9	1191.2	767.7	1651.1		BSU11150	yitV	1191423	1192190	+	255	16078179	COG1073R	esterase YitV
BSU11160	36390.2	41485.4	42894.5	46766.6	29970.8	25160.4	60025.3	48890.2		BSU11160	yitW	1192254	1192562	+	102	16078180	COG2151R	mip18 family protein YitW
BSU11170	595.9	633.8	789.6	658.1	905.4	420.8	322	795.1		BSU11170	yitY	1192858	1194288	+	476	255767250	COG0277C	FAD-linked oxidoreductase YitY
BSU11180	592.7	460.6	293.5	231	289.2	774.6	453.7	288.3		BSU11180	yitZ	1194333	1194827	+	164	16078183	COG2271G	MFS transporter
BSU11190	580.5	625.2	105.4	435.1	432.9	299.9	143.5	460.1		BSU11190	argC	1195034	1196071	+	345	255767251	COG0002E	N-acetyl-gamma-glutamyl-phosphate reductase
BSU11200	658.9	471.7	264.9	302.5	435.5	757.2	415.3	335.9		BSU11200	argJ	1196091	1197311	+	406	255767252	COG1364E	arginine biosynthesis bifunctional protein ArgJ
BSU11210	606.7	813.4	547.8	406.7	774	971.3	412.2	501.6		BSU11210	argB	1197326	1198102	+	258	16078186	COG0548E	acetylglutamate kinase
BSU11220	344.4	640.8	304.7	391.3	701.7	736.4	282.6	115.1		BSU11220	argD	1198099	1199256	+	385	255767253	COG4992E	acetylornithine aminotransferase
BSU11230	384.8	1508.5	99.6	411.3	484	1424.8	0	198.6		BSU11230	carA	1199327	1200388	+	353	255767254	COG0505EF	carbamoyl-phosphate synthase arginine-specific small chain
BSU11240	1093.2	1912.4	177.9	304	1767	1973.9	333.8	305.3		BSU11240	carB	1200381	1203473	+	1030	255767255	COG0458EF	carbamoyl-phosphate synthase arginine-specific large chain
BSU11250	1313.6	3720.8	350.9	585.9	2822.9	3658.2	343.3	778.5		BSU11250	argF	1203461	1204420	+	319	16078190	COG0078E	ornithine carbamoyltransferase
BSU11260	7102.9	14072.2	2427.1	5847.2	10056.6	11417.2	2491	3846.8		BSU11260	yjzC	1204506	1204685	+	59	16078191	-	hypothetical protein
BSU11270	28448.1	30005.4	23110	30591.5	18561	18725.4	27014.8	28369.3		BSU11270	yjzD	1204731	1204916	-	61	16078192	-	membrane protein
BSU11280	364.9	459.9	167.6	314	315.8	15.4	339.1	112		BSU11280	yjaU	1205165	1205899	+	244	16078193	COG2267I	hypothetical protein
BSU11290	44.4	0	0	227.8	94.1	0	452.3	0		BSU11290	yjaV	1205981	1206538	+	185	255767256	-	hypothetical protein
BSU11300	9783.7	90705.5	14116	51059	8757.3	54601.8	10857.6	62942.6		BSU11300	med	1206629	1207582	+	317	50812218	COG1744R	transcriptional activator protein med
BSU11310	20715.4	128672	25055.7	98334.9	21763.7	104146	19831.9	106043		BSU11310	comZ	1207597	1207788	+	63	16078196	-	ComG operon repressor
BSU11320	302.5	512.5	470.9	1331.6	287.9	177.8	910	0		BSU11320	yjzB	1207818	1208057	-	79	16078197	-	hypothetical protein
BSU11330	8802.1	17854.1	6207.6	11210.2	7878.9	15061.1	7138.7	15072.1		BSU11330	fabHA	1208222	1209160	+	312	16078198	COG0332I	3-oxoacyl-[acyl-carrier-protein] synthase 3 protein 1
BSU11340	13604.5	29806	9362.5	15225	15640.2	23092.6	10859.6	20100.6		BSU11340	fabF	1209183	1210424	+	413	16078199	COG0304IQ	3-oxoacyl-[acyl-carrier-protein] synthase 2
BSU11350	72.8	0	30	0	84.4	6.9	63.8	0		BSU11350	yjaZ	1210500	1211285	+	261	16078200	COG5504O	hypothetical protein
BSU11360	17126.7	15761.9	13749.4	11692.5	8011.5	5996.2	14034.3	11873		BSU11360	appD	1211477	1212463	+	328	16078201	COG0444EP	oligopeptide transport ATP-binding protein AppD
BSU11370	23420.3	20277.8	16431.6	15048.1	10060.2	7901.4	15918.7	13334.9		BSU11370	appF	1212460	1213449	+	329	255767257	COG4608E	oligopeptide transport ATP-binding protein AppF
BSU11381	26914	24890.3	18103.2	17637.1	16490.3	15691.1	16949.9	16742.5		BSU11381	not found
BSU11382	29239	26943.4	20165.6	20118.9	15812.7	13343.9	17800.8	17570.3		BSU11382	not found
BSU11390	9661	9271.3	10071.8	8274.3	5409.3	4622.4	9142.3	5742.4		BSU11390	appB	1215243	1216193	+	316	255767258	COG0601EP	oligopeptide transport system permease protein AppB
BSU11400	11799.1	7357.5	9859	10134.2	7221.2	5895.3	11081.8	7702.4		BSU11400	appC	1216210	1217121	+	303	16078205	COG1173EP	oligopeptide transport system permease protein AppC
BSU11410	273.3	166	221.8	589.5	101.3	183.2	0	120.8		BSU11410	yjbA	1217326	1218078	+	250	16078206	-	hypothetical protein
BSU11420	6381	3763.3	3566	3216.2	5989.8	3830.8	3889	2738.7		BSU11420	trpS	1218113	1219105	-	330	16078207	COG0180J	tryptophan--tRNA ligase
BSU11430	65083.6	55593.4	36687.1	33373.1	51159.1	39762.9	39753.2	35179.6		BSU11430	oppA	1219849	1221486	+	545	16078208	COG4166E	oligopeptide ABC transporter binding lipoprotein
BSU11440	5735.3	5255.3	3939.1	3035	6669.9	4292.3	3796.8	3920		BSU11440	oppB	1221594	1222529	+	311	16078209	COG0601EP	oligopeptide transport system permease protein OppB
BSU11450	4413.1	5116.6	4946.4	4080.9	5635.1	4440	4178.1	2824.9		BSU11450	oppC	1222533	1223450	+	305	16078210	COG1173EP	oligopeptide transport system permease protein OppC
BSU11460	10677.4	7860.7	7140.4	7125.6	10873.9	7431.3	8950.5	6767		BSU11460	oppD	1223455	1224531	+	358	16078211	COG0444EP	oligopeptide transport ATP-binding protein OppD
BSU11470	13039.3	10356.2	9973.7	10773.5	11376.7	8599.9	8917.8	8225.3		BSU11470	oppF	1224533	1225450	+	305	16078212	COG1123R	oligopeptide transport ATP-binding protein OppF
BSU11480	114.3	156.8	415.2	87.5	513.7	262.3	314.3	166.7		BSU11480	yjbB	1225557	1226774	+	405	50812219	COG2814G	MFS transporter
BSU11490	10333.6	10651.1	6763.9	7051.6	4925.9	7013.4	9379.4	7285.1		BSU11490	yjbC	1226938	1227516	+	192	255767259	COG0018J	acetyltransferase YjbC
BSU11500	45354.8	48517.7	46834.6	61730.6	33928.6	38441.8	56202	62967.5		BSU11500	spxA	1227697	1228092	+	131	16078215	COG1393P	regulatory protein spx
BSU11510	134.5	0	40.8	469.1	0	186.6	415.8	0		BSU11510	yjbE	1228135	1228791	-	218	16078216	COG0861P	membrane protein
BSU11520	45787.2	58389.6	55412.8	55217.3	27628.9	33318.8	53600.8	62088.1		BSU11520	mecA	1229068	1229724	+	218	16078217	COG4862OTN	adapter protein MecA 1
BSU11530	271	5875.2	404.9	3076.2	80.8	2635.7	448.5	3970.5		BSU11530	coiA	1229915	1231036	+	373	16078218	COG4469R	competence protein CoiA
BSU11540	11320.7	16567.8	13490	18571.4	7868.1	12378.1	14620.4	18481.2		BSU11540	pepF	1231083	1233095	+	670	255767260	COG1164E	oligoendopeptidase F homolog
BSU11549	0	0	0	0	0	0	0	0		BSU11549	yizD	1233133	1233300	-	55	255767261	-	membrane protein
BSU11550	16614.3	13271.1	19277.4	20252.2	17391.3	12305.2	24395.3	18245.1		BSU11550	yjbH	1233614	1234513	-	299	255767262	COG2761Q	hypothetical protein
BSU11560	7550.6	7313.3	11174.4	10471.2	5131.1	5911.2	12738.4	10595.2		BSU11560	yjbI	1234510	1234908	-	132	16078221	COG2346R	group 2 truncated hemoglobin YjbI
BSU11570	13401.4	6296.7	9431.8	8812.3	15458.2	7803.8	12580.9	8963.4		BSU11570	yjbJ	1235163	1235708	-	181	16078222	COG0741M	murein lytic transglycosylase YjbJ
BSU11580	1872.1	1197.2	1662.7	1709.2	2782.9	1123.9	1722.6	1534.1		BSU11580	yjbK	1235912	1236484	-	190	16078223	COG4116S	hypothetical protein
BSU11590	413.1	1989.2	610.6	798.7	864.3	2188.7	209.1	915.9		BSU11590	yjbL	1236609	1236977	+	122	16078224	-	hypothetical protein
BSU11600	2879.1	3369.5	2867.8	2255.6	2928.8	4247.7	2560.3	2459.8		BSU11600	yjbM	1237006	1237641	+	211	16078225	COG2357S	GTP pyrophosphokinase YjbM
BSU11610	4879.1	5589.3	3725.6	5544.1	7450.5	7309	5763.4	6049.2		BSU11610	ppnK	1237660	1238460	+	266	16078226	COG0061G	inorganic polyphosphate/ATP-NAD kinase 1
BSU11620	9326	12496.5	7821.6	8823.2	11698.8	10450.4	8474.6	7938.4		BSU11620	yjbO	1238523	1239374	+	283	16078227	COG0564J	RNA pseudouridine synthase YjbO
BSU11630	755.9	859.9	443.6	735.3	911.4	1785.4	926.1	1653.7		BSU11630	yjbP	1239387	1240121	-	244	16078228	COG0639T	Bis(5'-nucleosyl)-tetraphosphatase PrpE
BSU11640	180.3	77.5	133.9	333.3	88.7	58.4	253.1	24.7		BSU11640	yjbQ	1240356	1242200	+	614	16078229	COG0475P	Na(+)/H(+) antiporter YjbQ
BSU11650	7705.2	7580.9	13280	10682.8	9558.1	7146.5	13347.4	6692.5		BSU11650	tenA	1242449	1243159	+	236	16078230	COG0819K	thiaminase
BSU11660	10250.1	5936.9	14755.6	10680.4	9961.6	7882	11203.9	8056.2		BSU11660	tenI	1243134	1243751	+	205	16078231	COG0352H	regulatory protein TenI
BSU11670	15108.8	8928.8	21600.9	15157	15616.8	10166.5	17251.4	9368.4		BSU11670	thiO	1243735	1244844	+	369	16078232	COG0665E	glycine oxidase
BSU11680	6161.1	5666.7	10638.6	6822.7	8706.2	5049.7	7318	3983.3		BSU11680	thiS	1244844	1245044	+	66	16078233	COG2104H	sulfur carrier protein ThiS
BSU11690	15327.7	9443.6	24506.7	16665	15573.9	13695.5	20910.9	11396.4		BSU11690	thiG	1245041	1245811	+	256	16078234	COG2022H	thiazole synthase
BSU11700	14152.8	8867.5	20151	14403.9	16328.2	12311.2	19071.2	9792.5		BSU11700	thiF	1245808	1246818	+	336	16078235	COG0476H	sulfur carrier protein ThiS adenylyltransferase
BSU11710	9983.4	9457.1	13728.2	13349.1	12924.1	10620	13459	8869		BSU11710	yjbV	1246837	1247652	+	271	16078236	COG0351H	hydroxymethylpyrimidine/phosphomethylpyrimidine kinase
BSU11720	10897.8	10379.7	6380.7	4881.7	19433	13419.8	7616	7287.7		BSU11720	fabI	1247788	1248564	+	258	50812220	COG0623I	enoyl-ACP reductase
BSU11730	330.9	270.5	200.7	128.7	486.5	180	373.5	0		BSU11730	cotO	1248665	1249348	+	227	16078238	-	spore coat protein O
BSU11740	72.6	0	0	0	0	0	0	0		BSU11740	cotZ	1249442	1249888	-	148	16078239	-	spore coat protein Z
BSU11750	0	0	0	0	92.7	0	383.5	0		BSU11750	cotY	1250016	1250504	-	162	16078240	-	spore coat protein Y
BSU11760	38.7	0	134	0	0	44.2	62.5	234.2		BSU11760	cotX	1250656	1251174	-	172	16078241	COG4147R	spore coat protein X
BSU11770	91.3	69.2	0	0	0	60.3	126.2	71.5		BSU11770	cotW	1251273	1251590	-	105	16078242	-	spore coat protein W
BSU11780	0	224.8	63.7	117.4	0	109.5	454.7	152		BSU11780	cotV	1251631	1252017	-	128	16078243	-	spore coat protein V
BSU11790	0	109.2	95.4	0	366.9	48.4	0	0		BSU11790	yjcA	1252177	1252533	+	118	16078244	-	sporulation protein YjcA
BSU11799	0	0	0	0	88.1	70.4	0	0		BSU11799	yjzK	1252815	1253021	+	68	255767263	-	hypothetical protein
BSU11809	270.5	0	202.9	0	0	0	0	0		BSU11809	yjcZ	1253103	1253252	+	49	255767264	-	hypothetical protein
BSU11810	0	0	0	0	0	0	0	0		BSU11810	spoVIF	1253385	1253639	+	84	255767265	-	sporulation-specific transcription factor SpoVIF
BSU11820	57.9	125.8	128.3	85.1	407.2	203.6	162.3	53.2		BSU11820	yjcD	1253713	1255866	-	717	255767266	COG0210L	ATP-dependent DNA helicase
BSU11839	1416.7	1513.7	816.8	495.7	1109.8	2435.4	1122.8	3478		BSU11839	yjzE	1256109	1256363	+	84	255767267	-	hypothetical protein
BSU11840	36307.7	36761.2	45711.3	52273.4	31138.4	25280	52293.6	47469.3		BSU11840	yjcF	1256436	1256858	-	140	16078249	COG2153R	N-acetyltransferase YjcF
BSU11850	31984.3	30668.6	29908.9	31763	28748.3	20990.6	37780.5	35461		BSU11850	yjcG	1256862	1257377	-	171	16078250	COG1514J	hypothetical protein
BSU11860	17618.7	25504.8	21006.5	24246.5	15535.3	16376.1	25351.9	30748.7		BSU11860	yjcH	1257414	1258136	-	240	16078251	COG2382P	hypothetical protein
BSU11870	10317.2	10022.3	17465.9	13004.9	6306.6	5652.3	14339.6	9596		BSU11870	yjcI	1258492	1259613	+	373	16078252	COG0626E	cystathionine gamma-synthase/O-acetylhomoserine
BSU11880	15337.1	14189.3	23042.6	19320.9	13810.2	10304.6	23650.7	17818		BSU11880	yjcJ	1259606	1260778	+	390	16078253	COG0626E	cystathionine beta-lyase MetC
BSU11890	6367.1	3970.7	6070	3679.7	2394.1	2032.5	4736.4	4193.7		BSU11890	yjcK	1260811	1261356	-	181	16078254	COG1670J	ribosomal-protein-alanine acetyltransferase
BSU11900	3740.7	3331.7	4347	3798.4	1862.8	1895.8	4042.7	2872		BSU11900	yjcL	1261426	1262616	-	396	16078255	COG5505S	membrane protein
BSU11910	612.1	1868.3	157	756.4	373.9	2404.5	144.3	802		BSU11910	yjcM	1263702	1264931	-	409	16078256	-	hypothetical protein
BSU11920	7493.7	8785	2538	5721.3	6200.5	5784.7	2627.7	5027.5		BSU11920	yjcN	1265057	1265377	+	106	16078257	-	hypothetical protein
BSU11928	116.5	909.1	93.3	1635.6	121.4	0	596.3	873.3		BSU11928	yjzF	1265530	1265661	+	43	255767268	-	hypothetical protein
BSU11929	0	166.7	626.7	179.6	155.7	173.8	31	996		BSU11929	yjzG	1265677	1265850	+	57	255767269	-	hypothetical protein
BSU11930	355.9	151.5	373.2	425.8	379.3	173.6	56.8	880.9		BSU11930	yjcO	1265887	1266348	+	153	16078258	-	hypothetical protein
BSU11940	325.4	43.7	305.5	439.6	177.7	98.6	339.9	714.2		BSU11940	yjcP	1266614	1267117	+	167	16078259	-	hypothetical protein
BSU11950	851.1	1014	485.5	932	768	1197.5	1860.3	187.1		BSU11950	yjcQ	1267129	1267413	+	94	16078260	-	hypothetical protein
BSU11960	0	0	0	0	0	0	217.8	0		BSU11960	yjcR	1267574	1268101	+	175	16078261	COG5484S	hypothetical protein
BSU11970	823.2	1540.9	105.9	435.5	996	1040.2	405.3	821.2		BSU11970	yjcS	1268275	1268592	+	105	16078262	COG1359S	hypothetical protein
BSU11980	2556.5	2788.4	1139.5	1824.3	1468.1	2036.5	945.3	1373.3		BSU11980	yjdA	1268829	1269584	+	251	16078263	COG1028IQR	oxidoreductase
BSU11990	0	69	26	346.9	0	79.9	0	202.8		BSU11990	yjdB	1269733	1270080	-	115	16078264	COG5492N	hypothetical protein
BSU12000	10.5	164.4	81.7	82.8	27.3	83.9	28.5	54.4		BSU12000	manR	1270631	1272577	+	648	255767270	COG3711K	transcriptional regulator ManR
BSU12010	12.5	0	21.9	0	0	0	8.7	0		BSU12010	manP	1272725	1274677	+	650	255767271	COG1299G	PTS system mannose-specific EIIBCA component
BSU12020	0	0	0	96.6	0	0	17.9	0		BSU12020	manA	1274692	1275639	+	315	16078267	COG1482G	mannose-6-phosphate isomerase ManA
BSU12030	2135.2	1699.8	1932	1452.7	1121.5	1310.9	1971.7	1102.4		BSU12030	yjdF	1275809	1276291	+	160	16078268	-	hypothetical protein
BSU12040	1477.3	2779.1	1268.2	2556.4	863.4	839.9	1079.2	1112.1		BSU12040	yjdG	1276337	1276843	-	168	16078269	COG1670J	N-acetyltransferase YjdG
BSU12050	22.6	0	0	0	0	152.7	0	0		BSU12050	yjdH	1277062	1277457	-	131	255767272	-	hypothetical protein
BSU12060	2217	1539.6	1167.5	920.3	1270.1	927.1	1765.3	1736.6		BSU12060	yjdI	1277686	1278165	+	159	16078271	COG2606S	Cys-tRNA
BSU12069	0	405.1	0	662.8	527.2	98.3	122.7	0		BSU12069	yjzH	1278205	1278399	-	64	255767273	-	hypothetical protein
BSU12070	129.4	0	0	0	0	124.4	0	0		BSU12070	yjdJ	1278565	1278894	-	109	16078272	-	hypothetical protein
BSU12080	0	23.2	0	64.6	14.5	17.5	0	0		BSU12080	ctaO	1279514	1280503	-	329	255767274	COG0109O	protoheme IX farnesyltransferase
BSU12090	0	0	138.6	0	216.7	0	128.6	0		BSU12090	cotT	1280626	1280949	-	107	16078274	-	spore coat protein
BSU12100	785.3	646.7	503.1	841.7	1356.6	910.2	1453.3	984.1		BSU12100	yjeA	1281128	1282531	+	467	16078275	COG0726G	hypothetical protein
BSU12110	123.4	0	54.3	65.9	325.3	247.8	146.5	96		BSU12110	yjfA	1282571	1283044	-	157	16078276	-	hypothetical protein
BSU12120	7368.8	7029.8	5127.6	4806.4	7817.2	5790.9	10850.2	6791.5		BSU12120	yjfB	1283169	1283336	-	55	16078277	-	hypothetical protein
BSU12130	0	0	0	0	0	6	19.7	0		BSU12130	yjfC	1283463	1284362	+	299	255767275	COG5504O	hypothetical protein
BSU12140	764.2	561.4	1232	1181.9	1022.3	1166.7	1839.4	664.3		BSU12140	yjgA	1284371	1284769	-	132	16078279	-	membrane protein
BSU12150	61.5	381.9	35.2	67.8	100.8	94.2	0	265.5		BSU12150	yjgB	1284870	1285445	-	191	16078280	-	hypothetical protein
BSU12160	572.1	303.6	102.4	146	693.6	530.8	421.9	290.8		BSU12160	yjgC	1285591	1288548	+	985	16078281	COG3383R	oxidoreductase
BSU12170	911.2	602.5	133.7	276	514.3	517.9	499.4	475.3		BSU12170	yjgD	1288541	1289101	+	186	16078282	COG2427S	hypothetical protein
BSU12180	2263.5	1540.5	1119.5	963.5	1550.6	2216.5	1002.5	1203.1		BSU12180	yjhA	1289298	1289939	+	213	16078283	-	lipoprotein
BSU12190	1238.9	1334.9	482.4	322.8	788.1	428.5	913.3	474		BSU12190	yjhB	1290018	1290644	+	208	255767276	COG1051F	ADP-ribose pyrophosphatase YjhB
BSU12200	1761.7	8107.5	1958	4373.1	1466	3918.6	780	7923.2		BSU12200	yjiA	1290675	1290953	-	92	16078285	-	hypothetical protein
BSU12210	2362.1	1336.7	1471.8	2167.5	1092.9	973.1	1227.9	2094.4		BSU12210	yjiB	1291344	1292534	+	396	16078286	COG2124Q	cytochrome P450 YjiB
BSU12220	2302.1	2053.4	2180	2543.2	1590.2	1567.2	2652.3	1863		BSU12220	yjiC	1292557	1293735	+	392	16078287	COG1819GC	UDP-glucosyltransferase YjiC
BSU12229	3700.9	4370.4	4435.2	2051.6	815.9	1904.4	2127.4	2688.6		BSU12229	yjzI	1293776	1293964	-	62	255767277	-	hypothetical protein
BSU12230	5006.2	4429.3	4834.5	4338	4682.2	3159.2	4246.9	3051.8		BSU12230	hemD	1294138	1294950	+	270	16078288	COG1587H	hypothetical protein
BSU12240	493.9	779.5	1147.4	699.8	1581.8	597	813.8	1196.6		BSU12240	yjkA	1294996	1295748	-	250	16078289	COG0390R	hypothetical protein
BSU12250	322.1	338.6	548.4	528.2	724.5	460.8	659	583.2		BSU12250	yjkB	1295748	1296500	-	250	16078290	COG1117P	ABC transporter ATP-binding protein
BSU12260	1120.4	1123.1	1055.9	637.3	795.4	581.6	504.2	727.9		BSU12260	yjlA	1296620	1297594	-	324	16078291	COG3851T	hypothetical protein
BSU12270	595.1	186.7	198.6	593.2	192	141	280.5	570		BSU12270	yjlB	1297726	1298223	+	165	16078292	COG4297S	hypothetical protein
BSU12280	3472.8	1740	4142.3	3549.3	4365.6	3943	3220.1	3008.8		BSU12280	rex	1298612	1299034	+	140	16078293	COG2427S	hypothetical protein
BSU12290	6829.2	4962.7	6460.3	5221.3	9564.2	4919.8	5383.1	4829.4		BSU12290	ndh	1299074	1300252	+	392	16078294	COG1252C	NADH dehydrogenase-like protein YjlD
BSU12300	0	0	4.8	0	8.6	24.1	0	150.5		BSU12300	uxaC	1300450	1301871	+	473	16078295	COG1904G	uronate isomerase
BSU12310	0	0	0	0	0	0	0	0		BSU12310	exuM	1301939	1303318	+	459	16078296	COG2211G	symporter
BSU12320	0	0	0	14	0	0	0	0		BSU12320	yjmC	1303423	1304436	+	337	16078297	COG2055C	oxidoreductase
BSU12330	30.1	0	23.8	0	0	0	40.9	0		BSU12330	yjmD	1304442	1305461	+	339	16078298	COG1063ER	zinc-type alcohol dehydrogenase
BSU12340	34.4	18.5	0	134.1	46.1	16	13.6	52.3		BSU12340	uxuA	1305486	1306565	+	359	16078299	COG1312G	mannonate dehydratase
BSU12350	54.1	25.1	0	62.8	0	0	127.2	0		BSU12350	yjmF	1306562	1307398	+	278	16078300	COG1028IQR	oxidoreductase
BSU12360	0	0	18.8	64.9	0	0	0	0		BSU12360	exuT	1307446	1308714	+	422	16078301	COG2271G	hexuronate transporter
BSU12370	2462.9	2362.3	1827.9	1930	1902	1504.8	2285.2	2052		BSU12370	exuR	1308802	1309803	+	333	16078302	COG1609K	LacI family transcriptional regulator
BSU12380	61.6	36.7	0	144.2	0	11	57.8	27.2		BSU12380	uxaB	1309880	1311322	+	480	16078303	COG0246G	altronate oxidoreductase
BSU12390	60	165.3	53.3	319.9	97.7	37.2	152.4	128.6		BSU12390	uxaA	1311319	1312812	+	497	255767278	COG2721G	altronate dehydratase
BSU12400	1298.4	3779.1	1280.9	3536.1	2191.4	2847.3	713.2	3517		BSU12400	yjnA	1312851	1313615	-	254	16078305	COG0730R	hypothetical protein
BSU12410	4950.8	6969.9	3018	3184.4	6087.1	4435.2	2997.3	3819.7		BSU12410	yjoA	1313840	1314304	-	154	16078306	COG2318S	hypothetical protein
BSU12420	164.2	125	181.7	151.3	143.4	145.6	127.4	83.8		BSU12420	yjoB	1314453	1315724	+	423	16078307	COG0465O	ATPase YjoB
BSU12430	333237	450686	534918	561058	147623	234016	522249	548474		BSU12430	rapA	1315869	1317005	+	378	16078308	COG5091	response regulator aspartate phosphatase A
BSU12440	358440	425741	499029	482222	141556	172716	597870	496300		BSU12440	phrA	1316995	1317129	+	44	16078309	-	phosphatase RapA inhibitor
BSU12450	1800.8	1821.7	582.7	941.4	837.7	1473.6	1014	659.6		BSU12450	yjpA	1317157	1317414	-	85	255767279	COG2350S	hypothetical protein
BSU12460	763.6	1613.2	406.7	907.5	352.8	953.5	154.5	896		BSU12460	xlyB	1317535	1318488	+	317	16078311	COG5632M	N-acetylmuramoyl-L-alanine amidase XlyB
BSU12470	3287.5	2108.5	4101.7	4862.3	3257.9	2083	2997.1	2095.3		BSU12470	yjqA	1318528	1318905	-	125	16078312	-	hypothetical protein
BSU12480	424.9	587.1	728.7	334.5	617.8	430.8	331.5	538.4		BSU12480	yjqB	1319011	1319613	+	200	16078313	COG4195R	hypothetical protein
BSU12490	1517.3	1474.3	1640.7	963.9	1336.6	1554.6	1688.2	1239.5		BSU12490	yjqC	1319690	1320526	+	278	255767280	COG3546P	hypothetical protein
BSU12500	332.6	728.6	319.8	433	155.5	385.8	130.6	450.5		BSU12500	xkdA	1320570	1321166	-	198	255767281	COG2856E	phage-like element PBSX protein XkdA
BSU12510	10266.2	10628.7	7604.1	7513	5099	5596.9	9159.2	12487.1		BSU12510	xre	1321329	1321670	-	113	16078316	COG1396K	XRE family transcriptional regulator
BSU12519	0	0	0	0	0	0	0	0		BSU12519	yjzJ	1321848	1322027	+	59	255767282	-	hypothetical protein
BSU12520	43.9	125.4	39.8	100.1	75.3	73.2	0	36.5		BSU12520	xkdB	1322014	1322850	+	278	255767283	COG2345K	phage-like element PBSX protein XkdB
BSU12530	125.3	127.3	9.5	0	118	72.1	232.2	0		BSU12530	xkdC	1322750	1323550	+	266	255767284	COG1484L	phage-like element PBSX protein XkdC
BSU12539	0	0	258.8	0	0	170.4	0	0		BSU12539	ykzK	1323550	1323717	+	55	255767285	-	hypothetical protein
BSU12540	29.2	0	0	182.1	159	116.2	0	0		BSU12540	xkdD	1323802	1324152	+	116	16078319	-	phage-like element PBSX protein XkdD
BSU12550	233.1	0	145.3	0	0	173.5	380.3	0		BSU12550	xtrA	1324149	1324355	+	68	16078320	-	phage-like element PBSX protein XtrA
BSU12560	0	0	0	86.3	90	58.8	0	0		BSU12560	xpf	1324471	1324980	+	169	16078321	COG1595K	positive control factor
BSU12570	1185.3	611.5	190.7	554.4	833.9	442.9	597.7	139.5		BSU12570	xtmA	1325096	1325893	+	265	16078322	COG3728L	PBSX phage terminase small subunit
BSU12580	696.3	677.4	498.3	505.1	773.9	563.1	346.7	386.7		BSU12580	xtmB	1325890	1327191	+	433	16078323	COG1783R	PBSX phage terminase large subunit
BSU12590	1040.6	641.1	444.5	439.6	416.8	787.7	798.7	469		BSU12590	xkdE	1327195	1328682	+	495	255767286	COG5518R	phage-like element PBSX protein XkdE
BSU12600	1022.7	1182.4	653.2	573	1784.4	1201.7	896.6	521.8		BSU12600	xkdF	1328702	1329529	+	275	255767287	COG2433S	phage-like element PBSX protein XkdF
BSU12610	671.1	740.4	319.7	255.7	428.7	457.8	160	391.2		BSU12610	xkdG	1329555	1330490	+	311	16078326	-	phage-like element PBSX protein XkdG
BSU12619	851.8	458.3	220.7	62.9	535.5	514	749.6	312.4		BSU12619	ykzL	1330512	1330895	+	127	255767288	-	hypothetical protein
BSU12620	484.4	1120.4	509.4	783.8	704.5	457.6	270.2	270.2		BSU12620	xkdH	1330892	1331248	+	118	16078327	-	phage-like element PBSX protein XkdH
BSU12630	691.5	475.3	74.5	859.2	1004.2	359.5	447.8	351.7		BSU12630	xkdI	1331245	1331730	+	161	16078328	-	phage-like element PBSX protein XkdI
BSU12640	982.8	727.9	189.8	391.3	1000.2	557.2	234.5	689.9		BSU12640	xkdJ	1331743	1332183	+	146	16078329	-	phage-like element PBSX protein XkdJ
BSU12649	965.2	639.3	185.3	408.6	757.2	361.3	197.3	436.8		BSU12649	ykzM	1332187	1332405	+	72	255767289	-	hypothetical protein
BSU12650	865.9	444.7	62.8	475.5	960.3	841.8	457.2	771.9		BSU12650	xkdK	1332402	1333802	+	466	255767290	-	phage-like element PBSX protein XkdK
BSU12660	1618.7	1664.4	796.3	751.8	1624.6	785.1	422.4	853.1		BSU12660	xkdM	1333804	1334247	+	147	16078331	-	phage-like element PBSX protein XkdM
BSU12671	176.7	55.9	0	0	111.3	76.7	386.7	198.2		BSU12671	xkdN	1334339	1334785	+	148	255767291	-	phage-like element PBSX protein XkdN
BSU12672	0	126.7	0	0	0	0	303.5	365.9		BSU12672	xkzB	1334815	1334964	+	49	255767292	-	hypothetical protein
BSU12680	327.1	339.8	212.5	208	293	293	270.9	243.9		BSU12680	xkdO	1334966	1338964	+	1332	255767293	COG3953R	phage-like element PBSX protein XkdO
BSU12690	265.9	268.2	248.6	0	123.1	300.3	582.3	251.9		BSU12690	xkdP	1338957	1339616	+	219	255767294	COG1652S	phage-like element PBSX protein XkdP
BSU12700	239.7	167.7	63.3	415.4	289.4	151.8	48.1	40.9		BSU12700	xkdQ	1339632	1340609	+	325	16078335	COG4379R	phage-like element PBSX protein XkdQ
BSU12710	395	385.8	265.9	736.8	0	99.1	0	417.1		BSU12710	xkdR	1340609	1340875	+	88	16078336	-	phage-like element PBSX protein XkdR
BSU12720	235.6	234.7	174.3	281.7	289.3	348	579.7	23.9		BSU12720	xkdS	1340932	1341357	+	141	16078337	-	phage-like element PBSX protein XkdS
BSU12730	214.1	425	194.1	375.1	374.3	237.5	246.9	254.7		BSU12730	xkdT	1341350	1342396	+	348	16078338	COG3299S	phage-like element PBSX protein XkdT
BSU12740	765.6	257.3	489.3	477.1	481.1	258.8	323.9	144.9		BSU12740	xkdU	1342380	1342958	+	192	16078339	-	phage-like element PBSX protein XkdU
BSU12749	791.5	0	440.5	395.4	255.1	261.1	124.4	149.4		BSU12749	xkzA	1342955	1343227	+	90	255767295	-	hypothetical protein
BSU12750	209.6	250	113.6	149.7	182.1	69.2	155.2	44.5		BSU12750	xkdV	1343230	1345293	+	687	16078340	-	phage-like element PBSX protein XkdV
BSU12760	493	393.9	7.7	0	472.3	263.5	610.4	270.9		BSU12760	xkdW	1345305	1345634	+	109	16078341	-	phage-like element PBSX protein XkdW
BSU12770	139.8	0	151.5	0	0	0	0	0		BSU12770	xkdX	1345631	1345795	+	54	16078342	-	phage-like element PBSX protein XkdX
BSU12780	254.7	64.3	164.7	425.3	484.3	93.9	147.9	365.9		BSU12780	xepA	1345839	1346678	+	279	255767296	-	phage-like element PBSX protein XepA
BSU12790	827.2	11.1	1298.7	662.8	937.6	745	560.2	1704.8		BSU12790	xhlA	1346731	1347000	+	89	16078344	-	phage-like element PBSX protein XhlA
BSU12800	271.7	125	0	0	634.4	97.2	239.7	166.3		BSU12800	xhlB	1347013	1347276	+	87	16078345	-	holin
BSU12810	408.4	624.2	677.1	547.3	730.2	344.3	764	689.4		BSU12810	xlyA	1347289	1348182	+	297	16078346	COG5632M	N-acetylmuramoyl-L-alanine amidase XlyA
BSU12820	24707.9	21684.2	31418.4	30189.2	13443.3	16384.1	33956.2	22704.3		BSU12820	spoIISB	1348442	1348612	-	56	16078347	-	stage II sporulation protein SB
BSU12830	7480.2	6417.7	9855.9	7875.7	5331.9	5236.2	12060.5	9208.5		BSU12830	spoIISA	1348612	1349358	-	248	16078348	-	stage II sporulation protein SA
BSU12840	1698.3	999	1672.4	1175.1	3125.5	1409.1	994.3	1430.6		BSU12840	pit	1349468	1350469	-	333	255767297	COG0306P	low-affinity inorganic phosphate transporter
BSU12850	1811.1	812.3	1657.1	1231.9	1817.4	1253.5	790.5	1469.4		BSU12850	ykaA	1350482	1351099	-	205	16078350	COG1392P	hypothetical protein
BSU12860	244.8	294.6	423.3	823.4	295.9	465	319.4	905		BSU12860	ykbA	1351375	1352691	-	438	16078351	COG0531E	serine/threonine exchanger SteT
BSU12870	720.7	1058.9	860.9	1832.6	520.2	676.9	1197	1268.2		BSU12870	mhqA	1353080	1354030	+	316	16078352	COG0346E	ring-cleaving dioxygenase MhqA
BSU12880	69.7	232	24.8	0	0	34.8	19	25.9		BSU12880	ykcB	1354285	1356435	+	716	255767298	COG1807M	mannosyltransferase YkcB
BSU12890	37.3	72	77.5	0	112	169.7	27	101.7		BSU12890	ykcC	1356447	1357418	+	323	255767299	COG0463M	glycosyltransferase YkcC
BSU12900	3759.1	3821.5	3963.8	3636.2	2066.8	2457.9	4842.5	3402.1		BSU12900	htrA	1357936	1359285	-	449	255767300	COG0265O	serine protease Do-like HtrA
BSU12910	1636.2	1138	1453.9	721.5	1667	926.4	912.1	1790.5		BSU12910	proG	1359454	1360272	+	272	16078356	COG0345E	pyrroline-5-carboxylate reductase 3
BSU12920	9313.4	9328.5	6066.9	7178.5	6463.9	7491.7	4926.9	4402.8		BSU12920	dppA	1360401	1361225	+	274	255767301	COG2362E	D-aminopeptidase
BSU12930	5677.2	7433.7	3951.2	4539.2	2950.9	6074.3	4757.8	4861.5		BSU12930	dppB	1361242	1362168	+	308	16078358	COG0601EP	dipeptide transport system permease protein DppB
BSU12940	5866.7	6759.1	6171.4	5456.6	4218.1	5032.2	5261.1	5510.4		BSU12940	dppC	1362174	1363136	+	320	16078359	COG1173EP	dipeptide transport system permease protein DppC
BSU12950	5903	6772.8	5213.1	5943.6	3540.1	6094.6	4944.3	6151.2		BSU12950	dppD	1363141	1364148	+	335	16078360	COG0444EP	dipeptide transport ATP-binding protein DppD
BSU12960	7729.5	8353.3	7176.5	6351.6	5152.4	6688.5	6496.1	5633.7		BSU12960	dppE	1364151	1365800	+	549	255767302	COG4166E	dipeptide ABC transporter substrate-binding protein
BSU12970	939.5	1385.4	740	483.8	879.8	1405.2	789.4	583.2		BSU12970	ykfA	1365888	1366847	+	319	255767303	COG1619V	murein peptide carboxypeptidase
BSU12980	1427.7	1727.5	1511.5	1892.5	1533.7	2133.9	1503.5	1116.1		BSU12980	ykfB	1366844	1367944	+	366	16078363	COG4948MR	L-Ala-D/L-Glu epimerase
BSU12990	1743.1	1594.8	1469.3	719	1652.6	1356.1	1526.1	1269.1		BSU12990	ykfC	1367941	1368831	+	296	255767304	COG0791M	gamma-D-glutamyl-l-lysine endopeptidase
BSU13000	2474.2	3864.6	2620.3	2205.9	2686.6	2108.3	2097.7	2500.6		BSU13000	ykfD	1368844	1369833	+	329	255767305	COG4608E	oligopeptide transport ATP-binding protein YkfD
BSU13010	9254	8516.2	7489.3	5238.5	9659.1	7736.6	8874.2	6987.4		BSU13010	ykgB	1369876	1370925	-	349	16078366	COG2706G	6-phosphogluconolactonase
BSU13020	183	533.1	37	9.9	357.6	202.3	173.9	96.5		BSU13020	ykgA	1371015	1371875	-	286	255767306	COG1834E	hypothetical protein
BSU13030	9683.5	11514.5	8356.9	9236.5	7338.8	10565.5	8280.9	9558.1		BSU13030	ykhA	1372035	1372553	+	172	50812222	COG1607I	acyl-CoA thioester hydrolase YkhA
BSU13040	865.4	1695	1006.2	853.4	544.4	603.7	1349.9	1220		BSU13040	hmp	1372792	1373991	+	399	16078369	COG1017C	flavohemoprotein
BSU13050	0	0	0	0	0	94.8	205.8	0		BSU13050	ykzH	1374068	1374292	-	74	16078370	-	hypothetical protein
BSU13060	228.7	334.7	118.3	0	0	25.8	606.2	173.5		BSU13060	ykjA	1374437	1375168	+	243	16078371	COG2323S	hypothetical protein
BSU13070	195.7	0	128.3	0	407.2	213.3	327.4	158.9		BSU13070	ykkA	1375260	1375787	+	175	16078372	-	hypothetical protein
BSU13080	292.1	225.4	168.9	99.9	664.6	360	58	0		BSU13080	ykkB	1375777	1376295	+	172	16078373	COG1670J	hypothetical protein
BSU13090	190.2	0	255.4	305.9	743.5	42.2	0	32.4		BSU13090	ykkC	1376517	1376855	+	112	16078374	COG2076P	multidrug resistance protein
BSU13100	173.2	103.8	124.2	149.6	0	107.8	109.2	165.2		BSU13100	ykkD	1376855	1377172	+	105	16078375	COG2076P	multidrug resistance protein
BSU13110	15746.2	11223.7	16205.4	11212.8	10801.2	7578.7	16085	10493		BSU13110	purU	1377243	1378145	+	300	255767307	COG0788F	formyltetrahydrofolate deformylase
BSU13120	4783.7	2809.7	2911.2	4298.6	3840.4	2714.9	3114.3	3474.5		BSU13120	proB	1378496	1379593	+	365	255767308	COG0263E	glutamate 5-kinase 1
BSU13130	6116	6763.6	5168.8	5985.9	5720.4	4729.2	6218.4	4491.4		BSU13130	proA	1379605	1380852	+	415	255767309	COG0014E	gamma-glutamyl phosphate reductase
BSU13140	210.5	129.1	293.4	168.4	365.9	252.9	115.9	412.3		BSU13140	ohrA	1380978	1381403	+	141	16078379	COG1764O	organic hydroperoxide resistance protein OhrA
BSU13150	1380.2	4389.6	1848	3443.8	1335.8	2207	1809.4	2069.9		BSU13150	ohrR	1381434	1381877	-	147	16078380	COG1846K	organic hydroperoxide resistance transcriptional regulator
BSU13160	10723.6	10878.3	8227.8	9973.7	15601.5	10126.6	21950.3	16328.3		BSU13160	ohrB	1382020	1382430	+	136	16078381	COG1764O	organic hydroperoxide resistance protein OhrB
BSU13169	1815.5	2736.8	1771	2986.1	2046.1	2905.4	4323.5	5241.6		BSU13169	ykzN	1382457	1382627	+	56	255767310	-	hypothetical protein
BSU13170	1051.7	12051	2720.3	3581.1	722.9	5977	2012.1	7855		BSU13170	guaD	1382677	1383147	-	156	16078382	COG0590FJ	guanine deaminase
BSU13180	8981.6	7731.3	9740.1	8127	4851.9	3866.9	8269.6	6376.5		BSU13180	metE	1383320	1385608	-	762	255767311	COG0620E	5-methyltetrahydropteroyltriglutamate--homocysteine methyltransferase
BSU13190	9795.5	9893.8	7213.3	6122.4	5235.4	4287.3	10252	8692.9		BSU13190	ispA	1386024	1386983	-	319	16078384	COG1404O	major intracellular serine protease
BSU13200	2189.9	2551.6	1782.6	1750.8	2615.9	3007.1	2874.1	2412.7		BSU13200	rsbRB	1387206	1388039	+	277	16078385	COG1366T	RsbT co-antagonist protein RsbRB
BSU13210	1482	840.5	2487.9	1270	2076.5	1378	2155.8	1336.7		BSU13210	thiX	1388070	1388834	-	254	16078386	COG0619P	HMP/thiamine permease protein YkoC
BSU13220	1990	1560.2	3389.4	3188.5	2378	1867.3	2254.6	1351.8		BSU13220	thiW	1388809	1390452	-	547	255767312	COG1123R	HMP/thiamine import ATP-binding protein YkoD
BSU13230	2289.6	1548.3	3713.7	2838.4	3335.7	1686.2	2533.9	1948.7		BSU13230	thiV	1390439	1391038	-	199	255767313	COG4721S	HMP/thiamine permease protein YkoE
BSU13240	2972.2	3545.6	5417.5	4138.6	3468.5	1740.1	4799.3	2175.7		BSU13240	thiU	1391040	1391642	-	200	16078389	-	HMP/thiamine-binding protein YkoF
BSU13250	228.1	417.8	380.2	221.2	319.4	264.5	157.3	158.7		BSU13250	ykoG	1391953	1392639	+	228	16078390	COG0745TK	transcriptional regulator
BSU13260	164.9	119.4	166.4	347	270.5	241.5	265.2	136.7		BSU13260	ykoH	1392643	1394007	+	454	16078391	COG0642T	sensor histidine kinase
BSU13270	283.4	588.8	395.2	324.3	292.2	513.9	502	343.1		BSU13270	ykoI	1394004	1394684	+	226	16078392	COG3212S	membrane protein
BSU13280	1385.1	2169.6	1884.7	1560.2	1347.9	697.9	1311.8	1527.1		BSU13280	ykoJ	1394776	1395288	+	170	16078393	COG3212S	hypothetical protein
BSU13290	0	0	0	0	0	0	0	0		BSU13290	ykzD	1395371	1395508	+	45	16078394	-	hypothetical protein
BSU13299	0	145.5	0	856.9	0	211.7	0	0		BSU13299	not found
BSU13300	1053.1	600.3	1156.7	1100.4	951.8	876.6	1476.3	863.4		BSU13300	mgtE	1396013	1397368	+	451	16078395	COG2239P	magnesium transporter MgtE
BSU13310	2861	5033	3242.9	2985.8	906.3	3159.9	3990.8	3833.7		BSU13310	tnrA	1397411	1397743	-	110	16078396	COG0789K	MerR family transcriptional regulator
BSU13320	0	1076.9	366.9	0	0	218.1	0	0		BSU13320	ykzB	1397938	1398093	+	51	16078397	-	hypothetical protein
BSU13330	485.4	0	0	0	247.7	0	0	0		BSU13330	ykoL	1398181	1398363	+	60	16078398	-	stress response protein YkoL
BSU13340	1132.3	449.5	605.3	884.3	817.8	711.9	356.8	0		BSU13340	ykoM	1398496	1398960	+	154	16078399	COG1846K	MarR family transcriptional regulator
BSU13350	68.5	0	21	0	41.4	47.9	0	74.8		BSU13350	ykoN	1398975	1400096	-	373	255767314	COG0707M	glycosyltransferase
BSU13360	0	0	0	92.6	0	27.9	0	0		BSU13360	ykoP	1400188	1400739	+	183	255767315	-	hypothetical protein
BSU13370	137.1	356.7	53	326.7	250.9	135.8	0	0		BSU13370	ykoQ	1400767	1401579	-	270	16078402	COG1408R	metallophosphoesterase
BSU13380	23.9	97.9	41.2	0	88.7	17.5	0	14.3		BSU13380	ykoS	1401772	1403466	+	564	16078403	COG2217P	membrane protein
BSU13390	0	0	115.4	93.2	79.6	30.6	102	44.1		BSU13390	ykoT	1403479	1404492	+	337	16078404	COG0463M	glycosyltransferase YkoT
BSU13400	35.6	51.7	69.6	16.2	64.1	56	56.7	138.8		BSU13400	ligD	1404518	1406353	-	611	16078405	COG3285L	ATP-dependent DNA ligase YkoU
BSU13410	98.5	0	11.6	0	202	62.3	27.2	0		BSU13410	ykoV	1406357	1407292	-	311	16078406	COG1273S	DNA repair protein YkoV
BSU13420	149.9	78.7	72.8	76.1	150.1	142.8	58.7	72.1		BSU13420	dgcW	1407329	1409578	-	749	50812223	COG5001T	diguanylate cyclase
BSU13430	423.8	111.1	549.9	222.9	450.6	242	436.9	467.4		BSU13430	ykoX	1409912	1410577	+	221	16078407	COG0586S	membrane protein
BSU13440	9544.9	9949.7	19645.5	17241.9	5668.4	6870.9	12393.6	11682.2		BSU13440	ykoY	1410654	1411628	+	324	16078408	COG0861P	membrane protein
BSU13450	1437	4033.1	1389.6	2334.4	1426.4	2240.5	2428.5	2436.5		BSU13450	sigI	1411892	1412647	+	251	16078409	COG1191K	RNA polymerase sigma factor SigI
BSU13460	654.7	2113.4	1031.8	770.9	619.8	1051.3	1205.4	1447.2		BSU13460	rsgI	1412644	1413789	+	381	16078410	COG5271R	anti-sigma-I factor RsgI
BSU13470	0	979.5	0	0	0	286.6	186	333.8		BSU13470	sspD	1413800	1413994	-	64	16078411	-	small acid-soluble spore protein D
BSU13480	1040.2	1606.8	772.5	557.4	2133.8	1363.5	580.4	936.1		BSU13480	ykrK	1414125	1414826	-	233	16078412	-	hypothetical protein
BSU13490	3545.7	4149.4	4149.9	6290.3	3011.4	2882.6	6687.5	6290		BSU13490	ykrL	1414997	1415893	+	298	16078413	COG0501O	protease HtpX homolog
BSU13500	1427.2	825.9	1749.3	1424.6	1300.3	683.4	1518.9	1516.6		BSU13500	ktrD	1416067	1417416	+	449	16078414	COG0168P	ktr system potassium uptake protein D
BSU13509	0	0	118.4	0	0	0	311.7	0		BSU13509	ykzP	1417561	1417716	+	51	255767316	-	hypothetical protein
BSU13510	719	4892.7	878	898.8	287.3	474.4	3034.6	7270.2		BSU13510	ykzE	1417719	1417895	+	58	16078415	-	hypothetical protein
BSU13520	578.1	318.7	580.4	833.1	241.5	266.3	273.1	285.9		BSU13520	ykrP	1417938	1418960	-	340	16078416	COG3594G	membrane-bound acyltransferase YkrP
BSU13530	276.2	195.8	128.4	261.7	463.5	339.2	173	256.8		BSU13530	kinE	1419213	1421429	+	738	16078417	COG0642T	sporulation kinase E
BSU13540	4086.8	3504	3954.9	3655	2390.7	2961	4332.9	4150.8		BSU13540	ogt	1421426	1421923	+	165	16078418	COG0350L	methylated-dna--protein-cysteine methyltransferase
BSU13550	126027	122016	126288	117562	89771.1	95657.8	102354	84011.3		BSU13550	mtnA	1422172	1423233	-	353	16078419	COG0182J	methylthioribose-1-phosphate isomerase
BSU13560	86205.1	90611.7	89747.7	81602.2	74678.3	75884.8	75543.6	64811.2		BSU13560	mtnK	1423241	1424440	-	399	16078420	COG4857R	methylthioribose kinase
BSU13570	5057	2929.5	4954.9	2567.6	2231.5	2258.8	4519.6	2976.8		BSU13570	mtnU	1424767	1425546	-	259	16078421	COG0388R	hydrolase
BSU13580	9698.3	8449.5	11410.8	8351.4	4731.7	4820.8	9855.2	5884.2		BSU13580	ykrV	1425641	1426837	+	398	16078422	COG0436E	transaminase MtnE
BSU13590	7041.4	7155.8	12744.5	8169.1	3491.7	3559.2	7249.9	6025.2		BSU13590	mtnW	1427034	1428278	+	414	16078423	COG1850G	2,3-diketo-5-methylthiopentyl-1-phosphate enolase
BSU13600	5172.6	3973.2	9051.2	6520.1	3499.8	2785.6	6277.4	4576.6		BSU13600	mtnX	1428275	1428982	+	235	16078424	COG4359E	2-hydroxy-3-keto-5-methylthiopentenyl-1-phosphate phosphatase
BSU13610	4666.2	2576.2	8468.6	5139.3	3480.4	3111.6	6084.4	4513.3		BSU13610	mtnB	1428940	1429569	+	209	16078425	COG0235G	methylthioribulose-1-phosphate dehydratase
BSU13620	12348.1	8903.2	17255.1	14876.9	9013.5	6206.8	14020.5	12640.2		BSU13620	mtnD	1429584	1430120	+	178	16078426	COG1791S	acireductone dioxygenase
BSU13630	11654.9	10476.6	10130.6	11506.8	8089.5	3591	14011.4	15329.2		BSU13630	ykvA	1430161	1430481	-	106	16078427	COG3339S	membrane protein
BSU13640	29586	37213.2	23462.1	21115.7	17164.6	21443.2	14178.3	18920.4		BSU13640	spo0E	1430684	1430941	+	85	16078428	-	aspartyl-phosphate phosphatase Spo0E
BSU13650	399.4	803.2	423.5	75.6	76.8	63.8	266.2	288.6		BSU13650	eag	1431027	1431458	+	143	16078429	-	hypothetical protein
BSU13660	13076	12385.9	14106.1	13842.8	11025.9	9486.2	14014.5	18617		BSU13660	kinD	1431486	1433006	-	506	16078430	COG3852T	sporulation kinase D
BSU13670	9659.9	6397.3	12328.9	8376.3	6824.6	6413.8	9303.1	5911.7		BSU13670	mhqR	1433199	1433636	+	145	16078431	COG1846K	MarR family transcriptional regulator
BSU13680	4576.2	1295.2	1695.1	2923	6791	3806.7	5116.4	2696.7		BSU13680	motB	1433676	1434461	-	261	16078432	COG1360N	motility protein B
BSU13690	3647.9	883.1	1442.8	1841.4	3959.5	2431.5	2256.3	1638.8		BSU13690	motA	1434433	1435245	-	270	16078433	COG1291N	motility protein A
BSU13700	708.9	3895.7	777.8	2356.5	286.1	3154.6	838.6	2352.5		BSU13700	clpE	1435628	1437727	-	699	16078434	COG0542O	ATP-dependent Clp protease ATP-binding subunit ClpE
BSU13710	0	0	0	0	0	11.6	0	15		BSU13710	ykvI	1438092	1439135	+	347	16078435	COG3949S	membrane protein
BSU13720	953.1	901.5	2007.2	1224.5	790.6	505.7	698.1	784.2		BSU13720	queC	1439448	1440107	+	219	16078436	COG0603R	7-cyano-7-deazaguanine synthase
BSU13730	707	433.3	1200.3	620.2	566.2	422.4	636.3	515.8		BSU13730	queD	1440100	1440549	+	149	16078437	COG0720H	6-pyruvoyl tetrahydrobiopterin synthase
BSU13740	987.7	669.4	2274.5	1830.8	706.8	743.3	1422.2	710.3		BSU13740	queE	1440542	1441273	+	243	16078438	COG0602O	7-carboxy-7-deazaguanine synthase
BSU13750	1144.8	1751	2051.3	1523.1	1446.2	926.1	1230.4	881.8		BSU13750	ykvM	1441291	1441788	+	165	16078439	COG0780R	NADPH-dependent 7-cyano-7-deazaguanine reductase
BSU13760	968.9	2467.8	1326.2	4639.1	202.8	1176.9	2326	1307		BSU13760	ykvN	1442347	1442703	-	118	16078440	COG1733K	HxlR family transcriptional regulator
BSU13770	121.2	100.4	216.3	0	339.6	62.5	68.2	76.6		BSU13770	ykvO	1442872	1443618	+	248	16078441	COG1028IQR	oxidoreductase
BSU13780	58	6.7	0	24.3	79.7	119	18.7	84.3		BSU13780	ykvP	1444099	1445298	+	399	16078442	COG4641S	spore protein YkvP
BSU13789	112.4	171.1	0	208.7	169.7	56.8	0	0		BSU13789	ykzQ	1445314	1445541	+	75	255767317	COG1388M	hypothetical protein
BSU13790	105.1	207.4	19.2	0	98.8	39	0	0		BSU13790	ykvQ	1445638	1446336	+	232	16078443	COG3858R	glycosylase YkvQ
BSU13799	0	0	51.8	0	0	147.9	0	0		BSU13799	ykzR	1446317	1446568	+	83	255767318	COG3858R	spore-specific glycosyl hydrolase
BSU13800	1523.2	2302.4	1299.6	1337.4	835.7	1056.9	1450.6	2077.7		BSU13800	ykvR	1447251	1447541	+	96	16078444	-	hypothetical protein
BSU13810	3618.3	3064.5	1560	4627.7	2463.5	2936.8	1037.3	2647.6		BSU13810	ykvS	1447662	1447847	-	61	255767319	COG4873S	hypothetical protein
BSU13819	639.5	871.8	901	258.6	453.5	652.2	645.1	253.3		BSU13819	ykzS	1448013	1448207	+	64	255767320	-	hypothetical protein
BSU13820	0	100.5	17.9	223.1	0	32.7	0	0		BSU13820	ykvT	1448506	1449132	+	208	16078446	COG3773M	hypothetical protein
BSU13830	0	0	43.6	50.4	10.7	0	35.8	0		BSU13830	ykvU	1449250	1450587	+	445	16078447	COG2244R	sporulation protein YkvU
BSU13840	163.8	391.6	259	158.3	397.3	311.8	477.3	88.2		BSU13840	stoA	1450638	1451135	+	165	16078448	COG0526OC	sporulation thiol-disulfide oxidoreductase A
BSU13850	6871.5	6287.9	6016.9	6218.4	5569.4	4424.6	6662.5	5260.2		BSU13850	zosA	1451371	1453284	+	637	16078449	COG2217P	zinc-transporting ATPase
BSU13860	4389.6	4553.1	4537.8	3331.8	6415.1	5188.2	6203.5	4384		BSU13860	ykvY	1453691	1454782	+	363	16078450	COG0006E	dipeptidase YkvY
BSU13870	445.6	480.3	279.8	805.8	313.6	489.2	179	457.8		BSU13870	ykvZ	1455064	1456029	+	321	16078451	COG1609K	LacI family transcriptional regulator
BSU13880	1504.2	1701.3	1690.5	2858.8	1007.3	1327.7	1937.8	1414.6		BSU13880	glcT	1456092	1456958	+	288	255767321	COG3711K	BglG family transcription antiterminator
BSU13890	475	293.8	611	389.9	1471.6	1086.5	590.9	483.6		BSU13890	ptsG	1457187	1459286	+	699	16078453	COG1263G	PTS system glucose-specific EIICBA component
BSU13900	25460.3	26093.6	20283.3	20893.3	20190.1	18383.3	20568	24426.8		BSU13900	ptsH	1459384	1459650	+	88	16078454	COG1925G	phosphocarrier protein HPr
BSU13910	18845.7	21673.7	14460.6	15133.6	20216.4	19144	15003.5	16711.6		BSU13910	ptsI	1459650	1461362	+	570	50812224	COG1080G	phosphoenolpyruvate-protein phosphotransferase
BSU13920	816.7	433.3	845.3	1417.4	0	1240.9	543.4	519.5		BSU13920	splA	1461453	1461692	+	79	16078456	-	transcriptional regulator SplA
BSU13930	1071.5	2359.6	1210.3	1527.3	815.4	2086.1	1303.5	1686.5		BSU13930	splB	1461770	1462798	+	342	16078457	COG1533L	spore photoproduct lyase
BSU13940	2345.8	2271.7	1184.6	1462.1	1582.7	901.2	1417.7	1449.7		BSU13940	ykwB	1462813	1463493	-	226	255767322	COG0456R	N-acetyltransferase YkwB
BSU13950	2560.4	1330.8	1493	1312.5	2714.8	1509.9	1402.3	1189.8		BSU13950	mcpC	1463628	1465595	+	655	255767323	COG0840NT	methyl-accepting chemotaxis protein McpC
BSU13960	14695.9	12760.1	12663.7	12655.6	11541	9380.2	10450.9	10168.9		BSU13960	ykwC	1465733	1466599	+	288	16078460	COG2084I	oxidoreductase
BSU13970	917	1323	829.8	769.8	809.8	873.9	277.2	644.4		BSU13970	ykwD	1466638	1467411	-	257	255767324	COG2340S	hypothetical protein
BSU13980	2374.6	3199.2	2403.6	2383.2	1860.2	1914	1935.3	2374.6		BSU13980	pbpH	1467805	1469862	+	685	16078462	COG0768M	penicillin-binding enzyme for formation of rod-shaped peptidoglycan cell wall
BSU13990	421.9	632.1	355.7	109.6	178.5	417.1	332.7	188.6		BSU13990	kinA	1470026	1471846	+	606	16078463	COG0642T	sporulation kinase A
BSU14000	18316.8	18770.7	16312.3	18887.2	10779.1	9779	18312.7	16383.4		BSU14000	patA	1471857	1473038	-	393	255767325	COG0436E	N-acetyl-LL-diaminopimelate aminotransferase
BSU14009	1916.4	2395.1	2435.1	1582.6	856.4	645	1986.5	1766.8		BSU14009	ykzT	1473240	1473401	-	53	255767326	-	hypothetical protein
BSU14010	1361.2	668.9	547	706.3	704.2	704.1	1026.4	504.7		BSU14010	cheV	1473605	1474516	+	303	16078465	COG0835NT	chemotaxis protein CheV
BSU14020	5367.7	2937.6	3309.3	2607.1	2489.1	1114.3	3194.8	2910.7		BSU14020	ykyB	1474560	1475024	-	154	16078466	-	hypothetical protein
BSU14030	826.3	1110.6	1705.4	1363.8	1449.1	1233.8	2180.3	1168.1		BSU14030	ykuC	1475150	1476442	-	430	255767327	COG2814G	MFS transporter
BSU14040	357.2	0	731.1	688.7	901.1	196.4	527	1017		BSU14040	ykuD	1476518	1477012	-	164	16078468	COG1376S	L,D-transpeptidase YkuD
BSU14050	874.9	943.1	1162.1	1184.5	779.3	595.9	1577.5	1239.6		BSU14050	ykuE	1477069	1477929	-	286	255767328	COG1408R	metallophosphoesterase
BSU14060	942.8	479.7	722.6	378.8	637.3	899.3	895.8	408		BSU14060	ykuF	1478072	1478836	+	254	16078470	COG1028IQR	2,4-dienoyl-CoA reductase
BSU14071	1071.9	780.5	844.8	653.6	943.9	841.4	1017.4	872.1		BSU14071	fadG	1479137	1480867	+	576	255767329	COG3409M	hypothetical protein
BSU14072	1190.6	1435.5	956.2	1004.4	746.6	1192.4	1243.1	684.5		BSU14072	ykzU	1480933	1481451	+	172	255767330	-	hypothetical protein
BSU14080	1108.4	2027.3	1470.1	1624.8	815.5	1276.8	947.4	2175.4		BSU14080	ykuH	1481547	1482095	+	182	16078472	-	hypothetical protein
BSU14090	2403.1	5210.8	1985	2609.2	2385.7	4570.6	2298.2	2834.9		BSU14090	ykuI	1482248	1483471	+	407	16078473	COG2200T	EAL-domain containing protein YkuI
BSU14100	5976.7	17054.2	4765.1	8253	9046.3	14540.3	5183.5	11187.5		BSU14100	ykuJ	1484117	1484356	+	79	16078474	COG4703S	hypothetical protein
BSU14110	5421.4	15664.7	6173.6	8375.8	5880.9	18584.8	3741.2	10168.6		BSU14110	ykuK	1484466	1484984	+	172	16078475	COG1978S	hypothetical protein
BSU14120	10171.1	16883.8	10004	15613.3	3525.7	7223.6	9790.9	11160.6		BSU14120	ykzF	1485118	1485315	+	65	16078476	-	hypothetical protein
BSU14130	426.1	2970.7	1312.8	1122.9	968.5	1566.6	1246.2	1845.6		BSU14130	ykuL	1485453	1485896	+	147	16078477	COG4109K	CBS domain-containing protein YkuL
BSU14140	1511.1	1809.5	1996.9	1052.4	1597.4	1358.7	1628.3	2240.5		BSU14140	ccpC	1486045	1486926	+	293	16078478	COG0583K	LysR family transcriptional regulator
BSU14150	0	0	31.9	0	0	25.5	0	0		BSU14150	ykuN	1487038	1487514	+	158	16078479	COG0716C	flavodoxin
BSU14160	46.8	0	0	0	65.5	23.6	88.1	0		BSU14160	ykuO	1487504	1488397	+	297	16078480	-	hypothetical protein
BSU14170	174.2	0	421	174.4	86.1	17.2	0	213.2		BSU14170	ykuP	1488413	1488868	+	151	255767331	COG0716C	flavodoxin-2
BSU14180	7738.8	5205.3	3954.7	3357.2	9756.3	7892	6196.7	4390.7		BSU14180	dapH	1488973	1489683	+	236	255767332	COG2171E	2,3,4,5-tetrahydropyridine-2,6-dicarboxylate N-acetyltransferase
BSU14190	1569.2	1399.1	1081.6	1124.9	1632.1	1171.7	1278.7	1375.3		BSU14190	dapL	1489753	1490877	+	374	16078483	COG1473R	N-acetyldiaminopimelate deacetylase
BSU14200	456.5	772.4	1095.6	1345.3	2759.2	1757.3	1524.6	1479.1		BSU14200	ykuS	1490939	1491184	+	81	16078484	-	hypothetical protein
BSU14210	846.1	1415.4	959.2	1474.3	782.3	1131.1	372.4	1257.2		BSU14210	ykuT	1491221	1492024	-	267	255767333	COG0668M	MscS family protein YkuT
BSU14220	1399.1	1047.9	1030	1659.7	1067.8	1393.3	469	992.1		BSU14220	ykuU	1492261	1492803	+	180	16078486	COG0450O	thioredoxin
BSU14230	1019.3	749.4	1340.4	808.7	1288.5	839	1234.4	703.5		BSU14230	ykuV	1492875	1493321	+	148	255767334	COG0526OC	thiol-disulfide oxidoreductase
BSU14240	7906.7	6862.8	8413.5	7015.6	6192.3	4935.8	9437.6	7474.1		BSU14240	rok	1493787	1494362	+	191	16078488	-	repressor rok
BSU14250	102.6	111.8	78.4	0	74.4	32.7	56.7	0		BSU14250	yknT	1494403	1495368	-	321	16078489	COG1196D	sporulation protein cse15
BSU14260	914.6	980	788.5	717.3	1185.6	1111.1	140.2	717.5		BSU14260	mobA	1495505	1496104	+	199	16078490	COG0746H	molybdenum cofactor guanylyltransferase
BSU14270	1717.3	1478.4	1882.3	1506.7	2339.3	1926.9	1759.1	1721.3		BSU14270	moeB	1496155	1497174	+	339	16078491	COG0476H	molybdopterin-synthase adenylyltransferase
BSU14280	2490.2	2160.1	3013.7	3050	4360.7	3394.5	3781.7	2826.2		BSU14280	moeA	1497192	1498484	+	430	16078492	COG0303H	molybdopterin molybdenumtransferase
BSU14290	3486.6	2069	3346.3	2331.9	4323.4	3432.6	4756.1	4125.2		BSU14290	mobB	1498445	1498966	+	173	16078493	COG1763H	molybdopterin-guanine dinucleotide biosynthesis adapter protein
BSU14300	4142.4	4350.2	4136.1	3204.8	4878.9	3486.8	6952.1	4026.7		BSU14300	moaE	1498966	1499439	+	157	16078494	COG0314H	molybdopterin synthase catalytic subunit
BSU14310	2892.5	2812	4987.9	3444.7	4584.8	3451.4	5181.2	4872.6		BSU14310	moaD	1499432	1499665	+	77	16078495	COG1977H	molybdopterin synthase sulfur carrier subunit
BSU14320	340.8	370.3	634.2	374.1	537.6	544.3	818.7	364		BSU14320	yknU	1499889	1501646	+	585	16078496	COG1132V	ABC transporter ATP-binding protein
BSU14330	589.4	575.2	807.5	466.4	475.4	929.1	396.7	621.7		BSU14330	yknV	1501658	1503472	+	604	16078497	COG1132V	ABC transporter ATP-binding protein
BSU14340	1378	2027.3	751	1587.7	1473.1	1238.3	1137.6	1669.7		BSU14340	yknW	1503582	1504277	+	231	16078498	-	hypothetical protein
BSU14350	175.1	425.9	63.6	266.2	431.4	463.1	194	138.3		BSU14350	yknX	1504282	1505415	+	377	16078499	COG0845M	efflux system component YknX
BSU14360	411.6	269.8	138	176.3	555.9	406.8	275.1	0		BSU14360	yknY	1505416	1506108	+	230	16078500	COG1136V	ABC transporter ATP-binding protein
BSU14370	483.2	531	195.4	462.2	696.7	495.7	272.8	131.4		BSU14370	yknZ	1506105	1507298	+	397	16078501	COG0577V	ABC transporter permease
BSU14380	1244.9	1137.6	1142.8	1252.2	965.1	1002.9	1603.7	1326.7		BSU14380	fruR	1507578	1508333	+	251	16078502	COG1349KG	DeoR family transcriptional regulator
BSU14390	1139.2	798.2	1014.9	1136.9	1167.3	989.2	843.7	1468.6		BSU14390	fruK	1508330	1509241	+	303	16078503	COG1105G	phosphofructokinase
BSU14400	2611.6	1851.2	1885.3	1929.6	1836.1	1931.6	3021.4	2715		BSU14400	fruA	1509256	1511163	+	635	16078504	COG1299G	PTS system fructose-specific EIIABC component
BSU14410	11248.8	10841.9	10721.3	13807.1	10431.6	8453.1	16471.6	16947.3		BSU14410	sipT	1511308	1511889	+	193	16078505	COG0681U	signal peptidase I T
BSU14420	2413.5	2507.4	1946.8	2974.9	2585.5	1998.1	2541	2869.5		BSU14420	ykoA	1511923	1512192	-	89	16078506	-	hypothetical protein
BSU14430	12622.8	9263.7	15989.3	12618	12596.3	8225.7	16761.8	15402.3		BSU14430	ykpA	1512373	1513995	+	540	16078507	COG0488R	ABC transporter ATP-binding protein
BSU14440	4218.8	4212.7	5938.6	4391.2	4575.8	3356.2	6542	4609.6		BSU14440	ykpB	1514052	1514963	+	303	16078508	COG1893H	oxidoreductase
BSU14450	2320.1	2905.9	2064.8	2788.3	4002.7	4316.5	1682.4	2187.8		BSU14450	ampS	1514997	1516229	-	410	16078509	COG2309E	aminopeptidase AmpS
BSU14460	964.8	0	405.2	557.6	798.4	980.1	0	0		BSU14460	ykpC	1516339	1516473	-	44	16078510	-	hypothetical protein
BSU14470	280.9	844.2	216.3	486.1	356.4	446.8	153.1	192.9		BSU14470	mreBH	1516574	1517581	-	335	16078511	COG1077D	rod-share determining protein MreBH
BSU14480	2078.5	2444.4	2172.2	1529.8	1955.4	1684	2464.6	1874.7		BSU14480	abh	1517865	1518143	+	92	16078512	COG2002K	transition state regulator Abh
BSU14490	2148.1	1909.9	1901.3	1523	2566.5	2299.4	1084.7	1277.7		BSU14490	kinC	1518333	1519619	+	428	16078513	COG0642T	sporulation kinase C
BSU14500	1394.8	1420.9	1030.7	643.8	2013.4	1664.4	942.9	857.5		BSU14500	ykqA	1519635	1520468	+	277	16078514	COG3703P	gamma-glutamylcyclotransferase YkqA
BSU14510	11917.1	10657.7	10629.3	12731.1	10552.5	9081.2	16089.4	12081.7		BSU14510	ktrC	1520531	1521196	+	221	16078515	COG0569P	ktr system potassium uptake protein C
BSU14520	3092.2	2975.2	2865.6	2362	980.5	1113.5	2054.4	1910.2		BSU14520	adeC	1521351	1523084	+	577	255767335	COG1001F	adenine deaminase
BSU14530	14791.7	12351.3	14563.2	11718.9	20991.4	16858.3	13007	13163.1		BSU14530	rnjA	1523118	1524785	-	555	16078517	COG0595R	ribonuclease J 1
BSU14540	9293	12171.4	6691.3	4531.7	8967.4	8866.8	7419.7	4947.8		BSU14540	ykzG	1524791	1525000	-	69	16078518	COG5503S	hypothetical protein
BSU14550	1219.3	1282.9	1672.3	1080	1985.3	1927.8	2118.8	1325.2		BSU14550	ykrA	1525386	1526159	+	257	16078519	COG0561R	phosphatase YkrA
BSU14560	6865.6	5027	6085.8	5630.3	5338.1	4123.7	4434.3	5537.2		BSU14560	def	1526195	1526749	-	184	16078520	COG0242J	peptide deformylase
BSU14569	848.7	0	0	0	396.3	346.4	0	0		BSU14569	ykzV	1526859	1527017	-	52	255767336	-	hypothetical protein
BSU14570	1115.9	1503	945	1730	1761.8	1611.7	801.6	1135.4		BSU14570	ykyA	1527231	1527902	+	223	255767337	-	lipoprotein
BSU14580	2394.6	1613.8	3604.3	2625	5347	3270.4	3879.4	3195		BSU14580	pdhA	1528326	1529441	+	371	16078522	COG1071C	pyruvate dehydrogenase E1 component subunit alpha
BSU14590	4840.6	3839.5	5102.6	4787.6	6717	3850.9	6413.7	4269.7		BSU14590	pdhB	1529445	1530422	+	325	16078523	COG0022C	pyruvate dehydrogenase E1 component subunit beta
BSU14600	25233.1	17548.5	21590	21135.7	25858.1	17978.7	26267.4	19355.9		BSU14600	pdhC	1530537	1531865	+	442	16078524	COG0508C	dihydrolipoyllysine-residue acetyltransferase component of pyruvate dehydrogenase complex
BSU14610	26653.6	18193.9	25846.5	25033.9	25512.4	21227.7	31592.4	25095.2		BSU14610	pdhD	1531870	1533282	+	470	16078525	COG1249C	dihydrolipoyl dehydrogenase
BSU14620	346.2	957.3	979.5	539.7	240.3	393.1	681.2	292.8		BSU14620	slp	1533327	1533701	-	124	16078526	-	Pal-related lipoprotein
BSU14629	16294.8	15250	52176.2	52778.7	5168	8573	20952.5	27269.6		BSU14629	ykzW	1534120	1534239	+	39	255767338	-	hypothetical protein
BSU14630	402.1	404.6	445.9	854.3	563.2	786.4	630.8	664.9		BSU14630	speA	1534279	1535751	-	490	16078527	COG1982E	arginine decarboxylase
BSU14640	2822.9	5164.8	1932	1907.1	2362	3714.5	2612.9	1826.8		BSU14640	yktA	1535936	1536202	+	88	16078528	COG4476S	hypothetical protein
BSU14650	2699.9	5658.8	2544.8	2351.7	3982.4	3391.5	2739.1	2762.4		BSU14650	yktB	1536235	1536873	-	212	16078529	COG4493S	hypothetical protein
BSU14660	2519.3	1449.7	1634.9	2220.7	1555.8	2885.9	5283.7	4086.8		BSU14660	ykzI	1537113	1537301	+	62	16078530	-	hypothetical protein
BSU14670	2393.1	2476.2	1416.8	1327.8	2464.4	1869.8	2297.8	1294.2		BSU14670	suhB	1537441	1538238	+	265	16078531	COG0483G	inositol-1-monophosphatase
BSU14680	3277.9	3333.3	3150.5	2726.5	4027.6	3415.8	3668	3335.9		BSU14680	ykzC	1538264	1538692	+	142	16078532	-	hypothetical protein
BSU14690	645.9	523.5	301.3	425.3	19.9	250.8	350.9	129.4		BSU14690	yktD	1538770	1539684	-	304	16078533	COG3315Q	S-adenosyl-L-methionine-dependent methyltransferase YktD
BSU14700	1168.5	1701.1	826.7	1140.1	1089.9	921.4	588.9	1176.3		BSU14700	nprE	1540036	1541601	-	521	16078534	COG3227E	bacillolysin
BSU14710	40.3	35.5	0	0	53.5	15.4	0	0		BSU14710	ylaA	1541886	1543826	+	646	16078535	-	hypothetical protein
BSU14720	0	0	0	0	141.3	90	0	116.2		BSU14720	ylaB	1543816	1544085	+	89	16078536	-	hypothetical protein
BSU14730	175.1	159	46.5	269.4	334.6	116.4	173	61.6		BSU14730	ylaC	1544085	1544606	+	173	16078537	COG1595K	RNA polymerase sigma factor YlaC
BSU14740	78.4	0	521.2	0	321.5	0	283.5	210.7		BSU14740	ylaD	1544603	1544896	+	97	16078538	COG5660S	anti-sigma-YlaC factor YlaD
BSU14750	192.6	0	240.9	514.1	301.7	123.1	184.1	465.1		BSU14750	ylaE	1544936	1545547	-	203	16078539	-	hypothetical protein
BSU14760	38258.8	39904.8	30908.2	48093.5	31798	36702.1	37949.6	52323.8		BSU14760	ylaF	1545820	1546008	-	62	16078540	-	hypothetical protein
BSU14770	7190.6	5903.8	10160.2	8637.3	6806.8	5143.7	9571.3	6695.5		BSU14770	bipA	1546121	1547959	+	612	16078541	COG1217T	GTP-binding protein TypA/BipA homolog
BSU14780	4160.2	2757.9	5685.5	5478.3	4255	4496.9	5411.8	4793.8		BSU14780	ylaH	1548016	1548333	+	105	16078542	-	membrane protein
BSU14790	1094	2219	1661.2	727.1	3548	3188.8	882	2546.7		BSU14790	ylaI	1548389	1548598	-	69	16078543	COG4896S	hypothetical protein
BSU14800	211.5	742.9	102.4	529.8	201.8	475.3	0	217.8		BSU14800	ylaJ	1548681	1549310	-	209	16078544	-	lipoprotein
BSU14810	0	57.9	72	0	0	87.6	7	224.2		BSU14810	ylaK	1549465	1550793	+	442	16078545	COG1875T	hypothetical protein
BSU14820	6022.4	5292.2	3495.1	3605	6426.9	4100.8	3819	4177.4		BSU14820	ylaL	1550797	1551282	-	161	16078546	-	hypothetical protein
BSU14830	229.1	266.7	280.8	349	338.8	293.8	156.8	116.4		BSU14830	ylaM	1551385	1552314	+	309	16078547	COG2066E	glutaminase
BSU14840	110545	113645	108899	123215	88977.6	96672.3	130973	123026		BSU14840	ylaN	1552412	1552693	+	93	16078548	COG4838S	hypothetical protein
BSU14850	4367.6	4740.9	3217.2	6282.1	4131.3	3926.1	4119.7	4103.3		BSU14850	ftsW	1552899	1554110	+	403	16078549	COG0772D	lipid II flippase FtsW
BSU14860	14207.7	13468.8	13728.6	12728.3	17033.1	15033.9	13438.5	10766.8		BSU14860	pycA	1554185	1557631	+	1148	16078550	COG1038C	pyruvate carboxylase
BSU14870	1930.2	1806.7	2840.6	2078.1	2488.8	1460	2839.7	2199.3		BSU14870	ctaA	1558034	1558954	-	306	16078551	COG1612O	heme A synthase
BSU14880	21225	18412.9	19172.1	20915.7	18208.1	10528.6	22491.2	20331.3		BSU14880	ctaB	1559309	1560226	+	305	16078552	COG0109O	protoheme IX farnesyltransferase 2
BSU14890	596.9	0	216.1	56.4	127.5	238.8	455.4	0		BSU14890	ctaC	1560466	1561536	+	356	16078553	COG1622C	cytochrome c oxidase subunit 2
BSU14900	239.4	260	217.1	76.4	267.6	246.3	165.6	238.7		BSU14900	ctaD	1561569	1563437	+	622	255767339	COG0843C	cytochrome c oxidase subunit 1
BSU14910	30.8	549.7	236.3	356.2	74.4	275.6	542.9	177.2		BSU14910	ctaE	1563437	1564060	+	207	16078555	COG1845C	cytochrome c oxidase subunit 3
BSU14920	271.9	315.3	205.6	12.8	549.4	199.5	0	0		BSU14920	ctaF	1564063	1564395	+	110	16078556	COG3125C	cytochrome c oxidase subunit 4B
BSU14930	80.2	232.7	245.1	31.8	425.4	134.4	171.8	121.9		BSU14930	ctaG	1564422	1565315	+	297	16078557	COG3336S	cytochrome c oxidase assembly factor CtaG
BSU14940	7630.1	16283.7	7638.2	13031.8	4606.1	8979	6212.1	12490.6		BSU14940	ylbA	1565347	1565709	-	120	16078558	-	hypothetical protein
BSU14950	1253.4	1460.9	660.5	1101	279.5	800.4	1336.3	1226.3		BSU14950	ylbB	1565849	1566295	+	148	255767340	COG2905T	hypothetical protein
BSU14960	3426.9	3389	2195.8	1910.2	2822.6	2837.1	1900	1540.5		BSU14960	ylbC	1566379	1567419	+	346	16078560	COG2340S	membrane protein
BSU14970	150.9	275.7	0	0	328.3	134.7	0	654.5		BSU14970	ylbD	1567651	1568049	+	132	16078561	-	hypothetical protein
BSU14980	218.9	0	122.3	0	0	226.1	183.3	0		BSU14980	ylbE	1568065	1568304	+	79	16078562	-	hypothetical protein
BSU14990	14529.5	13026.7	23371.6	20084.1	16153.2	11815.3	19734.1	13195		BSU14990	ylbF	1568420	1568869	+	149	16078563	COG3679S	regulatory protein YlbF
BSU15000	3940.3	2208.8	3065.2	3418.3	4265.9	3241.2	3479.9	2036.6		BSU15000	ylbG	1568924	1569196	+	90	16078564	COG4471S	hypothetical protein
BSU15010	828.7	113.5	748	986.6	1480.9	1023.1	450.5	447.9		BSU15010	ylbH	1569519	1570073	+	184	255767341	COG0742L	rRNA methyltransferase YlbH
BSU15020	978.8	633.7	1235.8	1223.1	2266.6	1754.5	1249.7	582.5		BSU15020	coaD	1570078	1570563	+	161	16078566	COG0669H	phosphopantetheine adenylyltransferase
BSU15030	0	85.6	0	0	0	44.5	0	33.9		BSU15030	ylbJ	1570574	1571800	-	408	16078567	COG3314S	sporulation integral membrane protein YlbJ
BSU15040	1313.3	1005.1	873	1580	1463.4	1315.6	719.5	1093.6		BSU15040	ylbK	1571981	1572763	+	260	16078568	COG1752R	NTE family protein YlbK
BSU15050	1403.9	1740.7	1283.4	969.8	2045.5	1948.8	1930.8	1002		BSU15050	ylbL	1572765	1573790	+	341	255767342	COG3480T	hypothetical protein
BSU15060	1500.1	1181.9	1083.3	1161.5	983.2	1021.9	1393.2	1145.5		BSU15060	ylbM	1573807	1575054	-	415	16078570	COG1323R	hypothetical protein
BSU15069	140	75.3	268.8	0	326.9	104.5	0	307.8		BSU15069	ylzH	1575051	1575236	-	61	255767343	-	hypothetical protein
BSU15070	13823	10807.3	16752.9	14257.1	19735.3	16668.1	17943.2	13480.5		BSU15070	ylbN	1575264	1575782	+	172	16078571	COG1399R	hypothetical protein
BSU15080	112890	70694.4	94889.6	93717	102516	90996.8	74223.5	90044.8		BSU15080	rpmF	1575804	1575983	+	59	16078572	COG0333J	50S ribosomal protein L32
BSU15090	1253.9	587.6	1181.4	595.5	158.6	491.8	457.5	549.7		BSU15090	ylbO	1576129	1576710	+	193	16078573	COG1792M	hypothetical protein
BSU15100	2688.6	9157.3	2424	4771.3	1407.6	2231.7	2840.9	5234.3		BSU15100	ylbP	1576767	1577249	-	160	255767344	-	N-acetyltransferase YlbP
BSU15110	821.2	1359	1873	2189.1	1543	1190.8	795	1555.2		BSU15110	ylbQ	1577409	1578305	+	298	16078575	COG1893H	2-dehydropantoate 2-reductase
BSU15120	1273.4	970.4	1290.2	1814	1384.9	1550.1	1028	1584.8		BSU15120	yllA	1578376	1579995	+	539	255767345	COG4365S	hypothetical protein
BSU15130	11375.6	9134.3	6708.3	4981.2	8435.5	8664.9	8898.1	6137.2		BSU15130	yllB	1580121	1580552	+	143	16078577	COG2001S	protein MraZ
BSU15140	11614.2	9286.3	10202.6	7842.4	13165.7	10147.5	11654.3	8060.4		BSU15140	mraW	1580622	1581557	+	311	16078578	COG0275M	ribosomal RNA small subunit methyltransferase H
BSU15150	24520.5	28121.5	17579.4	17116.7	27663	19556.3	23156.3	24448.9		BSU15150	ftsL	1581597	1581950	+	117	16078579	COG4839D	cell division protein FtsL
BSU15160	4125.6	4033	3861.7	3585.9	4335.2	3795.8	4160.8	4611		BSU15160	pbpB	1581947	1584097	+	716	255767346	COG0768M	penicillin-binding protein 2B
BSU15170	103.8	124.2	74.5	141.2	95.7	146.5	237.8	0		BSU15170	spoVD	1584214	1586154	+	646	255767347	COG0768M	stage V sporulation protein D
BSU15180	464.4	62.6	375.9	319	1102.9	750.2	226.1	184.8		BSU15180	murE	1586330	1587814	+	494	16078582	COG0769M	UDP-N-acetylmuramoyl-L-alanyl-D-glutamate--2,6-diaminopimelate ligase
BSU15190	300.9	56.4	420.6	132.6	1460.9	540.3	326.1	210.7		BSU15190	mraY	1587926	1588900	+	324	255767348	COG0472M	phospho-n-acetylmuramoyl-pentapeptide-transferase
BSU15200	224.9	206.5	297.6	615.4	887	802.5	394.4	404.8		BSU15200	murD	1588901	1590256	+	451	16078584	COG0771M	UDP-N-acetylmuramoylalanine--D-glutamate ligase
BSU15210	760.2	653	902.2	1572	2199.4	1732.9	1501.4	943		BSU15210	spoVE	1590317	1591417	+	366	16078585	COG0772D	stage V sporulation protein E
BSU15220	678.9	553.1	606.7	492.3	455	634.2	480.6	981.7		BSU15220	murG	1591540	1592631	+	363	255767349	COG0707M	UDP-N-acetylglucosamine--N-acetylmuramyl-(pentapeptide) pyrophosphoryl-undecaprenol N-acetylglucosamine transferase
BSU15230	1375.2	962.7	1352.1	894	984.2	775.4	713.3	284.6		BSU15230	murB	1592663	1593574	+	303	16078587	COG0812M	UDP-N-acetylenolpyruvoylglucosamine reductase
BSU15240	1524.3	1806.8	1716.1	2182.6	1783.1	1752	1984.9	2608		BSU15240	divIB	1593704	1594495	+	263	16078588	COG1589M	cell division protein DivIB
BSU15250	1390.9	1472.7	2422.8	2082.6	1509.7	1357.1	1947.1	1649.5		BSU15250	ylxW	1594492	1595187	+	231	255767350	COG3879S	hypothetical protein
BSU15260	1291.3	2182.2	1610.7	1215.7	1563.7	1414.2	1735.3	1282.6		BSU15260	ylxX	1595210	1595917	+	235	255767351	COG3879S	hypothetical protein
BSU15270	731.6	0	350.4	353.2	596.5	220.6	314.2	749.9		BSU15270	sbp	1595935	1596300	+	121	16078591	COG3856S	small basic protein
BSU15280	13979.7	13353.7	8761.7	9040.3	15571.7	13309.1	8601.6	9504.9		BSU15280	ftsA	1596474	1597796	+	440	255767352	COG0849D	cell division protein FtsA
BSU15290	39038.2	36626.6	31665.6	31322.4	41597.5	35907.4	32426.9	29002.8		BSU15290	ftsZ	1597832	1598980	+	382	255767353	COG0206D	cell division protein FtsZ
BSU15300	1812.3	4721.3	1929.1	3637.3	1327.7	3616.3	1886.6	3634.3		BSU15300	bpr	1599283	1603584	+	1433	16078594	COG4412S	bacillopeptidase F
BSU15310	40.9	316.1	80.6	483.4	74.3	467.7	0	324.6		BSU15310	spoIIGA	1603779	1604708	+	309	16078595	-	sporulation sigma-E factor-processing peptidase
BSU15320	126.3	1548.6	172.1	986.4	0	599.3	403	584.9		BSU15320	sigE	1604771	1605490	+	239	255767354	COG1191K	RNA polymerase sigma-E factor
BSU15330	274.9	998.7	289.6	552.4	144.7	455.2	0	414.6		BSU15330	sigG	1605630	1606412	+	260	16078597	COG1191K	RNA polymerase sigma-G factor
BSU15340	5642.2	5719.5	2699.3	2832.7	3844.1	3829.1	2589.9	3276.8		BSU15340	ylmA	1606560	1607354	+	264	255767355	COG1119P	ABC transporter ATP-binding protein
BSU15350	2861.9	1686.2	2591.5	1622.2	1949.4	1576.5	2680.3	2850.2		BSU15350	ylmB	1607556	1608836	+	426	255767356	COG0624E	N-formyl-4-amino-5-aminomethyl-2-methylpyrimidine deformylase
BSU15360	5714.6	4585.4	3962.7	3807.9	3660.1	2519	6051.5	2795.6		BSU15360	ylmC	1608919	1609164	+	81	16078600	COG1873S	hypothetical protein
BSU15370	15847.1	17332.1	13109.4	10174.2	15369.4	13154	10250.1	10422.8		BSU15370	ylmD	1609327	1610163	+	278	16078601	COG1496S	laccase domain protein YlmD
BSU15380	12117.7	9844.2	9652.7	8586.8	10998.7	10285.5	9312	8313.6		BSU15380	ylmE	1610170	1610862	+	230	16078602	COG0325R	hypothetical protein
BSU15390	36758.8	26040	31217.2	31002	41641.4	29501.9	38235.1	23699.4		BSU15390	sepF	1610865	1611314	+	149	255767357	COG1799S	cell division machinery factor
BSU15400	32879.8	36589.7	32694.1	32348.6	29936.4	29140.9	29639.6	31249.1		BSU15400	ylmG	1611321	1611593	+	90	16078604	COG0762S	membrane protein
BSU15410	2379.6	1976.7	1758.8	1998.4	3504.2	2405	1875.5	1541		BSU15410	ylmH	1611654	1612427	+	257	16078605	COG2302S	RNA-binding protein YlmH
BSU15420	27945.1	26537.4	27981.1	28766.1	23087.3	21103.8	29743.7	26379.9		BSU15420	divIVA	1612521	1613015	+	164	16078606	COG3599D	septum site-determining protein DivIVA
BSU15430	7405.4	5550.6	5385.2	4369	9193.6	7248.9	5399.9	3897		BSU15430	ileS	1613357	1616122	+	921	255767358	COG0060J	isoleucine--tRNA ligase
BSU15440	0	0	0	0	0	13.7	0	0		BSU15440	ylyA	1616267	1616641	+	124	255767359	COG1734T	hypothetical protein
BSU15450	1106.6	333.3	917.7	400.1	1604.7	1720	471.3	731.9		BSU15450	lspA	1616744	1617208	+	154	16078609	COG0597MU	lipoprotein signal peptidase
BSU15460	757.6	641.4	1312.8	1233.5	1915.2	1608.5	1308.2	1395.5		BSU15460	rluD	1617210	1618121	+	303	255767360	COG0564J	RNA pseudouridine synthase YlyB
BSU15470	2826.5	3109.9	2501.3	3673.2	1207.7	1110.2	3752.7	3007.4		BSU15470	pyrR	1618304	1618849	+	181	16078611	COG2065F	bifunctional protein PyrR
BSU15480	1363.4	798.9	563.6	892.1	1228.8	861	1321.6	2187.1		BSU15480	pyrP	1619023	1620330	+	435	255767361	COG2233F	uracil permease
BSU15490	33.6	213.1	220.1	0	140.1	86.8	319.7	222		BSU15490	pyrB	1620476	1621390	+	304	255767362	COG0540F	aspartate carbamoyltransferase
BSU15500	106.8	195	98.2	144.6	140.4	189.5	37.8	0		BSU15500	pyrC	1621374	1622660	+	428	255767363	COG0044F	dihydroorotase
BSU15510	205.1	0	78.7	546.7	40.4	136.1	262.9	0		BSU15510	pyrAA	1622657	1623751	+	364	16078615	COG0505EF	carbamoyl-phosphate synthase pyrimidine-specific small chain
BSU15520	271.3	308.1	245.1	360.2	644.9	599.8	499.9	362.3		BSU15520	carB	1623736	1626951	+	1071	16078616	COG0458EF	carbamoyl-phosphate synthase pyrimidine-specific large chain
BSU15530	284.7	500.6	202	591.4	806.5	563.5	457.4	529.9		BSU15530	pyrK	1626948	1627718	+	256	16078617	COG0543HC	dihydroorotate dehydrogenase B
BSU15540	194.8	871.8	179.6	125.2	485.4	533.7	134.4	185.2		BSU15540	pyrD	1627718	1628653	+	311	16078618	COG0167F	dihydroorotate dehydrogenase B
BSU15550	177.9	508.3	284.8	160.8	345.5	219.4	227.2	142.7		BSU15550	pyrF	1628622	1629341	+	239	16078619	COG0284F	orotidine 5'-phosphate decarboxylase
BSU15560	526.1	949.3	108.5	181.1	1234.5	767.7	272.7	308.4		BSU15560	pyrE	1629320	1629970	+	216	16078620	COG0461F	orotate phosphoribosyltransferase
BSU15570	36714.9	47727.9	39422.4	47885	27278.2	32865.8	33777	45079.9		BSU15570	cysH	1630382	1631083	+	233	16078621	COG0175EH	phosphoadenosine phosphosulfate reductase
BSU15580	20337.1	31262.9	24085.4	30155.9	21567.3	17715.6	21031	22609.2		BSU15580	cysP	1631095	1632159	+	354	16078622	COG0306P	sulfate permease CysP
BSU15590	25930	34900.8	25442.7	32653.1	23405.6	25819.8	17383.8	19024.2		BSU15590	sat	1632208	1633356	+	382	16078623	COG2046P	sulfate adenylyltransferase
BSU15600	35882.1	38779.5	27215.2	35217.6	27558.3	32610.5	20883.6	20718.5		BSU15600	cysC	1633369	1633962	+	197	16078624	COG0529P	adenylyl-sulfate kinase
BSU15610	26146	29896.6	18796.8	18536.4	16816.1	17566.4	13696.8	15858.7		BSU15610	sumT	1634061	1634834	+	257	16078625	COG0007H	uroporphyrinogen-iii C-methyltransferase
BSU15620	36270.5	42628.5	28730.7	31715.3	23569	26447.5	21191.2	22519.5		BSU15620	sirB	1634837	1635622	+	261	16078626	COG2138S	sirohydrochlorin ferrochelatase
BSU15630	38156.8	52218.8	28242.2	33916.1	30809.3	32028.1	23380.8	25353.3		BSU15630	sirC	1635603	1636091	+	162	16078627	COG1648H	precorrin-2 dehydrogenase
BSU15640	1951.8	1388.6	1879.3	2335.9	2728.3	1816	2010.8	1716.1		BSU15640	yloA	1636131	1637849	-	572	16078628	COG1293K	hypothetical protein
BSU15650	0	116.3	51.9	5.3	31.4	26.3	59.2	33.4		BSU15650	yloB	1637965	1640637	+	890	16078629	COG0474P	calcium-transporting ATPase
BSU15660	11874.5	10345.9	15762.5	13431.1	15065.6	10535.2	16491.8	12041.9		BSU15660	yloC	1640720	1641595	+	291	16078630	COG1561S	hypothetical protein
BSU15670	19159.5	11270.4	21948.4	18980.4	15392.5	13671.8	19081.8	14844.1		BSU15670	ylzA	1641672	1641941	+	89	18677778	COG2052S	hypothetical protein
BSU15680	11069.5	8520.3	11984.9	9522.3	13298.7	9536.2	12528.4	11097		BSU15680	gmk	1641949	1642563	+	204	50812226	COG0194F	guanylate kinase
BSU15690	9867.8	2960.8	11368.3	8177.6	9569.8	8006.5	11610	8810.4		BSU15690	rpoZ	1642567	1642770	+	67	16078632	COG1758K	DNA-directed RNA polymerase subunit omega
BSU15700	769.1	507	1174.9	1206.3	540.5	614.3	1503.6	1109.8		BSU15700	coaBC	1642851	1644071	+	406	16078633	COG0452H	coenzyme A biosynthesis bifunctional protein CoaBC
BSU15710	544.5	660.5	1172.3	815.6	779	542.9	1339.5	789.7		BSU15710	priA	1644068	1646485	+	805	16078634	COG1198L	primosomal protein N'
BSU15720	4755.7	5231.9	5939.3	5950.6	4996.3	4944.7	8016.1	4893.4		BSU15720	def	1646512	1646994	+	160	16078635	COG0242J	peptide deformylase
BSU15730	4173.2	4251.6	5440.2	4841	4615.9	4171.4	7082.3	5444.8		BSU15730	fmt	1646999	1647952	+	317	16078636	COG0223J	methionyl-tRNA formyltransferase
BSU15740	5127.5	4839.3	6871.2	5303.1	5901.5	4320.7	8789.4	4447.7		BSU15740	rsmB	1647939	1649282	+	447	16078637	COG0144J	ribosomal RNA small subunit methyltransferase B
BSU15750	5669.1	3745.4	7356.5	5324.4	6464.2	5256.9	8925.8	5515.8		BSU15750	yloN	1649286	1650377	+	363	16078638	COG0820R	dual-specificity RNA methyltransferase RlmN
BSU15760	1459.2	1783	2372.4	1770.4	2342.4	1686.1	1175.3	1030.2		BSU15760	prpC	1650384	1651148	+	254	16078639	COG0631T	protein phosphatase PrpC
BSU15770	1203.5	634.3	1348.3	849.5	2175.1	1819.1	1162.6	912.7		BSU15770	prkC	1651142	1653088	+	648	16078640	COG2815S	serine/threonine protein kinase
BSU15780	1507.2	876.3	1524.9	855.1	2920.8	1996.1	1898.8	960.8		BSU15780	yloQ	1653103	1653999	+	298	16078641	COG1162R	ribosome biogenesis GTPase RsgA
BSU15790	1608.9	674.3	2141.4	1557.2	3491.3	2158.5	1162.3	1464		BSU15790	rpe	1654004	1654657	+	217	16078642	COG0036G	ribulose-phosphate 3-epimerase
BSU15800	258.9	107	188.7	247.7	668.4	216	117.3	307.6		BSU15800	thiN	1654730	1655374	+	214	16078643	COG1564H	thiamine pyrophosphokinase
BSU15810	632.6	0	205.7	1341.5	1023.6	676.7	419.2	406.6		BSU15810	spoVM	1655446	1655526	+	26	16078644	-	stage V sporulation protein M
BSU15820	158986	120265	169192	170261	148974	104982	133971	145051		BSU15820	rpmB	1655599	1655787	-	62	16078645	COG0227J	50S ribosomal protein L28
BSU15830	3357.4	5118.5	2186.5	2883.8	5128.3	7362.6	3325	3642.2		BSU15830	yloU	1656064	1656426	+	120	16078646	COG1302S	hypothetical protein
BSU15840	5892.1	5364	4838.3	4623	7878.5	7415.4	4390.3	5134.4		BSU15840	yloV	1656442	1658103	+	553	16078647	COG1461R	hypothetical protein
BSU15850	17351.8	14965.3	14927.1	14434	12827	12210.2	18982.5	17007		BSU15850	sdaAB	1658242	1658904	+	220	16078648	COG1760E	L-serine dehydratase, beta chain
BSU15860	19041.9	13276.9	17262.1	14800.7	12240.2	9922.7	18692.5	14754.3		BSU15860	sdaAA	1658930	1659832	+	300	16078649	COG1760E	L-serine dehydratase, alpha chain
BSU15870	5702.5	3547.1	5264.9	3705.9	3762.3	3569.4	5721.5	3814.9		BSU15870	recG	1659810	1661858	+	682	16078650	COG1200LK	ATP-dependent DNA helicase RecG
BSU15880	16405.7	10955.9	9231.3	8220.4	14766.7	13125.5	12658	6204.2		BSU15880	ylpC	1661967	1662533	+	188	16078651	COG2050Q	transcription factor FapR
BSU15890	14867.2	8536.9	8300	6230.1	17377.9	12482.4	7929.1	6933.9		BSU15890	plsX	1662547	1663548	+	333	16078652	COG0416I	phosphate acyltransferase
BSU15900	8136	6046.1	3729.2	3239.8	10937	8159.3	4602.1	3934.8		BSU15900	fabD	1663567	1664520	+	317	16078653	COG0331I	malonyl CoA-acyl carrier protein transacylase
BSU15910	15716	11577.6	8086.4	5763.9	21355	14239	10576.2	7714.7		BSU15910	fabG	1664513	1665253	+	246	16078654	COG1028IQR	3-oxoacyl-[acyl-carrier-protein] reductase FabG
BSU15920	54391.7	51025.6	23286.2	16303.9	80684.2	49144	25628.8	18776.6		BSU15920	acpP	1665337	1665570	+	77	16078655	COG0236IQ	acyl carrier protein
BSU15930	4615.4	2868	3081.5	2673.1	6937.1	5787.3	2901.7	4331.8		BSU15930	rnc	1665710	1666459	+	249	16078656	COG0571K	ribonuclease 3
BSU15940	2784.4	2939.9	2682.1	2199.8	2579.9	2543.1	3252.3	2684.8		BSU15940	smc	1666560	1670120	+	1186	255767364	COG1196D	chromosome partition protein Smc
BSU15950	4633.1	4003	4268	4106.2	4529.6	4673.2	4307.7	3516.1		BSU15950	ftsY	1670140	1671129	+	329	16078658	COG0552U	signal recognition particle receptor FtsY
BSU15960	2093.9	1895.1	1176.9	1107.7	2392.9	1268.4	1840.4	1574.8		BSU15960	ylqB	1671166	1671651	-	161	16078659	COG5266P	hypothetical protein
BSU15970	13325.2	8384.4	22682.6	28430.9	13902.9	10335.2	21219.2	19875.1		BSU15970	ylxM	1671828	1672160	+	110	16078660	COG2739S	hypothetical protein
BSU15980	20208.7	21342.3	44695.7	38577.8	15847.4	15002.3	42371.1	27914.4		BSU15980	ffh	1672174	1673514	+	446	16078661	COG0541U	signal recognition particle protein
BSU15990	20145.5	24326	30115.9	43352.6	24320.1	20232.4	46075	38907		BSU15990	rpsP	1673620	1673892	+	90	16078662	COG0228J	30S ribosomal protein S16
BSU16000	32162.7	31613.8	50653.3	44652.3	28243.1	20538.8	50796.3	42574.8		BSU16000	ylqC	1673892	1674137	+	81	16078663	COG1837R	hypothetical protein
BSU16010	1448.8	1413.4	713.3	790.9	531.3	1338.9	1399.9	263.4		BSU16010	ylqD	1674259	1674645	+	128	16078664	-	hypothetical protein
BSU16020	1755.3	1005.7	1417.3	849.5	1611.9	1559.4	1897.7	761.8		BSU16020	rimM	1674650	1675174	+	174	16078665	COG0806J	ribosome maturation factor RimM
BSU16030	2442.6	2049.2	1932	1834.6	2255.5	1931.4	1443.3	1678.7		BSU16030	trmD	1675171	1675902	+	243	16078666	COG0336J	tRNA (guanine-N(1)-)-methyltransferase
BSU16040	47595.4	39392.2	81894.1	65796.7	45199.9	37303	77067.3	56937.1		BSU16040	rplS	1676033	1676389	+	118	16078667	COG0335J	50S ribosomal protein L19
BSU16050	3815.1	4004.7	3330.7	3777.6	3306	3271.4	3747.8	3115.4		BSU16050	rbgA	1676532	1677380	+	282	16078668	COG1161R	ribosome biogenesis GTPase A
BSU16060	982.5	281.2	364.6	839.6	1425	772.4	746.6	742.3		BSU16060	rnhB	1677451	1678218	+	255	16078669	COG0164L	ribonuclease HII
BSU16070	628.1	477.2	432.1	523.9	922.5	618.8	553.7	571.3		BSU16070	ylqG	1678250	1679980	+	576	16078670	-	hypothetical protein
BSU16080	305.9	78	1330.8	0	178.4	626.2	821	80.6		BSU16080	ylqH	1679977	1680258	+	93	16078671	COG2257S	hypothetical protein
BSU16090	17722.5	135383	14892.6	53066.5	19064.4	91397.5	13176.8	73362.8		BSU16090	sucC	1680431	1681588	+	385	16078672	COG0045C	succinyl-CoA ligase [ADP-forming] subunit beta
BSU16100	33974.3	254414	30143	112330	39334.9	173599	26401.3	152936		BSU16100	sucD	1681617	1682519	+	300	16078673	COG0074C	succinyl-CoA ligase [ADP-forming] subunit alpha
BSU16110	1192.2	47908.3	4120.9	24599.9	924.3	20680.4	813.2	30509.9		BSU16110	dprA	1682580	1683473	+	297	16078674	COG0758LU	protein smf
BSU16120	6112.5	44156.1	9424.5	29548.3	6409.9	25945.6	7061.2	34169.3		BSU16120	topA	1683661	1685736	+	691	16078675	COG0550L	DNA topoisomerase 1
BSU16130	216.8	3371.6	1143.5	2402	973.6	3688.2	965.3	2973.6		BSU16130	gid	1685812	1687119	+	435	16078676	COG1206J	methylenetetrahydrofolate--tRNA-(uracil-5-)-methyltransferase TrmFO
BSU16140	3179.2	3390.2	2576.9	3333.6	2895.9	4962.4	3223.6	4124.8		BSU16140	xerC	1687187	1688101	+	304	16078677	COG4974L	tyrosine recombinase XerC
BSU16150	4872.5	9608.1	4245.5	7753.5	9015.8	9752.2	4541.4	6326.5		BSU16150	clpQ	1688114	1688659	+	181	16078678	COG5405O	ATP-dependent protease subunit ClpQ
BSU16160	6626.9	8121.8	6581.7	6815.1	7972.8	9934.2	7819	7550.2		BSU16160	hslU	1688676	1690079	+	467	16078679	COG1220O	ATP-dependent protease ATPase subunit ClpY
BSU16170	6827.6	9246.2	6182.4	8536.8	6705.7	9871.8	5560.4	8271		BSU16170	codY	1690119	1690898	+	259	16078680	COG4465K	GTP-sensing transcriptional pleiotropic repressor CodY
BSU16180	6262	5123.1	3698.7	2751.5	5464.9	3427.1	6530	3723.8		BSU16180	flgB	1691278	1691667	+	129	16078681	COG1815N	flagellar basal body rod protein FlgB
BSU16190	7771.4	8041.9	7365.8	8674.3	7771.1	5766.3	8075.1	9415.3		BSU16190	flgC	1691667	1692119	+	150	16078682	COG1558N	flagellar basal-body rod protein FlgC
BSU16200	7907.4	5582.6	5255.5	7624	5060.7	3874.4	9006	7055.1		BSU16200	fliE	1692130	1692450	+	106	16078683	COG1677NU	flagellar hook-basal body complex protein FliE
BSU16210	6372.1	5062.7	3420.8	3929.6	4771.1	4292.8	4081.4	5454.2		BSU16210	fliF	1692496	1694106	+	536	16078684	COG1766NU	flagellar M-ring protein
BSU16220	5704.2	4231.1	3516.7	3719.2	4722.9	5091	4323.8	4781.4		BSU16220	fliG	1694119	1695135	+	338	16078685	COG1536N	flagellar motor switch protein FliG
BSU16230	5916.5	2732.1	2796.9	3873.7	4205	4474.9	5313.5	3897.1		BSU16230	fliH	1695254	1695880	+	208	255767365	COG1317NU	flagellar assembly protein FliH
BSU16240	5877.6	5012.9	3866.8	4490.8	6081.7	5016.1	6876.4	3791.1		BSU16240	fliI	1695877	1697193	+	438	255767366	COG1157NU	flagellum-specific ATP synthase
BSU16250	2541	2006.8	1006	1828.3	1803.8	1629.2	2280.4	2301.3		BSU16250	fliJ	1697196	1697639	+	147	16078688	COG2882NUO	flagellar FliJ protein
BSU16260	4182.8	1759.3	2733.1	2288.8	3648.9	3242.4	4694.4	4184.8		BSU16260	ylxF	1697651	1698265	+	204	255767367	COG3334S	FlaA locus 22.9 kDa protein
BSU16270	3128.4	2077.2	2038.2	2069.9	2919.2	1887.5	2152.8	2120.1		BSU16270	fliK	1698278	1699741	+	487	255767368	COG3144N	flagellar hook-length control protein
BSU16280	2681.3	3290.8	2165.8	1640.3	4633.5	2847.6	3623.3	2567.6		BSU16280	flgD	1699738	1700160	+	140	16078691	COG1843N	FlaA locus hypothetical protein YlxG
BSU16290	4349.8	3333.3	3075.3	4180.7	4533.1	3060.5	3357.8	4189.2		BSU16290	flgG	1700182	1700976	+	264	255767369	COG4786N	flagellar basal-body rod protein FlgG
BSU16299	1039.9	463	994.5	1584.8	1829.6	1131.3	1075.4	392.1		BSU16299	ylzI	1701016	1701231	+	71	255767370	COG1582N	hypothetical protein
BSU16300	1156.9	477.5	434.2	1098	1300.2	1304.1	810	452.3		BSU16300	fliL	1701228	1701650	+	140	16078693	COG1580N	flagellar protein FliL
BSU16310	2002.6	1537.5	1288.4	1479.4	2648	1682.8	1250.7	1711.2		BSU16310	fliM	1701684	1702682	+	332	16078694	COG1868N	flagellar motor switch protein FliM
BSU16320	1929.3	1394	1663.1	1485.3	2830.7	1991.8	1965	1346.3		BSU16320	fliY	1702672	1703808	+	378	16078695	COG1776NT	flagellar motor switch phosphatase FliY
BSU16330	2274	429.8	1796.3	2852.5	3407.7	2767.1	2204.6	2490.8		BSU16330	cheY	1703834	1704196	+	120	16078696	COG2204T	chemotaxis protein CheY
BSU16340	1160.7	754.5	933.1	586.4	1173.3	886.6	1130.7	1320		BSU16340	fliZ	1704211	1704870	+	219	16078697	COG3190N	flagellar biosynthetic protein FliZ
BSU16350	859.2	93.1	239.9	402	668.9	317	689.5	1085.6		BSU16350	fliP	1704863	1705528	+	221	16078698	COG1338NU	flagellar biosynthetic protein FliP
BSU16360	707	303.7	1306.8	1304.6	3490.4	878.1	1083.3	1240.2		BSU16360	fliQ	1705543	1705812	+	89	16078699	COG1987NU	flagellar biosynthetic protein FliQ
BSU16370	523.9	370.5	282.4	341.4	1162.1	717.3	932	296.6		BSU16370	fliR	1705820	1706599	+	259	255767371	COG1684NU	flagellar biosynthetic protein FliR
BSU16380	284.3	73.9	586	487.2	1119.7	452.8	808.8	579.3		BSU16380	flhB	1706599	1707681	+	360	16078701	COG1377NU	flagellar biosynthetic protein FlhB
BSU16390	739	283.7	618.7	452.5	920.4	491	671.9	365.9		BSU16390	flhA	1707714	1709747	+	677	255767372	COG1298NU	flagellar biosynthesis protein FlhA
BSU16400	491.4	0	414.6	192.2	936.3	345.1	464.7	191.6		BSU16400	flhF	1709747	1710847	+	366	16078703	COG1419N	flagellar biosynthesis protein FlhF
BSU16410	622.7	351.2	295.2	163.9	785	593.9	748.5	195.8		BSU16410	ylxH	1710838	1711734	+	298	16078704	COG0455D	flagellum site-determining protein YlxH
BSU16420	244.5	394.8	318.4	505.2	1117.3	509.1	485	514		BSU16420	cheB	1711736	1712809	+	357	255767373	COG2201NT	chemotaxis response regulator protein-glutamate methylesterase
BSU16430	562.6	229.3	378.8	379.5	1252.2	408.7	554.6	289		BSU16430	cheA	1712815	1714833	+	672	255767374	COG0643NT	chemotaxis protein CheA
BSU16440	882.2	380	422.2	1274.1	1254.5	1134	1484.5	524.4		BSU16440	cheW	1714855	1715325	+	156	16078707	COG0835NT	chemotaxis protein CheW
BSU16450	1236.4	450.8	1238	290.8	1663.5	682.8	753.4	214.1		BSU16450	cheC	1715344	1715973	+	209	16078708	COG1776NT	Chey-P phosphatase CheC
BSU16460	1805.3	638.7	1144.6	1309.8	2455.8	1180.8	2592.5	241		BSU16460	cheD	1715970	1716470	+	166	16078709	COG1871NT	chemoreceptor glutamine deamidase CheD
BSU16470	1684.1	934.6	1327.3	1192	2298.3	1115.7	1940.9	1202.4		BSU16470	sigD	1716493	1717257	+	254	16078710	COG1191K	RNA polymerase sigma-D factor
BSU16480	2151.3	1388.9	1389.3	1093.5	2604.6	1356	2137.6	1191.8		BSU16480	ylxL	1717286	1717789	+	167	16078711	-	swarming motility protein SwrB
BSU16490	11316	9422.4	18080.8	19853.6	14987.8	12267.7	14124.5	14173.3		BSU16490	rpsB	1717933	1718673	+	246	16078712	COG0052J	30S ribosomal protein S2
BSU16500	2937.4	2005.7	3803.2	2626.6	8344.2	5033.6	4655.8	2377.4		BSU16500	tsf	1718775	1719656	+	293	16078713	COG0264J	elongation factor Ts
BSU16510	365	0	1412.4	863.4	3915	1884.5	1435.7	363.3		BSU16510	pyrH	1719802	1720524	+	240	50812227	COG0528F	uridylate kinase
BSU16520	875.5	577.1	1275.7	1617.6	3731.4	2753.9	1225.4	1108.8		BSU16520	frr	1720526	1721083	+	185	16078715	COG0233J	ribosome-recycling factor
BSU16530	2231.1	1420.2	2928.5	2670.2	1633.5	1960.8	2269.9	2333.5		BSU16530	uppS	1721214	1721996	+	260	16078716	COG0020I	undecaprenyl pyrophosphate synthase
BSU16540	1020.1	881.5	1772.8	909.2	1555.1	731	786	462.8		BSU16540	cdsA	1722000	1722809	+	269	16078717	COG0575I	phosphatidate cytidylyltransferase
BSU16550	1771.1	2106.8	2546.1	1437	2896.1	1826.6	1500.6	1268.8		BSU16550	dxr	1722871	1724022	+	383	255767375	COG0743I	1-deoxy-D-xylulose 5-phosphate reductoisomerase
BSU16560	8471	8390.9	9140.8	8347.1	10994.9	7208.5	10804.9	7256.5		BSU16560	rseP	1724029	1725297	+	422	16078719	COG0750M	zinc metalloprotease RasP
BSU16570	9950.5	6573.5	11598.9	9320	10995.6	8593.7	10826.6	8831.8		BSU16570	proS	1725330	1727024	+	564	16078720	COG0442J	proline--tRNA ligase
BSU16580	873.5	895.7	1064.9	1125.7	1334.3	933.2	1255.1	1000.5		BSU16580	polC	1727133	1731446	+	1437	16078721	COG2176L	DNA polymerase III PolC-type
BSU16590	2917.6	2528.7	3609.4	1672.2	4638.9	2746.6	1867.9	1408.5		BSU16590	ylxS	1731776	1732246	+	156	16078722	COG0779S	ribosome maturation factor RimP
BSU16600	3201.6	2250	3415.7	3683.9	4934.4	2998	3873.9	3034.8		BSU16600	nusA	1732281	1733396	+	371	16078723	COG0195K	transcription termination/antitermination protein NusA
BSU16610	1062.9	1717.4	1714.1	2349.3	3456.6	2492.8	2600.4	2801.4		BSU16610	ylxR	1733410	1733685	+	91	16078724	COG2740K	hypothetical protein
BSU16620	1196.5	2221.1	4092.4	3276.7	3042.7	3238.4	2445.1	3082.3		BSU16620	ylxQ	1733687	1733989	+	100	16078725	COG1358J	ribosomal protein YlxQ
BSU16630	4292.5	3846.1	5410.5	4418.3	6218	4926.2	5079.9	3848.7		BSU16630	infB	1734009	1736159	+	716	16078726	COG0532J	translation initiation factor IF-2
BSU16640	7111.1	5752.7	6456.9	5167.3	9477.6	6663.3	12527.5	8566.9		BSU16640	ylxP	1736156	1736434	+	92	16078727	COG1550S	hypothetical protein
BSU16650	13829	11107.3	9987.5	9350.8	14477.1	14818.1	15951.3	9786.7		BSU16650	rbfA	1736451	1736804	+	117	16078728	COG0858J	ribosome-binding factor A
BSU16660	401.3	411.8	403.5	458.9	819.6	439	318.7	392.9		BSU16660	truB	1736886	1737815	+	309	16078729	COG0130J	tRNA pseudouridine synthase B
BSU16670	3398.3	3216.6	2990.2	3108.8	5088.5	3953.1	4886	2782.1		BSU16670	ribC	1737834	1738784	+	316	16078730	COG0196H	riboflavin biosynthesis protein RibC
BSU16680	132598	119689	171315	172183	102071	106073	145629	138764		BSU16680	rpsO	1738941	1739210	+	89	16078731	COG0184J	30S ribosomal protein S15
BSU16690	12788.1	13817.3	19085.9	18116.5	11529	10463.4	17153.7	15204.4		BSU16690	pnpA	1739383	1741500	+	705	16078732	COG1185J	polyribonucleotide nucleotidyltransferase
BSU16700	552	921.9	810.5	821.9	695.5	1084.3	1094.9	471.3		BSU16700	ylxY	1741618	1742577	+	319	16078733	COG0726G	hypothetical protein
BSU16710	425.6	626	975.4	749.4	1063.2	1204.3	490.6	1263		BSU16710	mlpA	1742617	1743846	+	409	255767376	COG0612R	zinc protease YmxG
BSU16720	246.6	325.6	900	294.5	19.3	1213	155.5	1234		BSU16720	ymxH	1743924	1744181	+	85	16078735	COG1873S	hypothetical protein
BSU16730	0	0	8.5	0	0	0	0	0		BSU16730	spoVFA	1744367	1745260	+	297	16078736	COG0686E	dipicolinate synthase subunit A
BSU16740	48.2	185.7	84.1	55.4	0	0	0	41.6		BSU16740	spoVFB	1745263	1745865	+	200	16078737	COG0452H	dipicolinate synthase subunit B
BSU16750	36009.7	37045.1	31511	34623.8	28090.9	25501.3	33851.7	34061.4		BSU16750	asd	1745991	1747031	+	346	16078738	COG0136E	aspartate-semialdehyde dehydrogenase
BSU16760	4604.2	4254.3	6979.1	5419.6	6053.6	4910.5	6281.8	4299.1		BSU16760	dapG	1747123	1748337	+	404	255767377	COG0527E	aspartokinase 1
BSU16770	10274.2	11323	13758.9	12096.8	17581	12300.7	13839	12579.1		BSU16770	dapA	1748368	1749240	+	290	16078740	COG0329EM	4-hydroxy-tetrahydrodipicolinate synthase
BSU16780	29642	25273.4	27882	29082.3	32034.1	26059.1	32558.1	26771.9		BSU16780	rnjB	1749418	1751085	+	555	255767378	COG0595R	ribonuclease J 2
BSU16790	534.1	478.3	547.3	340.7	233.7	622	455.9	766.1		BSU16790	tepA	1751201	1751938	+	245	255767379	COG0740OU	translocation-enhancing protein TepA
BSU16799	629.5	920.2	260.2	860.2	604.6	1040.8	623.2	1653		BSU16799	ylzJ	1751935	1752147	+	70	255767380	-	hypothetical protein
BSU16800	5728.5	4177.6	6326.4	6203.8	4936.8	3582.6	4736.2	4177		BSU16800	spoIIIE	1752272	1754641	+	789	255767381	COG1674D	spore DNA translocase
BSU16810	5434.9	4563.4	6564.9	5281.4	2963.9	3076.5	5510.6	3640		BSU16810	ymfC	1754785	1755510	+	241	16078744	COG2188K	GntR family transcriptional regulator
BSU16825	171.3	208.4	338.3	283.7	348.4	319.2	164	153.7		BSU16825	ymfD	1755649	1756857	+	402	255767382	COG2814G	bacillibactin exporter
BSU16845	3015.2	3052.3	3831.2	2745.4	4271.7	3426.5	4826.8	4554.4		BSU16845	ymfF	1757037	1758317	+	426	255767383	COG0612R	inactive metalloprotease YmfF
BSU16860	7794.1	7623.2	9792.3	9031	6195.1	6538.5	8702.5	9170		BSU16860	ymfH	1758314	1759600	+	428	255767384	COG0612R	zinc protease YmfH
BSU16870	626.2	1594	1282	2015.6	1676.4	2082.7	3093.3	2078.2		BSU16870	fabG	1759655	1760383	+	242	255767385	COG1028IQR	oxidoreductase
BSU16880	441.9	779.1	744.2	2017.7	1399	1255.9	918.3	1349.5		BSU16880	ymfJ	1760464	1760721	+	85	16078751	-	hypothetical protein
BSU16890	7528.2	4609.3	8131.1	7986.1	6311.8	5938.6	9635.6	6785.8		BSU16890	not found
BSU16900	9741.1	5085.5	8617.1	8543.2	15243.2	7570	7838	6486.2		BSU16900	not found
BSU16910	9472.5	6320.6	7367.4	6241.8	9912.8	7311.6	5571.3	8071.5		BSU16910	ymfM	1761707	1762573	+	288	255767386	COG1426S	membrane protein
BSU16920	1564.3	804.1	1866	2540.6	2713.3	2547.5	2808.5	1979.3		BSU16920	pgsA	1762623	1763204	+	193	255767387	COG0558I	CDP-diacylglycerol--glycerol-3-phosphate 3-phosphatidyltransferase
BSU16930	3189.9	2947.2	4137.1	3033.2	4387.8	3903.2	4325.7	4073.8		BSU16930	cinA	1763222	1764472	+	416	255767388	COG1058R	competence-damage inducible protein
BSU16940	46160.9	846158	125589	702564	49217.1	475815	61217.5	765619		BSU16940	recA	1764645	1765691	+	348	255767389	COG0468L	recombinase RecA
BSU16950	56.3	0	98.9	326.1	13.6	131.3	130.6	217.4		BSU16950	pbpX	1765859	1767034	+	391	16078758	COG1680V	penicillin-binding protein PbpX
BSU16960	233640	226823	286935	277818	191754	156704	330533	267152		BSU16960	ymdA	1767310	1768872	+	520	16078759	COG1418R	ribonuclease Y
BSU16970	2497.2	2661.6	4515.6	4520.2	1278.6	1711.8	3368.4	3777.8		BSU16970	ymdB	1768941	1769735	+	264	255767390	COG1692S	hypothetical protein
BSU16980	12362.6	17877.4	11154.8	15539.8	8481.5	12151.7	8888.2	11173.7		BSU16980	spoVS	1769935	1770195	+	86	16078761	COG2359S	stage V sporulation protein S
BSU16990	363.2	320.9	178	107.5	129.7	78.4	246.2	119.4		BSU16990	tdh	1770461	1771504	+	347	16078762	COG1063ER	L-threonine 3-dehydrogenase
BSU17000	112.3	75.5	41.5	93.4	38.4	27	106.7	13.3		BSU17000	kbl	1771517	1772695	+	392	16078763	COG0156H	2-amino-3-ketobutyrate CoA ligase
BSU17010	10754.2	9177.8	14230.5	15574.9	10522.1	9338.8	15639.9	12284.3		BSU17010	ymcB	1772843	1774372	+	509	16078764	COG0621J	(dimethylallyl)adenosine tRNA methylthiotransferase MiaB
BSU17020	8660.2	9391.2	9696.9	9722.3	7992.8	6655.4	12438.8	6986.8		BSU17020	ymcA	1774374	1774805	+	143	16078765	COG4550S	hypothetical protein
BSU17030	103.2	0	0	325.2	0	34.1	192.2	189.6		BSU17030	cotE	1775067	1775612	+	181	16078766	-	spore coat protein E
BSU17040	776.7	584	882.5	1005.6	1532.5	1086.8	1082.6	865.4		BSU17040	mutS	1775745	1778321	+	858	255767391	COG0249L	DNA mismatch repair protein MutS
BSU17050	2350.9	1535	2345	2334.1	3073.5	2356	3095.9	2457.8		BSU17050	mutL	1778337	1780220	+	627	16078768	COG0323L	DNA mismatch repair protein MutL
BSU17060	1920.7	780.7	2239.4	1244.4	620.6	1152.3	1135.6	1155.6		BSU17060	ymzD	1780618	1781073	-	151	50812231	-	hypothetical protein
BSU17070	48.2	0	103.2	213.8	54.5	147.6	279.4	185.5		BSU17070	ymcC	1781228	1781785	-	185	16078769	-	membrane protein
BSU17080	3719.6	4160.2	3493.6	3638.3	3573.1	4083	3469.1	4362.4		BSU17080	pksA	1781906	1782523	+	205	16078770	COG3226S	TetR family transcriptional regulator
BSU17090	998.3	1042.8	958	1243.4	1625.6	876.2	741	1118.4		BSU17090	pksB	1782713	1783390	+	225	16078771	COG0491R	polyketide biosynthesis zinc-dependent hydrolase
BSU17100	1518	2143	1055.8	1444.1	856.2	1505.2	691.6	1727.5		BSU17100	pksC	1783763	1784629	+	288	16078772	COG0331I	polyketide biosynthesis malonyl CoA-acyl carrier protein transacylase PksC
BSU17110	959.2	1644.1	587	1043.8	731.3	2149	550.9	988.5		BSU17110	pksD	1785133	1786107	+	324	255767392	COG3321Q	polyketide biosynthesis acyltransferase homolog PksD
BSU17120	447	808.2	276.9	342.5	561.1	1070.1	205	528.6		BSU17120	pksE	1786104	1788407	+	767	255767393	COG0331I	polyketide biosynthesis protein PksE
BSU17130	476.8	947.8	309.9	0	257.5	656.1	402.9	0		BSU17130	acpK	1788469	1788717	+	82	18677776	COG0236IQ	polyketide biosynthesis acyl-carrier-protein AcpK
BSU17140	537.6	715.5	282.4	632.8	640.4	1396.4	157.7	338		BSU17140	pksF	1788695	1789942	+	415	255767394	COG0304IQ	polyketide biosynthesis malonyl-ACP decarboxylase PksF
BSU17150	337.4	1509.9	238.9	93.9	676.6	1044.4	102	222.3		BSU17150	pksG	1789943	1791205	+	420	50812233	COG3425I	polyketide biosynthesis 3-hydroxy-3-methylglutaryl-ACP synthase PksG
BSU17160	128.1	6.4	94.7	143.9	759.6	553.2	47.5	232.2		BSU17160	pksH	1791193	1791972	+	259	16078777	COG1024I	polyketide biosynthesis enoyl-CoA hydratase PksH
BSU17170	33.6	324	46.9	0	0	517.7	0	178.8		BSU17170	pksI	1792012	1792761	+	249	255767395	COG1024I	polyketide biosynthesis enoyl-CoA isomerase PksI
BSU17180	241.3	460.2	161.3	222.1	558.5	666.6	147.5	218.7		BSU17180	pksJ	1792806	1807937	+	5043	255767396	COG3321Q	polyketide synthase PksJ
BSU17190	281.3	373.9	127.9	104.4	479.3	550.9	117.1	173.7		BSU17190	pksL	1807921	1821537	+	4538	255767397	COG3321Q	polyketide synthase PksL
BSU17200	168	191.4	130.9	76.3	265.9	325	135.4	107.2		BSU17200	pksM	1821553	1834341	+	4262	255767398	COG3321Q	polyketide synthase PksM
BSU17210	317.4	222	188.6	154.2	386	406	234.8	161.4		BSU17210	pksN	1834409	1850875	+	5488	255767399	COG3321Q	polyketide synthase PksN
BSU17220	401.5	396.8	209.6	122.3	426.1	378.3	274	184.3		BSU17220	pksR	1850890	1858521	+	2543	255767400	COG3321Q	polyketide synthase PksR
BSU17230	1474.3	2347.3	1706	1536.4	1291.1	1271.4	1016.9	2101.4		BSU17230	pksS	1858566	1859783	-	405	255767401	COG2124Q	polyketide biosynthesis cytochrome P450 PksS
BSU17240	619.6	369.7	426.2	525.2	826.8	509	393.4	584.3		BSU17240	ymzB	1860014	1860370	-	118	255767402	-	hypothetical protein
BSU17250	323.5	766.1	422	397.7	733.6	882.4	387.3	609.3		BSU17250	ymaE	1860449	1861273	-	274	255767403	-	hypothetical protein
BSU17260	147.8	657.6	302.8	857.7	188	658.9	120.2	888		BSU17260	aprX	1861384	1862712	-	442	16078789	COG1404O	serine protease AprX
BSU17266	1153.7	1596.5	1881.2	2230.2	688.5	701.1	1909	1210.7		BSU17266	not found
BSU17267	342.6	1666.7	1492	1693.2	281	820.7	824.1	970.2		BSU17267	not found
BSU17270	1.8	323.4	9.2	164.5	43.7	198.3	86.1	261.4		BSU17270	ymaC	1863448	1864155	+	235	16078790	COG4195R	hypothetical protein
BSU17280	938	282.6	467	680.4	777.2	677.1	398.6	322		BSU17280	ymaD	1864225	1864677	+	150	16078791	COG1764O	hypothetical protein
BSU17290	61.5	454.8	333.6	593.8	402.8	340.2	706.3	279.1		BSU17290	ebrB	1864691	1865044	-	117	16078792	COG2076P	multidrug resistance protein EbrB
BSU17300	155.8	78.6	238.1	428.8	747.4	179.2	781.4	510.5		BSU17300	ebrA	1865058	1865375	-	105	16078793	COG2076P	multidrug resistance protein EbrA
BSU17310	0	293.5	0	0	0	0	0	0		BSU17310	ymaG	1865512	1865787	-	91	255767404	-	hypothetical protein
BSU17320	64	195.7	49	0	106.8	0	0	81.4		BSU17320	ymaF	1865876	1866289	+	137	255767405	-	hypothetical protein
BSU17330	938.1	973.5	1004.7	682.4	921.8	1244.6	1274	857.2		BSU17330	miaA	1866389	1867333	+	314	255767406	COG0324J	tRNA dimethylallyltransferase
BSU17340	7367.2	7968.5	3725.3	3035.9	7529.1	9116.1	6399.8	3694.8		BSU17340	hfq	1867373	1867594	+	73	16078797	COG1923R	RNA-binding protein Hfq
BSU17350	0	435.9	284	421.4	321.9	649.8	260.1	419.4		BSU17350	ymzC	1867790	1868062	+	90	16078798	-	hypothetical protein
BSU17360	3277.6	3588.7	5369.5	3950.6	2383.2	3005.2	3571.4	6015.4		BSU17360	ymzA	1868144	1868374	+	76	16078799	-	hypothetical protein
BSU17370	8239.6	5460.6	7886.6	4758.1	3499.2	3534.9	7854.8	6335.2		BSU17370	nrdI	1868617	1869009	+	130	16078800	COG1780F	ribonucleotide reductase stimulatory protein NrdI
BSU17380	11286.4	7000.5	11293.9	6531.5	7051.4	5080.6	9121.3	6098.9		BSU17380	nrdE	1868969	1871071	+	700	16078801	COG0209F	ribonucleoside-diphosphate reductase subunit alpha
BSU17390	14287.4	9225.3	13569.8	9233.1	8312.7	5970.3	14473.5	9239		BSU17390	nrdF	1871089	1872078	+	329	16078802	COG0208F	ribonucleoside-diphosphate reductase subunit beta
BSU17400	1030.8	634.5	2384.7	2274.7	2840.2	1167	1221.6	740		BSU17400	ymaB	1872128	1872748	+	206	16078803	COG4112R	hypothetical protein
BSU17410	111.2	431	114.1	127.6	161.2	54.5	61.3	76.6		BSU17410	cwlC	1872812	1873579	-	255	255767407	COG0860M	sporulation-specific N-acetylmuramoyl-L-alanine amidase
BSU17420	57.7	274.5	167.1	236.7	186.5	316	281.9	252.5		BSU17420	spoVK	1874203	1875171	+	322	255767408	COG0464O	stage V sporulation protein K
BSU17430	1313.6	1639	1089	850.8	1580.7	1432.4	1464	1700.6		BSU17430	ynbA	1875304	1876566	+	420	255767409	COG2262R	GTPase HflX
BSU17440	1557.7	1262.2	1134.3	1402.4	1677.8	1330.5	2331.7	901.9		BSU17440	ynbB	1876584	1877849	+	421	255767410	COG4100P	hypothetical protein
BSU17450	2634.4	2598	1992.4	2349.9	2475.1	1965.6	1944.5	1672.1		BSU17450	glnR	1877959	1878366	+	135	16078808	COG0789K	MerR family transcriptional regulator
BSU17460	7519.6	6187.3	4936.4	5646.9	6653	6452.7	4892.8	4151.7		BSU17460	glnA	1878425	1879759	+	444	16078809	COG0174E	glutamine synthetase
BSU17470	0	161.5	160.6	0	119.7	36.2	339.5	172.5		BSU17470	ynxB	1880087	1880377	+	96	16078810	-	membrane protein
BSU17480	490.2	101.4	171.2	444.6	310.8	205.8	355.7	220.5		BSU17480	ynzF	1880623	1880967	+	114	16078811	-	hypothetical protein
BSU17490	0	0	0	0	0	60	0	410.8		BSU17490	ynzG	1881098	1881349	+	83	16078812	-	hypothetical protein
BSU17500	1777.8	2655.2	1159.2	2813	1249	1914.3	2114.7	2496.7		BSU17500	ynaB	1881536	1881970	+	144	255767411	COG4282G	hypothetical protein
BSU17510	1387.3	3165.4	1492.9	2544.8	889.8	1913.6	2206.1	2497.1		BSU17510	ynaC	1882040	1882831	+	263	16078814	-	hypothetical protein
BSU17520	0	0	0	0	135.8	115.8	0	0		BSU17520	ynaD	1883166	1883678	+	170	16078815	COG1670J	N-acetyltransferase YnaD
BSU17530	496.2	1054.5	341.9	971.3	130.9	393.2	550.6	156.3		BSU17530	ynaE	1884238	1884879	+	213	16078816	-	hypothetical protein
BSU17540	764.8	2.8	730.6	284.9	1025.8	703.3	0	1555.1		BSU17540	ynaF	1884968	1885321	+	117	16078817	-	hypothetical protein
BSU17550	177.9	130.4	194.3	329.4	196.3	224	889.2	696.1		BSU17550	ynaG	1885365	1885640	+	91	16078818	-	hypothetical protein
BSU17559	163	569.7	324.9	159.3	308.2	91.6	0	204.4		BSU17559	ynzI	1885753	1885917	+	54	255767412	-	membrane protein
BSU17560	533.1	129.5	286.9	342.3	69.2	169.1	237.6	491.1		BSU17560	ynaI	1886057	1886527	+	156	255767413	-	hypothetical protein
BSU17570	23	0	1.6	0	52.4	28.5	0	0		BSU17570	xynP	1887352	1888743	+	463	255767414	COG2211G	symporter
BSU17580	116	26.8	56.3	37.7	82.1	187.8	0	159.1		BSU17580	xynB	1888774	1890375	+	533	255767415	COG3507G	beta-xylosidase
BSU17590	654.9	851.9	567.3	285.3	336.5	400.8	383.3	484.1		BSU17590	xylR	1890512	1891564	-	350	255767416	COG1940KG	transcriptional regulator
BSU17600	145.5	139.8	107.2	71.1	89.6	104.5	0	0		BSU17600	xylA	1891908	1893245	+	445	255767417	COG2115G	xylose isomerase
BSU17610	74.9	13.3	33.3	75.3	10.3	67.3	0	213.8		BSU17610	xylB	1893396	1894895	+	499	16078824	COG1070G	xylulose kinase
BSU17620	502.2	246.9	71.2	196.5	183.4	397	0	157.8		BSU17620	yncB	1895378	1896013	-	211	16078825	COG1525L	endonuclease
BSU17630	652	518.4	214.1	376.2	541.4	197.7	393	456.9		BSU17630	yncC	1896424	1897839	+	471	255767418	COG2814G	metabolite transport protein YncC
BSU17640	28.8	375.5	0	356	0	343.6	0	628		BSU17640	alrB	1897941	1899125	-	394	16078827	COG0787M	alanine racemase 2
BSU17650	329.1	0	262.7	52.3	87.3	20.5	153.7	191.8		BSU17650	yncE	1899589	1900050	+	153	255767419	-	hypothetical protein
BSU17660	152.2	1006.9	204.9	0	188.1	534.4	463	0		BSU17660	yncF	1900080	1900514	+	144	16078829	COG0756F	deoxyuridine 5'-triphosphate nucleotidohydrolase YncF
BSU17670	196.3	394.6	166.6	0	0	51.7	0	129.2		BSU17670	cotU	1901117	1901377	-	86	16078830	-	hypothetical protein
BSU17678	189.8	0	163.9	507.3	188.6	591.5	269.5	385.9		BSU17678	not found
BSU17680	1177.9	1114.3	880.2	981.6	1017.3	553.2	1002.3	1190.3		BSU17680	thyA	1902219	1903058	+	279	16078831	COG0207F	thymidylate synthase
BSU17690	15960.6	15272.2	17685.3	19027	11503.1	12576.7	18983.8	19311.7		BSU17690	yncM	1903511	1904263	-	250	16078832	-	hypothetical protein
BSU17699	0	0	0	0	0	0	0	0		BSU17699	ynzK	1904393	1904749	-	118	255767420	-	membrane protein
BSU17700	0	0	677.6	0	0	365.4	299.5	0		BSU17700	cotC	1904995	1905195	-	66	255767421	-	spore coat protein C
BSU17710	10217.1	9952.4	12096.1	15173.2	5506.8	7156.1	12106.8	18645.9		BSU17710	tatAC	1905370	1905558	-	62	16078834	COG1826U	Sec-independent protein translocase protein TatAc
BSU17720	0	0	0	0	0	0	0	0		BSU17720	yndA	1905809	1906207	+	132	16078835	-	hypothetical protein
BSU17730	16293.9	19908	19318.4	20105.6	14217.2	8556.1	28279.1	17385.2		BSU17730	yndB	1906272	1906706	-	144	16078836	COG3832S	hypothetical protein
BSU17740	189.8	1650.8	967.9	217.9	368.5	455.7	612.5	236.5		BSU17740	ynzB	1907013	1907201	+	62	255767422	-	hypothetical protein
BSU17750	16.1	0	6	13.2	0	41.8	0	0		BSU17750	yndD	1907494	1909056	+	520	16078838	-	membrane protein
BSU17760	0	0	18.9	0	103.3	0	0	0		BSU17760	yndE	1909086	1910177	+	363	16078839	COG0814E	spore germination protein YndE
BSU17770	0	0	16.1	0	66	24.9	0	0		BSU17770	yndF	1910167	1911381	+	404	16078840	-	spore germination protein YndF
BSU17780	193.7	0	326.8	412.7	586.3	247.3	274.5	514		BSU17780	yndG	1911528	1912334	+	268	16078841	-	membrane protein
BSU17790	12.4	370.6	141.9	42.5	298.7	71.2	0	0		BSU17790	yndH	1912339	1912956	+	205	16078842	-	hypothetical protein
BSU17800	5.5	93.8	52.5	144.5	227.4	181.3	115.2	0		BSU17800	yndJ	1912953	1914593	+	546	16078843	-	membrane protein
BSU17810	0	180.3	123.7	0	0	88.5	118.1	0		BSU17810	yndK	1914630	1914995	+	121	16078844	-	membrane protein
BSU17820	454.6	670.6	137	499.7	50.2	152.3	410.8	222.1		BSU17820	yndL	1915221	1915979	+	252	16078845	COG4195R	hypothetical protein
BSU17830	50.6	0	235.5	0	101.3	0	105.8	0		BSU17830	yndM	1916006	1916545	-	179	16078846	-	membrane protein
BSU17840	0	370.1	51.6	0	83.9	20.5	0	0		BSU17840	yndN	1916663	1917097	+	144	16078847	COG0346E	metallothiol transferase FosB
BSU17850	16432.4	21535.6	20848.2	28884.4	16785.8	13281	19268.3	24636.7		BSU17850	lexA	1917639	1918256	-	205	16078848	COG1974KT	lexa repressor
BSU17860	1622.2	4449.7	1418.2	1654.9	552.7	1741.5	990.1	1129.4		BSU17860	yneA	1918406	1918723	+	105	16078849	COG1388M	cell division suppressor protein YneA
BSU17870	2649	4313.5	1059.6	2372.7	1970	3987.9	2862.7	2496.4		BSU17870	yneB	1918742	1919395	+	217	16078850	COG1961L	resolvase homolog YneB
BSU17880	3556.8	3312	4515.8	5129.1	3677.8	4783	3822.4	4108.5		BSU17880	ynzC	1919459	1919692	+	77	16078851	COG4224S	hypothetical protein
BSU17890	17405.8	17011.5	15316.8	13831.6	22389.7	19808.2	16370.1	14290.8		BSU17890	tkt	1919861	1921864	+	667	16078852	COG0021G	transketolase
BSU17900	394.5	272.9	421.4	193.8	478.5	838.4	495.5	131.6		BSU17900	yneE	1922017	1922463	+	148	16078853	-	sporulation inhibitor of replication protein SirA
BSU17910	22925.1	22990.9	21779.7	21454.8	14441.6	16517.8	18426.4	23002.4		BSU17910	yneF	1922549	1922767	+	72	16078854	COG3763S	hypothetical protein
BSU17920	3215	5459.8	1397	6828.4	2662	2600.8	2084.6	3591.9		BSU17920	ynzD	1922841	1923014	-	57	16078855	-	aspartyl-phosphate phosphatase YnzD
BSU17930	141.1	0	119.7	0	90.6	288.3	0	0		BSU17930	ccdA	1923234	1923941	+	235	16078856	COG0785O	cytochrome c-type biogenesis protein CcdA
BSU17940	2111.6	812.7	2205.4	1279.5	2080	1664.7	2119.6	1402		BSU17940	yneI	1924030	1924392	+	120	16078857	COG4753T	plasmid maintenance protein CcdB
BSU17950	13592.9	12282.5	13679.4	17486.2	7869.6	7784.9	13781.4	12953.2		BSU17950	yneJ	1924471	1924962	+	163	16078858	COG4846O	hypothetical protein
BSU17960	3091.7	2000	1590	1364.1	1883.7	2277.2	1836.7	2882.6		BSU17960	yneK	1924993	1925421	-	142	16078859	-	hypothetical protein
BSU17970	481.4	0	69.1	117.5	0	0	0	0		BSU17970	cotM	1925655	1926047	-	130	16078860	COG0071O	spore coat protein M
BSU17980	0	142.9	0	0	0	0	0	0		BSU17980	sspP	1926128	1926274	-	48	16078861	-	small acid-soluble spore protein P
BSU17990	0	0	0	115.9	0	0	105	1344.3		BSU17990	sspO	1926306	1926452	-	48	16078862	-	small acid-soluble spore protein O
BSU18000	60577.5	52641.8	57023.6	52514.5	44499.5	39322.5	57093.2	44756.7		BSU18000	citB	1926680	1929409	+	909	16078863	COG1048C	aconitate hydratase
BSU18010	2153.5	2415.2	2395.2	2641.4	1516	2825.4	3341.2	1981.1		BSU18010	yneN	1929481	1929993	+	170	16078864	COG0526OC	thioredoxin
BSU18019	0	0	388.1	0	451.8	0	1261.7	0		BSU18019	ynzL	1930074	1930199	+	41	255767423	-	hypothetical protein
BSU18020	0	0	0	0	0	170.8	0	490.8		BSU18020	sspN	1930264	1930410	+	48	255767424	-	small acid-soluble spore protein N
BSU18030	628.7	0	777.7	1307.6	261	397.5	330.7	410.8		BSU18030	tlp	1930447	1930698	+	83	16078865	-	small acid-soluble spore protein Tlp
BSU18040	638.2	1453.6	955.1	815	1348.6	1783.9	1948.3	1812.6		BSU18040	yneP	1930834	1931199	+	121	50812241	COG0824R	acyl-CoA thioesterase
BSU18050	2310.2	2200	1552.8	2625.3	2553.6	2835.2	1291.4	1712.1		BSU18050	yneQ	1931215	1931514	+	99	16078866	-	hypothetical protein
BSU18060	22472.5	21059	21814.3	20859.3	19207.3	18421.1	25582.4	27424.3		BSU18060	yneR	1931545	1931832	-	95	16078867	COG4841S	hypothetical protein
BSU18070	5789.9	4673.5	5031.7	5482.6	3712.4	4113.8	6013.4	4441		BSU18070	yneS	1931920	1932501	-	193	16078868	COG0344S	glycerol-3-phosphate acyltransferase
BSU18080	18231.5	20227.9	19532.2	19182	16184.9	12110.3	26991.7	22710.3		BSU18080	yneT	1932671	1933078	+	135	16078869	COG1832R	hypothetical protein
BSU18090	2936.7	3221	2650.4	2613.8	3897.5	3925.4	3326.1	2547		BSU18090	parE	1933477	1935444	+	655	50812242	COG0187L	DNA topoisomerase 4 subunit B
BSU18100	2649.7	2899.6	2756.6	2579.7	3713.9	3971.3	2766.6	2855.9		BSU18100	parC	1935448	1937868	+	806	255767425	COG0188L	DNA topoisomerase 4 subunit A
BSU18110	37964.2	42571.8	50827.1	47995.5	18983.7	21126.9	43014.2	44478.4		BSU18110	ynfC	1938066	1938476	-	136	16078872	-	hypothetical protein
BSU18120	257.2	271.1	228.8	89.4	206.4	193.7	98.3	166.6		BSU18120	alsT	1938925	1940322	+	465	16078873	COG1115E	amino acid carrier protein AlsT
BSU18130	626.3	2209.3	786.3	1474.3	306.9	1410.7	560.3	1373.3		BSU18130	eglS	1940625	1942124	+	499	50812243	COG2730G	endoglucanase
BSU18140	0	0	52.1	987.3	0	0	0	0		BSU18140	ynfE	1942192	1942455	+	87	16078875	-	hypothetical protein
BSU18150	2517.4	1619.4	1689.9	2147.9	2585.9	1743.5	2754.3	2193.1		BSU18150	xynC	1942714	1943982	-	422	16078876	COG5520M	glucuronoxylanase XynC
BSU18160	1049.6	966.3	1015.8	963	1247	874.3	1046	991.7		BSU18160	xynD	1944113	1945654	-	513	16078877	COG3507G	arabinoxylan arabinofuranohydrolase
BSU18170	0	0	55.9	0	61.8	58	186.5	50.9		BSU18170	yngA	1946249	1946695	+	148	16078878	COG2246S	membrane protein
BSU18180	3231.4	3026.8	3695.9	4468.5	3531.5	2413.2	4649.4	4471.7		BSU18180	yngB	1946702	1947595	+	297	16078879	COG1210M	UTP--glucose-1-phosphate uridylyltransferase YngB
BSU18190	7963.4	10864.3	11608.4	12832.1	7554.9	7332.5	11790.6	12234.1		BSU18190	yngC	1947668	1948264	+	198	16078880	COG0586S	membrane protein
BSU18200	114.9	210	158.2	107.1	194.4	41.6	0	138.5		BSU18200	yngD	1948313	1949512	-	399	16078881	COG2404R	oligoribonuclease NrnB
BSU18210	50	53.4	21.9	0	0	108.1	57.8	81.7		BSU18210	yngE	1949682	1951217	-	511	255767426	COG4799I	carboxylase YngE
BSU18220	0	148.1	8.8	0	124.9	0	79.8	149.2		BSU18220	yngF	1951228	1952010	-	260	16078883	COG1024I	enoyl-CoA hydratase/isomerase YngF
BSU18230	59.3	0	32.2	0	88.4	0	174.1	115.9		BSU18230	yngG	1952031	1952930	-	299	16078884	COG0119E	hydroxymethylglutaryl-CoA lyase YngG
BSU18239	0	0	0	0	0	0	0	0		BSU18239	yngHB	1952945	1953166	-	73	255767427	COG0511I	biotin/lipoyl attachment protein
BSU18240	72.6	172.3	83.6	0	0	29.7	0	163.9		BSU18240	yngH	1953181	1954515	-	444	16078885	COG4770I	biotin carboxylase 2
BSU18250	6.7	0	0	11.2	8	0	0	0		BSU18250	yngI	1954525	1956174	-	549	16078886	COG0318IQ	acyl-CoA synthetase YngI
BSU18260	0	138.2	39.6	0	0	0	0	0		BSU18260	yngJ	1956218	1957360	-	380	16078887	COG1960I	acyl-CoA dehydrogenase YngJ
BSU18270	0	0	0	0	0	0	0	156.3		BSU18270	ynzE	1957451	1957756	-	101	16078888	-	hypothetical protein
BSU18280	54.9	72.4	74	139	27.8	139.3	170.2	256.8		BSU18280	yngK	1958027	1959559	-	510	16078889	COG1649S	hypothetical protein
BSU18290	118.4	0	106.9	0	0	0	0	0		BSU18290	yngL	1959695	1960087	-	130	16078890	-	hypothetical protein
BSU18300	110.4	156.8	102.7	153.3	395.5	265.9	98.1	97		BSU18300	ppsE	1960198	1964037	-	1279	16078891	COG1020Q	plipastatin synthase subunit E
BSU18310	272.4	217.6	272.8	211.1	468.2	467.3	330.7	184.4		BSU18310	ppsD	1964045	1974856	-	3603	255767428	COG1020Q	plipastatin synthase subunit D
BSU18320	389.7	291.7	582.8	453.9	656.6	616.6	485.4	399.2		BSU18320	ppsC	1974881	1982548	-	2555	16078893	COG1020Q	plipastatin synthase subunit C
BSU18330	530.7	444	700.5	724.2	788.2	695.9	784.2	349.2		BSU18330	ppsB	1982565	1990247	-	2560	16078894	COG1020Q	plipastatin synthase subunit B
BSU18340	1414.5	1360.4	1655.2	1638.3	1274.6	1257.3	1592.6	1384.1		BSU18340	ppsA	1990272	1997957	-	2561	255767429	COG1020Q	plipastatin synthase subunit A
BSU18350	659.1	1145	487.9	478.3	725.4	808.4	877.3	274.7		BSU18350	dacC	1998340	1999815	-	491	16078896	COG2027M	D-alanyl-D-alanine carboxypeptidase DacC
BSU18360	882.9	645.2	543	536.6	744.3	857.3	903.5	107.4		BSU18360	yoxA	1999849	2000826	-	325	16078897	COG2017G	aldose 1-epimerase
BSU18370	1767.9	2071.1	1377.7	1507.6	2032.2	1676.9	1426.5	1287.8		BSU18370	yoeA	2000960	2002351	-	463	255767430	COG0534V	multidrug resistance protein
BSU18380	29595	52238.1	29080.3	54248.6	25301	30551.3	50415.6	80729.6		BSU18380	iseA	2002637	2003182	+	181	255767431	-	hypothetical protein
BSU18390	1048	981.7	1856.4	1290.3	1203.7	963.4	1879.9	1872.8		BSU18390	yoeC	2003401	2003946	-	181	255767432	COG4974L	integrase/recombinase YoeC
BSU18400	2405.1	2900.4	2150	2232	1282.5	2688.5	2599.2	3510.1		BSU18400	yoeD	2004262	2004492	-	76	16078901	-	hypothetical protein
BSU18410	912.4	1904.2	1195.6	1523.8	428.6	938.6	1037.7	1618.6		BSU18410	ggt	2004677	2006440	+	587	16078902	COG0405E	gamma-glutamyltranspeptidase
BSU18420	1469.7	4339.2	2319.2	2617.3	542.4	2208	2201	3284.8		BSU18420	ftsR	2006541	2007398	-	285	16078903	COG0583K	LysR family transcriptional regulator
BSU18430	45.3	114.1	91.5	305.6	161.4	68.2	0	61		BSU18430	yogA	2007526	2008515	+	329	16078904	COG0604CR	zinc-type alcohol dehydrogenase
BSU18440	22379.9	16369.1	21454	18947.4	20343.9	15883.6	25187	17476.7		BSU18440	gltD	2008572	2010053	-	493	255767433	COG0493ER	glutamate synthase [NADPH] small chain
BSU18450	16894	13334.4	15508.9	12029.6	15428.1	11583.6	16747.3	12189.6		BSU18450	gltA	2010070	2014632	-	1520	255767434	COG0069E	glutamate synthase [NADPH] large chain
BSU18460	3011	4127.4	2562.6	3635.1	1792.2	2799.4	3143.3	2508		BSU18460	gltC	2014779	2015681	+	300	255767435	COG0583K	LysR family transcriptional regulator
BSU18470	27.6	241	87	115.8	161.5	161.9	0	39.3		BSU18470	proJ	2015733	2016848	-	371	16078908	COG0263E	glutamate 5-kinase
BSU18480	20.5	124.2	42.5	208.9	103.3	99.4	175.2	100		BSU18480	proH	2016845	2017738	-	297	50812244	COG0345E	pyrroline-5-carboxylate reductase 1
BSU18490	310.1	1338.8	184.6	506.2	554.2	1052.3	654.6	316.6		BSU18490	rtp	2017886	2018254	-	122	16078910	-	replication termination protein
BSU18500	545	1711.3	606.8	979.6	905	1384.3	578	683.6		BSU18500	fabG	2018554	2019270	-	238	16078911	COG0300R	oxidoreductase
BSU18510	1567.2	888.9	610.9	403.8	1231.9	1085.4	1094.5	1391.5		BSU18510	yoxC	2019421	2019726	+	101	16078912	COG4768R	hypothetical protein
BSU18520	126.8	291.8	29.1	0	98.2	179.7	41	148.5		BSU18520	yoxB	2019797	2020567	+	256	16078913	-	hypothetical protein
BSU18530	1928	2822.1	1679	1069.3	1280.4	1260.1	2517.5	2835.7		BSU18530	yoaA	2020611	2021144	+	177	255767436	COG1670J	N-acetyltransferase YoaA
BSU18540	195.2	219.3	671	640	775.6	262.9	266.5	347.7		BSU18540	yoaB	2021223	2022467	-	414	16078915	COG2814G	transporter
BSU18550	1846.4	694.7	1426.2	541.9	720.4	539.5	1592	709.7		BSU18550	yoaC	2022561	2024024	-	487	16078916	COG1070G	sugar kinase YoaC
BSU18560	1435.4	1048.3	1645	1215.9	1122	983.8	2377.8	466		BSU18560	yoaD	2024042	2025076	-	344	16078917	COG0111HE	2-hydroxyacid dehydrogenase YoaD
BSU18570	5749.8	10217.3	4698.3	5410.3	4308.7	6616.4	3967.5	5607.4		BSU18570	yoaE	2025400	2027442	+	680	255767437	COG0243C	oxidoreductase
BSU18580	4258.7	7346.9	3114.9	6321.6	2579.4	7137	3210.3	4667.7		BSU18580	yoaF	2027509	2027802	+	97	16078919	-	hypothetical protein
BSU18590	208.8	0	113.6	0	76.4	0	0	354.3		BSU18590	yoaG	2028175	2028579	-	134	16078920	-	hypothetical protein
BSU18600	477.9	670.1	0	302	233.1	358.2	0	90.7		BSU18600	yozQ	2029020	2029313	+	97	50812245	-	hypothetical protein
BSU18610	272.5	97.3	97.3	60.2	142.9	118.8	302.1	105.1		BSU18610	yoaH	2029429	2031114	-	561	255767438	COG0840NT	methyl-accepting chemotaxis protein YoaH
BSU18620	65	86.1	64.9	66	60.1	87	148.8	115		BSU18620	yoaI	2031439	2032890	+	483	255767439	COG2368Q	4-hydroxyphenylacetate 3-monooxygenase
BSU18630	1389.8	1433.5	1764.6	2033	1587	982.7	1386.7	1215		BSU18630	exlX	2032927	2033625	-	232	16078923	COG4305G	expansin-YoaJ
BSU18640	158.1	532.4	307.2	395.9	0	254.5	202.6	382.8		BSU18640	yoaK	2033895	2034572	-	225	16078924	COG3619S	hypothetical protein
BSU18650	93.8	114.6	52.7	209.4	109.2	92.1	136.1	124.7		BSU18650	pelB	2034745	2035782	+	345	16078925	COG3866G	pectin lyase
BSU18660	0	0	0	86.2	0	0	0	0		BSU18660	yoaM	2036039	2036722	+	227	16078926	COG2135S	hypothetical protein
BSU18669	226.1	1068.6	369.4	1190.6	124.6	247.1	279.9	807.2		BSU18669	yozS	2037063	2037368	-	101	255767440	-	membrane protein
BSU18670	38.4	0	0	0	0	0	0	0		BSU18670	yoaN	2037601	2038779	-	392	16078927	COG2140GR	oxalate decarboxylase OxdD
BSU18680	158.9	106.3	22.2	0	111.9	119.8	0	203.7		BSU18680	yoaO	2038902	2039390	-	162	16078928	-	hypothetical protein
BSU18690	0	0	0	155.9	0	45.7	0	43.6		BSU18690	yoaP	2039610	2040365	-	251	16078929	COG1246E	N-acetyltransferase YoaP
BSU18700	0	109.2	0	0	0	78.7	0	0		BSU18700	yoaQ	2040673	2041029	+	118	16078930	-	hypothetical protein
BSU18709	110.3	0	0	0	0	0	0	0		BSU18709	yozT	2040988	2041227	-	79	255767441	-	hypothetical protein
BSU18710	0	0	0	0	0	0	0	0		BSU18710	yozF	2041330	2041827	-	165	255767442	-	hypothetical protein
BSU18720	38.4	0	0	0	0	31.1	0	0		BSU18720	yoaR	2041928	2042839	-	303	16078932	COG2720V	hypothetical protein
BSU18730	99	113.9	458.3	211.7	351.3	382.4	1116.9	386.4		BSU18730	yoaS	2043186	2043668	+	160	16078933	-	membrane protein
BSU18740	206	584.3	416.2	512.4	297	582.4	335.9	651.9		BSU18740	yozG	2043678	2043932	+	84	16078934	COG3655K	XRE family transcriptional regulator
BSU18750	535	649.1	910	856.7	284.4	296.2	1192.1	603.7		BSU18750	yoaT	2044038	2044832	+	264	16078935	COG3739S	hypothetical protein
BSU18760	20.5	0	0	0	0	0	167.1	0		BSU18760	yoaU	2044956	2045828	-	290	16078936	COG0583K	LysR family transcriptional regulator
BSU18770	25.7	87.6	127.3	93.7	34.6	0	192.3	27.7		BSU18770	cyeA	2045929	2046807	+	292	16078937	COG0697GER	transporter
BSU18780	1531.2	2060.2	1664.5	1706.4	212.4	928.8	1813.2	809.6		BSU18780	yoaW	2046980	2047411	-	143	16078938	-	hypothetical protein
BSU18790	1005.2	589.3	706.2	475.7	385.1	282.8	749.8	511.6		BSU18790	yoaZ	2047675	2048307	-	210	16078939	COG0693R	protease YoaZ
BSU18800	1712.3	954.4	1997.3	1275.4	1513	1643.5	1401	576.4		BSU18800	penP	2048533	2049453	+	306	16078940	COG2367V	beta-lactamase
BSU18810	0	0	103.8	0	103.5	46.1	0	0		BSU18810	yobA	2049950	2050312	-	120	16078941	-	hypothetical protein
BSU18819	204.5	0	0	0	0	35.5	0	0		BSU18819	not found
BSU18820	0	98.5	178.4	0	0	0	0	0		BSU18820	yobB	2050689	2050952	+	87	16078942	-	hypothetical protein
BSU18830	121.7	181.5	105.8	121.2	93.5	155.9	89	157.7		BSU18830	pps	2051329	2053929	-	866	16078943	COG0574G	phosphoenolpyruvate synthase
BSU18840	953.2	752.3	346.5	147.1	1627.2	1663.8	24	343.2		BSU18840	xynA	2054599	2055240	-	213	16078944	-	endo-1,4-beta-xylanase A
BSU18849	304.3	525	0	0	909.7	196.9	125.4	65.3		BSU18849	yozV	2055868	2056107	-	79	255767443	COG2314S	membrane protein
BSU18850	70.5	716.8	437.1	272.3	127.2	390.3	669.3	185.1		BSU18850	yobD	2056278	2056616	+	112	16078945	COG1396K	XRE family transcriptional regulator
BSU18860	40.7	851.5	101.5	0	127	66.6	0	340.5		BSU18860	yozH	2056650	2057006	-	118	255767444	-	hypothetical protein
BSU18870	1116.6	1437.2	532.5	574.4	561.8	776.8	29.5	771.3		BSU18870	yozI	2057214	2057579	+	121	16078947	-	hypothetical protein
BSU18880	4198.5	6978.8	3930.4	4509.7	2898.5	3353.1	2599.3	4865.4		BSU18880	yobE	2057801	2058460	+	219	16078948	COG2135S	hypothetical protein
BSU18890	2835.8	2833.3	2682	3729.2	2021.9	2159.8	3633.2	2389.9		BSU18890	yobF	2058715	2059638	-	307	16078949	-	hypothetical protein
BSU18898	152.2	0	270.6	0	0	158.3	0	0		BSU18898	yozW	2059691	2059864	-	57	255767445	-	hypothetical protein
BSU18899	0	0	0	0	0	182.4	0	0		BSU18899	yozX	2060009	2060233	+	74	255767446	-	protein YozX
BSU18900	45	0	102.5	171.3	25.5	213.2	0	91.1		BSU18900	yozJ	2060237	2060692	-	151	16078950	-	hypothetical protein
BSU18908	2878	4900.4	2505.2	2533.3	1753.5	1407	3054.4	3575.3		BSU18908	yozY	2060817	2061077	+	86	255767447	-	hypothetical protein
BSU18909	0	1766	0	0	0	153.2	0	528.3		BSU18909	not found
BSU18910	396	345.9	405.4	569.5	662.7	741.1	525.6	553.7		BSU18910	rapK	2062150	2063265	+	371	16078951	-	response regulator aspartate phosphatase K
BSU18920	940.9	2642.3	1142.7	3400.8	3073.7	2577.2	633.7	1574.7		BSU18920	phrK	2063262	2063384	+	40	16078952	-	phosphatase RapK inhibitor
BSU18930	0	0	0	0	0	30.1	0	134.3		BSU18930	yobH	2063510	2064163	-	217	255767448	COG0389L	DNA repair protein
BSU18940	0	0	113.5	0	0	0	0	0		BSU18940	yozK	2064200	2064547	-	115	16078954	COG0389L	DNA repair protein UvrX
BSU18950	0	0	0	0	0	0	0	0		BSU18950	yozL	2064540	2064833	-	97	16078955	-	hypothetical protein
BSU18960	0	0	0	0	0	70.7	0	0		BSU18960	yozM	2065042	2065377	+	111	16078956	-	prophage-derived-like protein YozM
BSU18970	672.8	584.3	356.9	496.9	449.9	526.6	413.7	527.8		BSU18970	yobI	2065424	2069029	-	1201	16078957	-	membrane protein
BSU18979	586.5	786.7	483	487.7	291.1	226.8	324.1	154.2		BSU18979	not found
BSU18980	190.5	462.6	64.5	593.1	226.9	389.2	0	92.1		BSU18980	yobJ	2070244	2071086	-	280	16078958	-	hypothetical protein
BSU18990	952.7	993.5	1028.4	1151.2	1363.2	1397.7	830.6	946.5		BSU18990	yobK	2071286	2071744	-	152	16078959	-	hypothetical protein
BSU19000	419.7	726	353.2	547.5	581.9	912.9	401.5	630.2		BSU19000	yobL	2071754	2073556	-	600	16078960	COG5444S	hypothetical protein
BSU19010	764.7	1166.7	939.7	724	592.9	783.7	926.4	695.2		BSU19010	yobM	2073658	2074221	-	187	255767449	COG4282G	hypothetical protein
BSU19020	0	18.6	0	0	67.6	43.5	32.2	0		BSU19020	yobN	2074439	2075779	+	446	16078962	COG1231E	amine oxidase
BSU19030	106.7	235.9	26.8	141.1	68	95.2	74.6	179.8		BSU19030	yobO	2076206	2078626	+	806	16078963	COG5434M	phage-related protein YobO
BSU19040	2435.2	2964	2564	823.2	3620.1	4038.1	2655.9	2628		BSU19040	csaA	2079214	2079546	-	110	16078964	COG0073R	protein CsaA
BSU19050	507.6	241	608.7	415.7	809.3	1047	536.8	428.8		BSU19050	yobQ	2079611	2080336	-	241	16078965	COG2207K	AraC family transcriptional regulator
BSU19060	794.4	934.1	632	335	854.4	868.1	646.2	880.1		BSU19060	yobR	2080351	2081094	-	247	16078966	COG0456R	acetyltransferase
BSU19070	312.1	12.2	146.5	70.3	336.8	342.7	172.8	388		BSU19070	yobS	2081172	2081747	-	191	16078967	COG1309K	TetR family transcriptional regulator
BSU19080	509.8	683.8	327.2	328.8	307.1	329.6	124.2	446.8		BSU19080	yobT	2081753	2082454	-	233	16078968	COG0491R	hypothetical protein
BSU19090	0	0	481.5	194.1	56.1	0	373.9	427		BSU19090	yobU	2082531	2083013	-	160	16078969	COG3708S	transcriptional regulator
BSU19100	166.4	76.4	420.3	0	270.5	137.3	166.3	159.8		BSU19100	yobV	2083067	2084008	-	313	16078970	COG2378K	DeoR family transcriptional regulator
BSU19110	0	0	0	0	0	0	0	0		BSU19110	yobW	2084214	2084759	+	181	16078971	-	mother cell-specific membrane sporulation protein
BSU19120	1895.3	1327.2	1087.9	843.9	1349.4	1514.3	836	801.1		BSU19120	czrA	2084786	2085109	-	107	16078972	COG0640K	ArsR family transcriptional regulator
BSU19130	7583.9	6681.4	9146	8519.1	5935.7	5023.6	9314.3	6876		BSU19130	yocA	2085303	2085980	+	225	16078973	COG0741M	membrane protein
BSU19140	2921.6	2251.4	3559.1	4562.7	2648.4	2172.2	4831.6	4407.1		BSU19140	yozB	2086070	2086606	-	178	16078974	COG2322S	membrane protein
BSU19150	1528.7	1416.3	1080.7	1159.2	890.2	919.4	2783.4	1287.9		BSU19150	yocB	2086743	2087525	-	260	16078975	-	hypothetical protein
BSU19160	0	0	131.7	0	35.5	0	83.7	0		BSU19160	yocC	2087696	2088193	+	165	16078976	-	hypothetical protein
BSU19170	2607.6	2340.5	2193.9	1962.1	2130.7	1656	1757.3	1193.1		BSU19170	yocD	2088257	2089234	+	325	16078977	COG1619V	carboxypeptidase YocD
BSU19180	102.4	337.1	73.2	74.4	88.2	186.9	0	134.8		BSU19180	des	2089396	2090454	+	352	16078978	COG3239I	fatty acid desaturase
BSU19190	2251	1348.6	1518.3	1522.5	1290.2	789.4	2107.2	2110.9		BSU19190	desK	2090574	2091686	+	370	16078979	COG4585T	sensor histidine kinase
BSU19200	2676.1	2196.7	2896.8	2072.6	2382.3	1144.4	2795	3485.6		BSU19200	desR	2091705	2092304	+	199	16078980	COG2197TK	transcriptional regulatory protein DesR
BSU19210	11694.9	15921.3	15362.1	15986.6	13364	16664.7	6790.2	9600.7		BSU19210	yocH	2092899	2093762	-	287	16078981	COG3584S	cell wall-binding protein YocH
BSU19220	849	2674	970.1	2073.4	745.4	2737.4	742.6	2019.6		BSU19220	yocI	2094010	2095785	-	591	16078982	COG0514L	ATP-dependent DNA helicase RecQ
BSU19230	610.9	708.1	371.5	133.7	757.2	480.6	1232.1	965.5		BSU19230	yocJ	2096350	2096976	-	208	16078983	COG1182I	FMN-dependent NADH-azoreductase 1
BSU19240	1245.5	2593.5	1091.2	563	1709.9	2514.1	1617.2	2307.9		BSU19240	yocK	2097126	2097617	-	163	255767450	COG1734T	general stress protein 16O
BSU19250	0	63.1	0	0	0	64.9	0	0		BSU19250	yocL	2097692	2098024	-	110	16078985	-	hypothetical protein
BSU19259	468.2	1197.4	0	193.1	499.4	517.5	0	711.9		BSU19259	yoyB	2098102	2098329	+	75	255767451	-	hypothetical protein
BSU19260	120	0	202.8	61	0	117.2	0	59.2		BSU19260	yocM	2098316	2098792	-	158	16078986	COG0071O	hypothetical protein
[truncated: 2,422 more rows]

## Sheet: Factors Contrasts
Factor				Contrasts
Samples	Time	Competent
BR1_T1_minus	T1	minus		T1.minus-T1.plus
BR1_T1_plus	T1	plus		T1.minus-T2.minus
BR1_T2_minus	T2	minus		etc…
BR1_T2_plus	T2	plus
BR2_T1_minus	T1	minus
BR2_T1_plus	T1	plus
BR2_T2_minus	T2	minus
BR2_T2_plus	T2	plus
Samples	Time
BR1_T1_minus	T1			T1-T2
BR1_T1_plus	T1
BR1_T2_minus	T2
BR1_T2_plus	T2
BR2_T1_minus	T1
BR2_T1_plus	T1
BR2_T2_minus	T2
BR2_T2_plus	T2
Samples	Competent
BR1_T1_minus	minus			minus-plus
BR1_T1_plus	plus
BR1_T2_minus	minus
BR1_T2_plus	plus
BR2_T1_minus	minus
BR2_T1_plus	plus
BR2_T2_minus	minus
BR2_T2_plus	plus
